# Supplementary material for: Crystal structure of the co-crystal of 5-amino­isophthalic acid and 1,2-bis(pyridin-4-yl)ethene
Source: Acta Crystallogr E Crystallogr Commun. 2016 Apr 8;72(Pt 5):639–42. doi: 10.1107/S2056989016005259 (PMC4908539; doi:10.1107/S2056989016005259)
Supplement: Supplementary file 1 [file e-72-00639-sup1.cif]

##############################################################################
#                                                                            #
# This CIF contains the data in a paper accepted for publication in          #
# Acta Crystallographica Section E. It conforms to the requirements of       #
# Notes for Authors for Acta Crystallographica Section E, and has been       #
# peer reviewed under the auspices of the IUCr Commission on Journals.       #
#                                                                            #
# Full details of the Crystallographic Information File format               #
# are given in the paper "The Crystallographic Information File (CIF):       #
# a New Standard Archive File for Crystallography" by S. R. Hall, F. H.      #
# Allen and I. D. Brown [Acta Cryst. (1991), A47, 655-685].                  #
#                                                                            #
# The current version of the core CIF dictionary is obtainable from          #
# ftp://ftp.iucr.org/pub/cif_core.dic.                                       #
#                                                                            #
# Software is freely available for graphical display of the structure(s)     #
# in this CIF. For information consult the CIF software page                 #
# http://www.iucr.org/resources/cif/software.                                #
#                                                                            #
# This file may be used for bona fide research purposes within the           #
# scientific community so long as proper attribution is given to the journal # 
# article from which it was obtained.                                        #
#                                                                            #
##############################################################################
data_I
_audit_creation_method
;
Olex2 1.2
(compiled 2015.09.30 svn.r3233 for OlexSys, GUI svn.r5103)
;
_journal_date_recd_electronic     2016-01-23
_journal_date_accepted     2016-03-28
_journal_name_full     'Acta Crystallographica, Section E'
_journal_year     2016
_journal_volume     72
_journal_issue      5
_journal_page_first     639
_journal_page_last     642
_journal_paper_category     GO
_journal_paper_doi     10.1107/S2056989016005259
_journal_coeditor_code     HB7561
_publ_contact_author_name     'Benedict, Jason B.'
_publ_contact_author_address
;
771 Natural Sciences Complex
Buffalo
14260-3000
USA
;
_publ_contact_author_email     jbb6@buffalo.edu
_publ_contact_author_phone     716-645-4276
_publ_section_title
;
Crystal structure of the co-crystal of 5-aminoisophthalic acid and
1,2-bis(pyridin-4-yl)ethene
;
loop_
    _publ_author_name
    _publ_author_address
    'McGuire, Scott C.'
;
764 Natural Sciences Complex
Buffalo
14260-3000
USA
;
    'Travis, Steven C.'
;
764 Natural Sciences Complex
Buffalo
14260-3000
USA
;
    'Tuohey, Daniel W.'
;
764 Natural Sciences Complex
Buffalo
14260-3000
USA
;
    'Deering, Thomas J.'
;
764 Natural Sciences Complex
Buffalo
14260-3000
USA
;
    'Martin, Bob'
;
345 Natural Sciences Complex
Buffalo
14260-3000
USA
;
    'Cox, Jordan M.'
;
764 Natural Sciences Complex
Buffalo
14260-3000
USA
;
    'Benedict, Jason B.'
;
771 Natural Sciences Complex
Buffalo
14260-3000
USA
;
_publ_section_synopsis
;
The supramolecular structure of the title 1:1 co-crystal consists of (100)
sheets linked by O---H...N and N---H...O hydrogen bonds.
;
_database_code_depnum_ccdc_archive     'CCDC 1471029'
_chemical_name_systematic
;
5-Aminoisophthalic acid--1,2-bis(pyridin-4-yl)ethene (1/1)
;
_chemical_name_common     ?
_chemical_formula_moiety     'C12 H10 N2, C8 H7 N O4'
_chemical_formula_sum     'C20 H17 N3 O4'
_chemical_formula_iupac     'C12 H10 N2, C8 H7 N O4'
_chemical_formula_weight     363.36
_chemical_melting_point     ?
_shelx_space_group_comment
;
The symmetry employed for this shelxl refinement is uniquely defined
by the following loop, which should always be used as a source of
symmetry information in preference to the above space-group names.
They are only intended as comments.
;
_space_group_crystal_system     monoclinic
_space_group_name_H-M_alt     'P 1 21/n 1'
_space_group_name_Hall     '-P 2yn'
loop_
    _space_group_symop_operation_xyz
    'x, y, z'
    '-x+1/2, y+1/2, -z+1/2'
    '-x, -y, -z'
    'x-1/2, -y-1/2, z-1/2'
_cell_length_a     10.1614(10)
_cell_length_b     12.0782(12)
_cell_length_c     14.0537(14)
_cell_angle_alpha     90
_cell_angle_beta     95.027(2)
_cell_angle_gamma     90
_cell_volume     1718.2(3)
_cell_formula_units_Z     4
_cell_measurement_reflns_used     428
_cell_measurement_theta_min     2.81
_cell_measurement_theta_max     21.98
_cell_measurement_temperature     90
_exptl_crystal_description     block
_exptl_crystal_colour     'yellow'
_exptl_crystal_size_max     0.22
_exptl_crystal_size_mid     0.2
_exptl_crystal_size_min     0.18
_exptl_crystal_density_diffrn     1.405
_exptl_crystal_density_meas     ?
_exptl_crystal_density_method     ?
_exptl_crystal_F_000     760
_exptl_absorpt_coefficient_mu     0.100
_exptl_absorpt_correction_type     multi-scan
_exptl_absorpt_process_details
;
(SADABS; Bruker, 2014)
;
_shelx_estimated_absorpt_T_min     ?
_shelx_estimated_absorpt_T_max     ?
_exptl_absorpt_correction_T_min     0.6830
_exptl_absorpt_correction_T_max     0.7465
_exptl_special_details     ?
_diffrn_ambient_temperature     90
_diffrn_radiation_type     MoK\a
_diffrn_radiation_wavelength     0.71073
_diffrn_radiation_monochromator     'mirror optics'
_diffrn_measurement_device_type     'Bruker SMART APEXII CCD'
_diffrn_measurement_device     'three-circle diffractometer'
_diffrn_measurement_method     '\w scans'
_diffrn_detector_area_resol_mean     7.9
_diffrn_reflns_number     24372
_diffrn_reflns_av_R_equivalents     0.0325
_diffrn_reflns_theta_min     2.227
_diffrn_reflns_theta_max     33.204
_diffrn_reflns_theta_full     26.000
_diffrn_measured_fraction_theta_max     0.992
_diffrn_measured_fraction_theta_full     0.999
_diffrn_reflns_limit_h_min     -15
_diffrn_reflns_limit_h_max     15
_diffrn_reflns_limit_k_min     -16
_diffrn_reflns_limit_k_max     18
_diffrn_reflns_limit_l_min     -19
_diffrn_reflns_limit_l_max     21
loop_
    _refln_index_h
    _refln_index_k
    _refln_index_l
    _refln_F_squared_meas
    1 0 0 -0.07
    -1 0 0 -0.08
    -1 0 0 -0.05
    1 0 0 -0.07
    2 0 0 46.73
    -2 0 0 49.3
    2 0 0 47.25
    3 0 0 -0.15
    3 0 0 -0.22
    4 0 0 0.81
    4 0 0 0.69
    5 0 0 0.07
    5 0 0 0.05
    6 0 0 119.8
    6 0 0 119.23
    8 0 0 7.61
    8 0 0 7.53
    9 0 0 0.02
    9 0 0 -0.09
    10 0 0 1.18
    10 0 0 1
    11 0 0 -0.02
    11 0 0 0.05
    12 0 0 0.05
    12 0 0 0.01
    13 0 0 0.08
    -14 0 0 0.34
    14 0 0 0.34
    -15 0 0 0.25
    0 -1 0 0
    -1 -1 0 23.1
    -1 -1 0 22.91
    1 -1 0 22.4
    -1 -1 0 23.23
    -1 1 0 22.49
    1 1 0 22.58
    1 1 0 22.71
    1 1 0 22.91
    -1 1 0 23.67
    -1 1 0 22.88
    2 -1 0 11.83
    -2 -1 0 12.12
    2 1 0 11.73
    2 1 0 11.76
    3 -1 0 433.97
    3 -1 0 433.55
    3 1 0 428.17
    3 1 0 430.66
    4 -1 0 10.3
    4 -1 0 10.91
    4 1 0 10.41
    4 1 0 10.45
    5 -1 0 8.87
    5 -1 0 8.64
    5 1 0 8.81
    5 1 0 8.76
    6 -1 0 7.68
    6 -1 0 7.22
    6 1 0 7.7
    6 1 0 7.41
    7 -1 0 0.08
    7 -1 0 0.09
    7 1 0 0.06
    7 1 0 0.05
    8 -1 0 15.19
    8 -1 0 14.29
    8 1 0 14.49
    8 1 0 14.69
    9 -1 0 26.96
    9 -1 0 27.42
    9 1 0 27.51
    9 1 0 27.37
    10 -1 0 0.03
    10 1 0 0.14
    10 1 0 0.06
    11 -1 0 0.29
    11 1 0 0.52
    11 1 0 0.33
    12 -1 0 1.25
    12 1 0 1.45
    12 1 0 1.48
    -12 1 0 1.27
    13 -1 0 -0.02
    13 1 0 0.11
    -13 1 0 0.05
    13 1 0 -0.01
    14 -1 0 0.97
    14 1 0 0.84
    -14 1 0 1.09
    -15 -1 0 -0.02
    -15 1 0 0.07
    0 -2 0 0.67
    0 -2 0 0.64
    0 -2 0 0.66
    0 2 0 0.64
    0 2 0 0.62
    1 -2 0 10.85
    -1 -2 0 10.85
    -1 -2 0 10.27
    1 2 0 10.52
    -1 2 0 10.63
    1 2 0 10.4
    1 2 0 10.17
    -1 2 0 11
    2 -2 0 0.42
    -2 -2 0 0.37
    -2 2 0 0.4
    2 2 0 0.33
    2 2 0 0.43
    3 -2 0 3.1
    -3 -2 0 3.17
    3 2 0 3.18
    -3 2 0 2.94
    3 2 0 3.09
    4 -2 0 10.89
    4 2 0 11.22
    -4 2 0 11.2
    4 2 0 10.91
    5 -2 0 79.42
    5 2 0 79.45
    5 2 0 78.8
    -5 2 0 78.92
    6 -2 0 19.27
    6 2 0 20.05
    6 2 0 20.46
    7 -2 0 12.43
    7 2 0 11.94
    7 2 0 11.52
    8 -2 0 -0.01
    -8 2 0 0.06
    8 2 0 0.02
    8 2 0 0.01
    9 -2 0 0.32
    -9 2 0 0.39
    9 2 0 0.42
    9 2 0 0.22
    10 -2 0 0.98
    -10 -2 0 1.42
    -10 2 0 0.97
    10 2 0 1.37
    10 2 0 1.16
    11 -2 0 -0.03
    -11 -2 0 -0.08
    11 2 0 0.01
    -11 2 0 -0.02
    11 2 0 0.01
    12 -2 0 5.84
    -12 2 0 6.48
    12 2 0 6.3
    12 2 0 6.19
    13 -2 0 0.36
    -13 2 0 0.37
    13 2 0 0.28
    13 2 0 0.2
    14 2 0 0.06
    -14 2 0 -0.09
    -15 2 0 0.17
    -15 2 0 0.15
    0 -3 0 0.04
    0 3 0 0.01
    0 3 0 0
    -1 -3 0 0.05
    1 -3 0 0.02
    -1 3 0 0.05
    1 3 0 0.05
    -1 3 0 0.03
    1 3 0 0.06
    1 3 0 0.05
    -2 -3 0 0.16
    2 3 0 0.17
    2 3 0 0.14
    2 3 0 0.14
    -2 3 0 0.15
    -2 3 0 0.12
    3 -3 0 11.05
    -3 -3 0 10.84
    -3 3 0 11.06
    3 3 0 11.04
    3 3 0 11
    -4 -3 0 0.79
    4 -3 0 1.01
    -4 3 0 0.87
    4 3 0 0.86
    4 3 0 0.77
    5 -3 0 9.39
    -5 -3 0 9.41
    5 3 0 9
    5 3 0 9.13
    -5 3 0 9.32
    -6 -3 0 6.85
    6 -3 0 6.64
    6 3 0 6.35
    -6 3 0 6.28
    6 3 0 6.88
    -7 -3 0 0.43
    7 -3 0 0.56
    7 3 0 0.48
    7 3 0 0.47
    -7 3 0 0.54
    -8 -3 0 8.43
    8 -3 0 8.22
    8 3 0 7.74
    8 3 0 8.36
    -8 3 0 8.02
    -10 -3 0 0.31
    10 -3 0 0.35
    10 3 0 0.19
    10 3 0 0.37
    -10 3 0 0.3
    11 -3 0 0.81
    11 3 0 1.04
    11 3 0 0.83
    -11 3 0 0.95
    12 -3 0 0.04
    12 3 0 0.07
    12 3 0 0.04
    -12 3 0 -0.08
    13 3 0 1.07
    13 3 0 1.13
    -13 3 0 0.72
    -14 3 0 0.04
    -14 3 0 0.02
    14 3 0 0.17
    -15 3 0 0.09
    -15 3 0 0.18
    15 3 0 0.62
    0 -4 0 7.72
    0 4 0 7.72
    0 4 0 7.64
    -1 -4 0 0
    1 -4 0 -0.01
    -1 4 0 0
    1 4 0 0.01
    -1 4 0 0.01
    1 4 0 0.02
    2 4 0 18.02
    -2 4 0 18.15
    2 4 0 17.51
    2 4 0 17.78
    -2 4 0 17.31
    -3 4 0 -0.02
    3 4 0 -0.05
    3 4 0 -0.01
    -3 4 0 -0.03
    4 4 0 3.61
    4 4 0 3.65
    -4 4 0 3.66
    -5 -4 0 3.51
    5 4 0 3.56
    -5 4 0 3.33
    5 4 0 3.52
    6 -4 0 1.19
    -6 -4 0 1.11
    6 4 0 1.17
    6 4 0 1.21
    -6 4 0 1.01
    7 -4 0 3.31
    -7 -4 0 3.58
    -7 4 0 3.28
    7 4 0 3.51
    7 4 0 3.26
    8 -4 0 0.55
    -8 -4 0 0.51
    -8 4 0 0.41
    8 4 0 0.42
    8 4 0 0.39
    -9 -4 0 2.88
    9 -4 0 3.14
    9 4 0 2.99
    9 4 0 3.36
    -9 4 0 3.04
    10 4 0 0.15
    -10 4 0 0.43
    10 4 0 0.68
    11 4 0 4.5
    11 4 0 4.7
    -11 4 0 4.56
    12 4 0 0.25
    -12 4 0 0.15
    12 4 0 0.29
    -13 4 0 0.48
    -13 4 0 0.37
    13 4 0 0.49
    14 4 0 0.7
    -14 4 0 0.48
    -14 4 0 0.58
    15 4 0 -0.05
    -15 4 0 -0.03
    0 -5 0 -0.01
    0 5 0 -0.01
    0 5 0 -0.01
    1 -5 0 1.72
    -1 -5 0 1.77
    -1 5 0 1.84
    1 5 0 1.71
    -1 5 0 1.7
    1 5 0 1.8
    -2 -5 0 0.02
    2 5 0 0.01
    -2 5 0 -0.01
    -2 5 0 0.01
    2 5 0 -0.01
    -3 -5 0 0.22
    3 5 0 0.16
    3 5 0 0.24
    -3 5 0 0.19
    -3 5 0 0.31
    3 5 0 0.23
    4 5 0 5.62
    -4 5 0 5.58
    4 5 0 5.4
    -4 5 0 5.52
    -5 5 0 0.73
    5 5 0 0.54
    -5 5 0 0.6
    5 5 0 0.63
    -6 5 0 2.44
    -6 5 0 2.43
    6 5 0 2.6
    6 5 0 2.62
    7 5 0 0.05
    -7 5 0 -0.05
    7 5 0 -0.03
    8 5 0 -0.01
    8 5 0 -0.02
    -8 5 0 0.1
    9 5 0 -0.04
    9 5 0 0.05
    -9 5 0 0
    -10 5 0 0.05
    10 5 0 -0.03
    10 5 0 0.09
    -10 5 0 0.11
    11 5 0 3.11
    -11 5 0 3.21
    -11 5 0 2.9
    11 5 0 2.81
    12 5 0 4.7
    -12 5 0 5.59
    -12 5 0 5.7
    -13 5 0 1.93
    -13 5 0 1.91
    13 5 0 1.74
    14 5 0 0.57
    -14 5 0 0.49
    -14 5 0 0.82
    15 5 0 0.3
    0 -6 0 0.05
    0 6 0 0.14
    0 6 0 0.06
    -1 -6 0 0.01
    -1 6 0 -0.03
    1 6 0 0.1
    1 6 0 0
    -1 6 0 0.04
    -2 -6 0 0.54
    -2 6 0 0.56
    2 6 0 0.5
    2 6 0 0.51
    -2 6 0 0.37
    -3 -6 0 13.01
    -3 6 0 13.44
    3 6 0 13.04
    -3 6 0 13.2
    3 6 0 11.85
    3 6 0 13.36
    -4 6 0 0.67
    -4 6 0 0.65
    4 6 0 0.62
    4 6 0 0.46
    5 6 0 2.25
    -5 6 0 2.07
    -5 6 0 1.97
    5 6 0 2.09
    6 6 0 1.57
    6 6 0 1.95
    -6 6 0 1.82
    -6 6 0 1.46
    -7 6 0 0.01
    7 6 0 -0.01
    -7 6 0 0.08
    7 6 0 0.05
    -8 6 0 0.64
    8 6 0 0.67
    8 6 0 0.5
    -8 6 0 0.6
    9 6 0 1.15
    9 6 0 1.03
    -9 6 0 1.36
    -9 6 0 1.3
    -10 6 0 3.91
    10 6 0 3.45
    -10 6 0 3.59
    10 6 0 3.72
    -11 6 0 0.03
    11 6 0 0.11
    -11 6 0 -0.05
    11 6 0 0.03
    -12 6 0 1.29
    -12 6 0 1.15
    12 6 0 1.04
    -13 6 0 0.15
    13 6 0 0.23
    -13 6 0 0.12
    14 6 0 0.06
    -14 6 0 -0.03
    0 7 0 0.01
    0 7 0 0.02
    -1 -7 0 0.77
    1 7 0 0.65
    -1 7 0 0.63
    -1 7 0 0.6
    1 7 0 0.74
    -2 -7 0 1.88
    2 7 0 1.83
    2 7 0 1.86
    -2 7 0 1.96
    -2 7 0 1.99
    -3 -7 0 0.29
    -3 7 0 0.23
    3 7 0 0.23
    -3 7 0 0.25
    3 7 0 0.17
    4 7 0 0.89
    -4 7 0 0.99
    -4 7 0 0.89
    4 7 0 0.87
    5 7 0 1.15
    -5 7 0 1.28
    -5 7 0 1.19
    5 7 0 1.01
    6 7 0 0.2
    6 7 0 0.33
    -6 7 0 0.23
    -6 7 0 0.35
    7 7 0 2.28
    -7 7 0 2.46
    -7 7 0 2.5
    7 7 0 2.5
    -8 7 0 0.1
    8 7 0 0.28
    8 7 0 0.02
    -8 7 0 0.17
    -9 7 0 1.89
    9 7 0 1.82
    -9 7 0 1.78
    9 7 0 1.92
    -10 7 0 0.65
    10 7 0 0.8
    -10 7 0 1.09
    10 7 0 1
    11 7 0 1.43
    -11 7 0 1.12
    -11 7 0 1.25
    12 7 0 0.99
    -12 7 0 0.59
    -12 7 0 0.81
    13 7 0 0.04
    -13 7 0 0.02
    -14 7 0 0.03
    14 7 0 0.1
    0 8 0 0.42
    0 8 0 0.44
    1 8 0 0.15
    1 8 0 0.14
    -1 8 0 0.22
    -1 8 0 0.12
    -2 8 0 1.32
    -2 8 0 1.27
    2 8 0 1.33
    2 8 0 1.24
    3 8 0 0.05
    -3 8 0 -0.02
    -3 8 0 0.06
    3 8 0 0.02
    4 8 0 4.38
    -4 8 0 4.72
    4 8 0 4.39
    -4 8 0 4.16
    5 8 0 0.04
    -5 8 0 0.02
    5 8 0 -0.01
    -5 8 0 0
    6 8 0 15.87
    -6 8 0 16.08
    6 8 0 15.81
    -6 8 0 15.27
    -7 8 0 7.35
    -7 8 0 7.31
    7 8 0 7.35
    7 8 0 7.64
    -8 8 0 0.41
    8 8 0 0.36
    -8 8 0 0.44
    8 8 0 0.49
    9 8 0 0.59
    9 8 0 0.41
    -9 8 0 0.64
    -9 8 0 0.5
    -10 8 0 0.07
    -10 8 0 0.15
    10 8 0 -0.04
    11 8 0 1.52
    -11 8 0 1.55
    -11 8 0 1.68
    -12 8 0 -0.05
    12 8 0 0.2
    -12 8 0 0.14
    -13 8 0 1.14
    13 8 0 1.1
    14 8 0 0.03
    -14 8 0 0.09
    0 9 0 0.05
    0 9 0 0.06
    1 9 0 0.05
    -1 9 0 0.02
    1 9 0 0.04
    -1 9 0 0.05
    2 9 0 7.12
    2 9 0 7.37
    -2 9 0 7.21
    -2 9 0 7.49
    3 9 0 4.58
    3 9 0 4.61
    -3 9 0 4.94
    -3 9 0 4.69
    -4 9 0 40.71
    4 9 0 40.63
    4 9 0 40.26
    -4 9 0 41.28
    5 9 0 5.98
    -5 9 0 5.56
    5 9 0 5.82
    -5 9 0 5.48
    6 9 0 0.81
    6 9 0 0.69
    -6 9 0 0.62
    -6 9 0 0.87
    -7 9 0 1.44
    -7 9 0 1.45
    7 9 0 1.38
    7 9 0 1.41
    8 9 0 5.79
    8 9 0 5.79
    -8 9 0 5.51
    -8 9 0 5.69
    -9 9 0 0.95
    9 9 0 0.93
    -9 9 0 0.73
    -10 9 0 1.27
    10 9 0 1.09
    -10 9 0 1.25
    -11 9 0 0.46
    11 9 0 0.33
    -11 9 0 0.35
    -12 9 0 0.27
    12 9 0 0.12
    -13 9 0 0.06
    13 9 0 -0.05
    0 10 0 6.07
    0 10 0 6.1
    -1 10 0 127.84
    -1 10 0 129.14
    1 10 0 129.18
    1 10 0 128.76
    2 10 0 0.79
    -2 10 0 0.84
    -2 10 0 0.82
    2 10 0 0.91
    3 10 0 0.6
    3 10 0 0.57
    -3 10 0 0.53
    -3 10 0 0.57
    -4 10 0 0.1
    -4 10 0 0.1
    4 10 0 0.15
    4 10 0 0.09
    -5 10 0 9.69
    -5 10 0 9.49
    5 10 0 9.34
    5 10 0 9.17
    -6 10 0 0.33
    6 10 0 0.54
    -6 10 0 0.58
    6 10 0 0.52
    -7 10 0 0.82
    7 10 0 0.82
    7 10 0 0.52
    -7 10 0 1
    8 10 0 1.82
    -8 10 0 1.85
    8 10 0 1.95
    -8 10 0 1.58
    -9 10 0 0.07
    -9 10 0 0.06
    9 10 0 0.06
    10 10 0 0.39
    -10 10 0 0.83
    -10 10 0 0.52
    11 10 0 0.21
    -11 10 0 0.34
    12 10 0 -0.19
    -12 10 0 -0.09
    -13 10 0 0.09
    13 10 0 -0.01
    0 11 0 -0.01
    0 11 0 0.09
    -1 11 0 2.99
    -1 11 0 2.88
    1 11 0 2.91
    1 11 0 2.89
    -2 11 0 24.23
    -2 11 0 23.95
    2 11 0 24.44
    2 11 0 24.5
    -3 11 0 0.25
    3 11 0 0.15
    3 11 0 0.23
    -3 11 0 0.25
    -4 11 0 5.14
    -4 11 0 5.09
    4 11 0 5.07
    4 11 0 5.15
    5 11 0 0.04
    5 11 0 0
    -5 11 0 0.02
    -5 11 0 0.07
    -6 11 0 0.04
    6 11 0 0.06
    -6 11 0 0.08
    6 11 0 0
    -7 11 0 0.21
    7 11 0 0.09
    -7 11 0 0.09
    7 11 0 0.15
    -8 11 0 1.87
    -8 11 0 2.07
    8 11 0 2.02
    -9 11 0 1.26
    -9 11 0 1.59
    9 11 0 1.75
    10 11 0 1.03
    -10 11 0 1.05
    11 11 0 0.16
    -11 11 0 0.2
    -12 11 0 0.07
    12 11 0 0.06
    0 12 0 0.12
    0 12 0 0.04
    1 12 0 0.18
    1 12 0 0.12
    -1 12 0 0.15
    -1 12 0 0.16
    2 12 0 0.27
    -2 12 0 0.21
    -2 12 0 0.28
    2 12 0 0.16
    -3 12 0 2.35
    -3 12 0 2.27
    3 12 0 2.19
    3 12 0 2.41
    -4 12 0 4.58
    -4 12 0 4.69
    4 12 0 4.57
    4 12 0 4.28
    5 12 0 9.58
    -5 12 0 9.5
    -5 12 0 9.16
    5 12 0 8.96
    6 12 0 3.12
    6 12 0 3.4
    -6 12 0 3.41
    -6 12 0 3.13
    -7 12 0 0.04
    -7 12 0 0.08
    7 12 0 0.06
    -8 12 0 0.16
    -8 12 0 0.19
    8 12 0 0.18
    -9 12 0 0.03
    -9 12 0 -0.06
    9 12 0 0.03
    10 12 0 0.12
    -10 12 0 0.11
    11 12 0 1.39
    -11 12 0 1.67
    0 13 0 0.04
    0 13 0 -0.05
    -1 13 0 0.03
    1 13 0 0.04
    1 13 0 0.05
    -1 13 0 -0.04
    2 13 0 0.13
    -2 13 0 0.08
    2 13 0 0.2
    -2 13 0 0.06
    -3 13 0 0.29
    -3 13 0 0.13
    3 13 0 0.26
    3 13 0 0.24
    -4 13 0 0.76
    4 13 0 0.75
    4 13 0 1.02
    -4 13 0 0.89
    -5 13 0 0.31
    5 13 0 0.39
    -5 13 0 0.22
    5 13 0 0.33
    -6 13 0 2.59
    6 13 0 2.42
    -6 13 0 2.7
    -7 13 0 3.36
    7 13 0 4.13
    -7 13 0 3.25
    -8 13 0 0.81
    -8 13 0 0.52
    8 13 0 0.42
    9 13 0 0.05
    -9 13 0 -0.01
    -10 13 0 0
    10 13 0 0.14
    11 13 0 -0.03
    -11 13 0 0.03
    0 14 0 0.04
    0 14 0 0.01
    -1 14 0 0.62
    1 14 0 0.44
    -1 14 0 0.5
    1 14 0 0.45
    -2 14 0 0.03
    2 14 0 0.18
    2 14 0 0.12
    -2 14 0 0.1
    3 14 0 2.76
    -3 14 0 2.41
    3 14 0 2.87
    -3 14 0 2.83
    4 14 0 -0.05
    4 14 0 0
    -4 14 0 0.05
    -4 14 0 0.07
    -5 14 0 0.08
    -5 14 0 -0.04
    5 14 0 0.01
    6 14 0 0.75
    -6 14 0 0.59
    -6 14 0 0.65
    -7 14 0 0.16
    7 14 0 0.13
    -7 14 0 0.16
    -8 14 0 2.72
    8 14 0 2.8
    9 14 0 0.34
    -9 14 0 0.13
    10 14 0 0.78
    -10 14 0 1.06
    0 15 0 -0.06
    0 15 0 0
    -1 15 0 0.4
    1 15 0 0.5
    -1 15 0 0.48
    1 15 0 0.52
    -2 15 0 0.31
    -2 15 0 0.26
    2 15 0 0.44
    2 15 0 0.36
    -3 15 0 0.65
    3 15 0 0.6
    3 15 0 0.97
    -3 15 0 0.67
    -4 15 0 0.62
    4 15 0 0.86
    -4 15 0 0.66
    5 15 0 0.22
    -5 15 0 0.22
    -5 15 0 0.3
    -6 15 0 0.09
    6 15 0 0
    -6 15 0 0.01
    7 15 0 0
    -7 15 0 0.03
    8 15 0 0.15
    -8 15 0 0.19
    -9 15 0 0.09
    9 15 0 0.15
    0 16 0 2.51
    0 16 0 2.49
    1 16 0 -0.02
    -1 16 0 0.06
    -1 16 0 -0.02
    1 16 0 0.02
    -2 16 0 0.1
    2 16 0 0.09
    2 16 0 0.02
    -2 16 0 0.02
    -3 16 0 0.13
    -3 16 0 0.09
    3 16 0 0.19
    4 16 0 0.03
    -4 16 0 0.02
    -4 16 0 -0.02
    -5 16 0 0.1
    5 16 0 0.22
    -5 16 0 0.2
    -6 16 0 0.22
    6 16 0 0.46
    7 16 0 0.01
    -7 16 0 0.13
    0 17 0 0
    0 17 0 0.01
    -1 17 0 -0.03
    -1 17 0 0.08
    1 17 0 -0.02
    1 17 0 0.12
    -2 17 0 -0.04
    -2 17 0 0.07
    2 17 0 0.06
    -3 17 0 0.05
    3 17 0 0.07
    -3 17 0 0.19
    -4 17 0 0.03
    4 17 0 -0.02
    -4 17 0 -0.07
    -5 17 0 0.02
    5 17 0 0
    -6 17 0 0.56
    6 17 0 0.71
    0 18 0 0.24
    0 18 0 0.12
    -1 18 0 0.35
    -1 18 0 0.15
    1 18 0 0.05
    -2 18 0 0.18
    -2 18 0 0.1
    2 18 0 -0.04
    3 18 0 1.36
    -3 18 0 1.07
    -15 0 1 0.52
    -14 0 1 -0.21
    13 0 -1 1.04
    12 0 -1 -0.01
    12 0 -1 -0.02
    11 0 -1 0.07
    11 0 -1 -0.04
    10 0 -1 0.02
    10 0 -1 0.01
    9 0 -1 0.07
    9 0 -1 0.04
    8 0 -1 -0.02
    8 0 -1 0.1
    7 0 -1 1.59
    7 0 -1 0.85
    6 0 -1 -0.03
    6 0 -1 -0.02
    5 0 -1 14.52
    5 0 -1 14.65
    4 0 -1 0.01
    4 0 -1 -0.01
    3 0 -1 998.98
    3 0 -1 1000
    2 0 -1 -0.06
    -2 0 1 -0.05
    2 0 -1 -0.06
    -2 0 1 -0.02
    1 0 -1 10.18
    -1 0 1 10.33
    -1 0 1 10.26
    -1 0 1 10.16
    -1 0 1 10.39
    0 0 1 -0.02
    0 0 -1 -0.01
    1 0 1 4.57
    1 0 1 4.39
    -1 0 -1 4.61
    1 0 1 4.59
    2 0 1 0.01
    -2 0 -1 0.01
    2 0 1 0.03
    2 0 1 0.02
    3 0 1 961.22
    3 0 1 959.73
    4 0 1 -0.03
    4 0 1 -0.01
    5 0 1 25.23
    5 0 1 25.41
    6 0 1 -0.03
    6 0 1 -0.02
    7 0 1 12.41
    7 0 1 11.8
    8 0 1 0.01
    8 0 1 -0.05
    9 0 1 39.37
    9 0 1 40.19
    10 0 1 0.07
    10 0 1 0.13
    11 0 1 5.94
    11 0 1 5.36
    12 0 1 0.04
    13 0 1 0.04
    -13 0 -1 0
    14 0 1 0.07
    -14 0 -1 -0.08
    -15 0 -1 0.27
    15 0 1 0.15
    -15 1 1 0.45
    -15 1 1 0.65
    -14 1 1 0.26
    13 -1 -1 0.31
    13 1 -1 0.21
    13 1 -1 0.18
    -13 1 1 0.33
    -12 -1 1 1.36
    12 -1 -1 1.93
    12 1 -1 1.6
    12 1 -1 1.81
    11 -1 -1 4.43
    -11 -1 1 4.83
    11 1 -1 4.81
    11 1 -1 5.01
    10 -1 -1 1.29
    10 -1 -1 1.17
    10 1 -1 1.08
    10 1 -1 1.11
    9 -1 -1 2.26
    9 -1 -1 2.07
    9 1 -1 2.44
    9 1 -1 2.16
    8 -1 -1 0.73
    8 -1 -1 0.68
    8 1 -1 0.61
    8 1 -1 0.86
    7 -1 -1 1.65
    7 -1 -1 1.46
    7 1 -1 1.51
    7 1 -1 1.34
    6 -1 -1 136.45
    6 -1 -1 137.57
    6 1 -1 136.43
    6 1 -1 136.75
    5 -1 -1 0.64
    5 -1 -1 0.54
    5 1 -1 0.56
    5 1 -1 0.41
    4 -1 -1 1.61
    4 -1 -1 1.64
    4 1 -1 1.61
    4 1 -1 1.99
    3 -1 -1 280.72
    3 -1 -1 276.43
    3 1 -1 282.53
    3 1 -1 272.19
    -2 -1 1 1.44
    2 -1 -1 1.47
    -2 -1 1 1.46
    2 1 -1 1.47
    2 1 -1 1.46
    -2 1 1 1.43
    -1 -1 1 8.66
    1 -1 -1 8.78
    1 -1 -1 8.86
    -1 -1 1 8.68
    -1 1 1 8.67
    -1 1 1 8.8
    1 1 -1 7.71
    1 1 -1 8.82
    0 -1 1 4.44
    0 -1 -1 4.38
    0 -1 1 4.3
    0 -1 1 4.34
    0 -1 -1 4.39
    0 1 1 4.24
    0 1 -1 4.43
    0 1 -1 4.31
    0 1 -1 4.77
    0 1 1 4.48
    1 -1 1 3.17
    -1 -1 -1 3.22
    -1 -1 -1 3.26
    -1 -1 -1 3.32
    -1 1 -1 3.19
    -1 1 -1 3.28
    1 1 1 3.23
    1 1 1 3.26
    -1 1 -1 3.16
    1 1 1 3.18
    2 -1 1 43.37
    2 -1 1 42.87
    -2 -1 -1 36.92
    2 1 1 42.89
    -2 1 -1 42.75
    2 1 1 42.55
    3 -1 1 160.07
    3 -1 1 158.68
    -3 -1 -1 158.48
    3 -1 1 157.88
    3 1 1 160.1
    3 1 1 159.2
    4 -1 1 1.34
    4 -1 1 1.25
    4 1 1 1.2
    4 1 1 1.3
    5 -1 1 45.32
    5 -1 1 45.05
    5 1 1 45.41
    5 1 1 45.59
    6 -1 1 16.78
    6 -1 1 17
    6 1 1 17.19
    6 1 1 17.3
    7 -1 1 0.35
    7 -1 1 0.33
    7 1 1 0.22
    7 1 1 0.29
    8 -1 1 0.18
    8 -1 1 0.12
    8 1 1 0.13
    8 1 1 0.1
    9 -1 1 0.63
    9 -1 1 0.95
    9 1 1 0.76
    9 1 1 0.58
    10 -1 1 0.76
    10 1 1 0.79
    10 1 1 1.02
    11 -1 1 0.5
    11 1 1 0.71
    -11 1 -1 0.36
    11 1 1 0.67
    12 -1 1 4.18
    12 1 1 3.91
    -12 1 -1 4.39
    12 1 1 4.21
    13 -1 1 0.05
    13 1 1 0.08
    -13 1 -1 0.07
    13 1 1 -0.09
    14 -1 1 1.43
    -14 1 -1 1.28
    14 1 1 1.22
    -15 -1 -1 -0.23
    15 -1 1 0.14
    -15 1 -1 -0.17
    -15 2 1 0.61
    -15 2 1 0.77
    15 2 -1 1
    -14 2 1 0.28
    14 2 -1 -0.05
    -14 2 1 0.14
    13 2 -1 0.3
    -13 2 1 0.32
    13 2 -1 0.25
    12 2 -1 -0.09
    12 2 -1 0.12
    -12 2 1 0.02
    11 -2 -1 0.01
    -11 -2 1 0.11
    -11 2 1 0.07
    11 2 -1 0.07
    11 2 -1 0.19
    -10 -2 1 0.01
    10 -2 -1 0.24
    -10 2 1 0.11
    10 2 -1 0.13
    10 2 -1 0.07
    -9 -2 1 13.39
    9 -2 -1 12.9
    9 2 -1 13.3
    9 2 -1 12.43
    -9 2 1 13.56
    -8 -2 1 12.14
    8 -2 -1 11.5
    8 2 -1 12.98
    8 2 -1 12.11
    7 -2 -1 1.8
    -7 -2 1 1.65
    7 2 -1 1.45
    7 2 -1 1.51
    -6 -2 1 45.45
    6 -2 -1 44.21
    6 2 -1 44.42
    6 2 -1 45.33
    5 -2 -1 12.34
    -5 -2 1 12.03
    5 2 -1 12.03
    5 2 -1 12.07
    4 -2 -1 42.7
    -4 -2 1 44.03
    4 2 -1 42.93
    -4 2 1 42.54
    4 2 -1 43.24
    -3 -2 1 5.78
    3 2 -1 5.98
    -3 2 1 6.11
    3 2 -1 5.78
    -2 -2 1 32.83
    2 -2 -1 32.66
    -2 -2 1 32.37
    2 2 -1 32.64
    2 2 -1 32.66
    -2 2 1 31.52
    2 2 -1 31.64
    -2 2 1 33.18
    -1 -2 1 1.83
    -1 -2 1 1.98
    1 -2 -1 1.99
    1 2 -1 1.91
    1 2 -1 1.88
    1 2 -1 1.92
    -1 2 1 1.92
    -1 2 1 1.94
    0 -2 -1 1.21
    0 -2 1 1.26
    0 2 -1 1.24
    0 2 1 1.32
    0 2 -1 1.26
    0 2 1 1.29
    1 -2 1 4.76
    1 -2 1 4.97
    1 2 1 4.78
    1 2 1 4.76
    -1 2 -1 4.95
    2 -2 1 138.39
    2 -2 1 139.54
    2 2 1 137.81
    2 2 1 136.9
    -2 2 -1 136.82
    3 -2 1 23.11
    3 -2 1 23.05
    -3 -2 -1 23.81
    3 2 1 23.3
    -3 2 -1 23.7
    3 2 1 23.87
    4 -2 1 8.34
    -4 -2 -1 8.42
    4 2 1 8.31
    4 2 1 8.44
    -4 2 -1 8.11
    5 -2 1 10.05
    5 2 1 10.33
    5 2 1 9.98
    -5 2 -1 10.22
    6 -2 1 52.16
    -6 2 -1 51.1
    6 2 1 50.81
    6 2 1 50.4
    7 -2 1 7.25
    7 2 1 7.25
    7 2 1 7.26
    -7 2 -1 7.59
    8 -2 1 2.39
    8 2 1 2.15
    8 2 1 2.07
    -8 2 -1 2.32
    9 -2 1 9.45
    9 2 1 9.44
    9 2 1 9.45
    -9 2 -1 9
    10 -2 1 0.04
    10 2 1 -0.04
    -10 2 -1 0.09
    10 2 1 0.08
    11 -2 1 -0.01
    11 2 1 0.1
    11 2 1 -0.07
    -11 2 -1 0.06
    12 -2 1 0.07
    12 2 1 0.07
    -12 2 -1 -0.05
    12 2 1 0.06
    13 -2 1 0.08
    13 2 1 0.13
    -13 2 -1 -0.03
    13 2 1 0.06
    14 -2 1 0.14
    14 2 1 -0.05
    -14 2 -1 -0.1
    14 2 1 0.06
    -15 2 -1 0.82
    15 3 -1 0.63
    -15 3 1 0.64
    -14 3 1 0.09
    14 3 -1 -0.02
    -14 3 1 -0.1
    -13 3 1 0.47
    -13 3 1 0.45
    13 3 -1 0.33
    12 3 -1 0.25
    12 3 -1 0.29
    -12 3 1 0.37
    -11 3 1 1.92
    11 3 -1 1.87
    11 3 -1 1.65
    -10 -3 1 0.42
    10 3 -1 0.44
    10 3 -1 0.38
    -10 3 1 0.5
    -9 -3 1 11.02
    9 -3 -1 10.81
    9 3 -1 10.53
    9 3 -1 10.77
    -9 3 1 10.06
    8 -3 -1 4.61
    -8 -3 1 4.74
    8 3 -1 4.3
    8 3 -1 3.98
    -8 3 1 4.63
    7 -3 -1 0.29
    -7 -3 1 0.36
    7 3 -1 0.29
    -7 3 1 0.48
    7 3 -1 0.33
    6 -3 -1 4.25
    -6 -3 1 4.16
    -6 3 1 4.04
    6 3 -1 3.86
    6 3 -1 3.9
    -5 -3 1 0.77
    5 3 -1 0.91
    -5 3 1 0.77
    5 3 -1 0.68
    -4 -3 1 0.05
    -4 3 1 0.05
    -4 3 1 0.05
    4 3 -1 0.08
    4 3 -1 0.07
    -3 -3 1 0.86
    3 3 -1 0.79
    3 3 -1 0.8
    3 3 -1 0.8
    -3 3 1 0.86
    -3 3 1 0.69
    -2 -3 1 24.27
    -2 -3 1 25.41
    2 3 -1 24.56
    2 3 -1 24.69
    -2 3 1 24.67
    -2 3 1 25.06
    2 3 -1 25.14
    -1 -3 1 0.99
    -1 -3 1 1.03
    1 3 -1 1.01
    -1 3 1 0.96
    1 3 -1 1.1
    1 3 -1 0.98
    -1 3 1 0.96
    0 -3 1 12.21
    0 3 1 11.59
    0 3 -1 11.76
    0 3 1 11.95
    0 3 -1 11.89
    0 3 1 11.85
    1 -3 1 15.73
    -1 3 -1 15
    1 3 1 15.16
    -1 3 -1 15.23
    1 3 1 15.11
    1 3 1 15.86
    2 -3 1 0.04
    2 -3 1 0.01
    2 3 1 0.1
    2 3 1 0.02
    -2 3 -1 0.05
    3 -3 1 13.96
    3 -3 1 13.35
    -3 3 -1 13.39
    3 3 1 13.67
    3 3 1 13.87
    4 -3 1 6.1
    4 3 1 6.38
    4 3 1 6.31
    -4 3 -1 6.26
    5 -3 1 27.37
    5 3 1 27.03
    -5 3 -1 26.83
    5 3 1 27.24
    6 -3 1 0.24
    6 3 1 0.43
    -6 3 -1 0.21
    6 3 1 0.21
    7 -3 1 0.14
    7 3 1 0.1
    7 3 1 0.08
    -7 3 -1 0.07
    8 -3 1 9.46
    -8 3 -1 9.48
    8 3 1 9.54
    8 3 1 9.13
    9 -3 1 1.96
    -9 -3 -1 2.1
    -9 3 -1 2.09
    9 3 1 1.52
    9 3 1 2.38
    10 -3 1 7.14
    10 3 1 7
    -10 3 -1 7.13
    10 3 1 6.58
    11 -3 1 -0.02
    11 3 1 0.09
    11 3 1 0.21
    -11 3 -1 0.01
    12 -3 1 1.33
    12 3 1 1.63
    -12 3 -1 1.29
    12 3 1 1.42
    13 -3 1 0.27
    13 3 1 0.01
    -13 3 -1 0.03
    13 3 1 0.24
    -14 3 -1 0.83
    14 3 1 0.4
    -15 3 -1 0.06
    -15 3 -1 0.02
    15 3 1 0.06
    -15 4 1 0.14
    15 4 -1 -0.05
    -14 4 1 0.37
    14 4 -1 0.34
    -14 4 1 0.41
    -13 4 1 -0.02
    -13 4 1 0.11
    13 4 -1 0.04
    -12 4 1 0.23
    12 4 -1 0.17
    -12 4 1 0.19
    11 4 -1 0.06
    -11 4 1 0.04
    -11 4 1 0.02
    11 4 -1 0.1
    -10 4 1 0.02
    10 4 -1 0
    -10 4 1 0.06
    10 4 -1 -0.05
    -9 -4 1 0.12
    -9 4 1 0.13
    9 4 -1 0.19
    9 4 -1 0.2
    -8 -4 1 0.03
    -8 4 1 0
    8 4 -1 -0.04
    8 4 -1 -0.04
    -7 -4 1 0.11
    7 4 -1 0.05
    7 4 -1 0.13
    -7 4 1 0.1
    -6 -4 1 0
    6 4 -1 0.1
    -6 4 1 0.06
    6 4 -1 0.06
    -6 4 1 0.03
    -5 -4 1 2.74
    -5 4 1 2.93
    -5 4 1 2.67
    5 4 -1 2.95
    5 4 -1 2.89
    -4 -4 1 10.93
    -4 4 1 11.22
    4 4 -1 11.04
    -4 4 1 10.63
    4 4 -1 11.34
    -3 -4 1 0.59
    -3 4 1 0.6
    3 4 -1 0.64
    3 4 -1 0.57
    -3 4 1 0.56
    -2 -4 1 20.33
    2 4 -1 19.46
    -2 4 1 20.12
    -2 4 1 20.55
    2 4 -1 20.14
    -1 -4 1 10.84
    -1 4 1 10.73
    -1 4 1 11.04
    1 4 -1 10.65
    1 4 -1 10.77
    0 -4 1 0.28
    0 4 1 0.18
    0 4 1 0.19
    0 4 -1 0.18
    0 4 -1 0.16
    1 -4 1 3.81
    -1 4 -1 3.88
    1 4 1 3.82
    -1 4 -1 3.78
    1 4 1 4.13
    1 4 1 3.82
    2 -4 1 1.54
    2 4 1 1.48
    -2 4 -1 1.52
    2 4 1 1.39
    -2 4 -1 1.43
    3 -4 1 6.39
    3 -4 1 6.4
    3 4 1 6.48
    -3 4 -1 6.59
    3 4 1 6.52
    4 -4 1 0.49
    4 4 1 0.51
    -4 4 -1 0.62
    4 4 1 0.44
    5 -4 1 8.41
    5 4 1 8.81
    5 4 1 8.48
    -5 4 -1 8.13
    6 -4 1 4.66
    -6 4 -1 4.38
    6 4 1 4.5
    6 4 1 4.91
    -7 -4 -1 8.49
    7 -4 1 8.62
    -7 4 -1 8.71
    7 4 1 8.75
    7 4 1 8.08
    -8 -4 -1 3.06
    8 -4 1 3.18
    8 4 1 3.12
    -8 4 -1 3.09
    8 4 1 3.1
    9 -4 1 0.01
    9 4 1 0.04
    -9 4 -1 0.12
    9 4 1 0.21
    10 -4 1 0.36
    10 4 1 0.34
    10 4 1 0.33
    -10 4 -1 0.36
    11 -4 1 0.07
    -11 4 -1 0.16
    11 4 1 0.19
    11 4 1 0.06
    12 4 1 0
    12 4 1 0.02
    -12 4 -1 -0.01
    13 4 1 0.93
    -13 4 -1 1
    13 4 1 0.61
    -14 4 -1 0.09
    -14 4 -1 0.37
    14 4 1 0.01
    -15 4 -1 0.83
    15 4 1 0.56
    -15 4 -1 0.61
    -15 5 1 1.84
    15 5 -1 1.9
    14 5 -1 0.57
    -14 5 1 0.92
    -13 5 1 0.25
    13 5 -1 0.17
    -13 5 1 0.18
    -12 5 1 -0.06
    -12 5 1 -0.05
    12 5 -1 -0.01
    -11 5 1 0
    11 5 -1 -0.07
    -11 5 1 0.16
    11 5 -1 0.01
    -10 5 1 0.64
    10 5 -1 0.48
    10 5 -1 0.64
    -10 5 1 0.58
    -9 5 1 5.67
    9 5 -1 5.63
    -9 5 1 5.29
    9 5 -1 5.52
    -8 -5 1 5.06
    8 5 -1 5.04
    8 5 -1 4.9
    -8 5 1 4.84
    -8 5 1 4.95
    -7 -5 1 -0.03
    -7 5 1 0.03
    7 5 -1 0.05
    7 5 -1 0.04
    -7 5 1 0.07
    -6 -5 1 0.67
    6 5 -1 0.68
    -6 5 1 0.77
    -6 5 1 0.7
    6 5 -1 0.74
    -5 -5 1 1.73
    5 5 -1 1.82
    -5 5 1 1.88
    -5 5 1 1.65
    5 5 -1 1.66
    -4 -5 1 5.16
    4 5 -1 4.91
    -4 5 1 5.17
    4 5 -1 5
    -4 5 1 5.1
    -3 -5 1 17.53
    -3 5 1 17.35
    3 5 -1 17.49
    3 5 -1 17.35
    -3 5 1 16.91
    -2 -5 1 14.7
    2 5 -1 14.12
    2 5 -1 14.73
    -2 5 1 14.31
    -2 5 1 14.36
    -1 -5 1 15.91
    1 5 -1 16.11
    1 5 -1 15.87
    -1 5 1 15.95
    -1 5 1 15.82
    0 -5 1 12.04
    0 5 1 12.06
    0 5 -1 11.8
    0 5 1 12.04
    0 5 -1 12.1
    1 -5 1 4.17
    -1 5 -1 3.93
    1 5 1 3.96
    1 5 1 4.12
    -1 5 -1 4.22
    2 -5 1 0.27
    -2 5 -1 0.21
    2 5 1 0.27
    -2 5 -1 0.22
    2 5 1 0.29
    2 5 1 0.23
    3 -5 1 6.45
    -3 5 -1 6.32
    3 5 1 6.38
    3 5 1 6.59
    -3 5 -1 6.36
    4 5 1 7.48
    -4 5 -1 7.34
    4 5 1 7.29
    5 5 1 0.02
    -5 5 -1 0.08
    5 5 1 0.04
    6 -5 1 0.07
    6 5 1 0.22
    -6 5 -1 0.11
    6 5 1 0.11
    7 -5 1 0.45
    -7 5 -1 0.35
    7 5 1 0.52
    7 5 1 0.52
    8 -5 1 0.04
    8 5 1 0.13
    -8 5 -1 0.12
    8 5 1 0.09
    9 -5 1 2.47
    9 5 1 3.01
    -9 5 -1 3.08
    9 5 1 2.62
    10 5 1 0.38
    10 5 1 0.37
    -10 5 -1 0.52
    11 5 1 0.04
    -11 5 -1 0.12
    11 5 1 -0.02
    12 5 1 0.04
    12 5 1 0.01
    -12 5 -1 -0.06
    -13 5 -1 -0.13
    -13 5 -1 0.04
    13 5 1 0.03
    -14 5 -1 0.2
    -14 5 -1 0.06
    14 5 1 -0.04
    -14 6 1 0.64
    14 6 -1 0.23
    -13 6 1 0.86
    13 6 -1 0.96
    -12 6 1 0.25
    -12 6 1 0.11
    12 6 -1 0.11
    -11 6 1 0.02
    11 6 -1 -0.02
    -11 6 1 -0.03
    10 6 -1 0.4
    -10 6 1 0.27
    -10 6 1 0.38
    10 6 -1 0.27
    -9 6 1 0.05
    -9 6 1 0.09
    9 6 -1 0.08
    9 6 -1 0.02
    -8 6 1 0.22
    -8 6 1 0.25
    8 6 -1 0.23
    8 6 -1 0.14
    -7 6 1 0.18
    -7 6 1 0.16
    7 6 -1 0.21
    7 6 -1 0.19
    -6 6 1 0.04
    6 6 -1 0.01
    6 6 -1 0.01
    -6 6 1 -0.02
    -5 -6 1 0.76
    5 6 -1 0.75
    5 6 -1 0.88
    -5 6 1 0.76
    -5 6 1 0.65
    -4 -6 1 2.15
    4 6 -1 2.09
    -4 6 1 2.07
    -4 6 1 2.3
    4 6 -1 2.25
    -3 -6 1 8.87
    -3 6 1 8.76
    3 6 -1 8.58
    3 6 -1 8.93
    -3 6 1 8.7
    -2 -6 1 2.93
    2 6 -1 2.74
    -2 6 1 2.85
    -2 6 1 2.82
    2 6 -1 3.08
    -1 -6 1 0
    1 6 -1 -0.01
    -1 6 1 0.04
    1 6 -1 0.02
    -1 6 1 0.02
    0 -6 1 6.94
    0 6 1 7.04
    0 6 1 7.27
    0 6 -1 7.34
    0 6 -1 7.05
    1 -6 1 0.02
    1 6 1 -0.01
    -1 6 -1 0.01
    -1 6 -1 0.01
    1 6 1 0.02
    2 -6 1 4.14
    -2 6 -1 4.04
    -2 6 -1 4.45
    2 6 1 4.2
    2 6 1 4.24
    3 -6 1 0
    -3 6 -1 0.01
    3 6 1 0.02
    3 6 1 0.04
    -3 6 -1 -0.02
    4 6 1 0.17
    4 6 1 0.25
    -4 6 -1 0.24
    -4 6 -1 0.29
    5 6 1 0.06
    -5 6 -1 0.05
    5 6 1 0.06
    -5 6 -1 0.13
    -6 6 -1 17.19
    -6 6 -1 17.02
    6 6 1 16.44
    6 6 1 16.57
    7 6 1 3.41
    -7 6 -1 3.4
    -7 6 -1 3.18
    7 6 1 3.24
    8 6 1 0.69
    8 6 1 0.54
    -8 6 -1 0.47
    9 6 1 0.36
    9 6 1 0.34
    -9 6 -1 0.51
    -9 6 -1 0.37
    10 6 1 0.05
    -10 6 -1 0.16
    -10 6 -1 0.11
    10 6 1 0.07
    11 6 1 0.03
    -11 6 -1 0.09
    11 6 1 -0.11
    -11 6 -1 -0.06
    -12 6 -1 0.16
    -12 6 -1 0.09
    12 6 1 0.19
    13 6 1 0.32
    -13 6 -1 0.38
    -13 6 -1 0.19
    -14 6 -1 1.12
    -14 6 -1 1.32
    14 6 1 0.66
    14 7 -1 0.74
    -14 7 1 0.83
    -13 7 1 0.19
    13 7 -1 0.18
    -12 7 1 0.66
    -12 7 1 0.52
    12 7 -1 0.4
    11 7 -1 0.49
    -11 7 1 0.35
    -11 7 1 0.28
    10 7 -1 4.23
    -10 7 1 4.64
    -10 7 1 4.41
    9 7 -1 1.75
    -9 7 1 2.12
    9 7 -1 2.14
    -9 7 1 2.34
    -8 7 1 3.06
    8 7 -1 3.02
    -8 7 1 2.99
    8 7 -1 2.99
    -7 7 1 2.32
    -7 7 1 2.55
    7 7 -1 2.4
    7 7 -1 2.37
    -6 7 1 -0.02
    6 7 -1 0.05
    6 7 -1 0.09
    -6 7 1 0.02
    5 7 -1 6.86
    -5 7 1 6.77
    5 7 -1 6.87
    -5 7 1 6.92
    -4 -7 1 0.34
    -4 7 1 0.53
    4 7 -1 0.33
    -4 7 1 0.47
    4 7 -1 0.46
    -3 -7 1 0.51
    -3 7 1 0.46
    -3 7 1 0.45
    3 7 -1 0.48
    3 7 -1 0.55
    -2 -7 1 1.36
    2 7 -1 1.32
    -2 7 1 1.48
    2 7 -1 1.33
    -2 7 1 1.21
    -1 -7 1 1.63
    -1 7 1 1.78
    1 7 -1 1.72
    1 7 -1 1.83
    -1 7 1 1.83
    0 -7 1 0.19
    0 7 1 0.19
    0 7 1 0.17
    0 7 -1 0.14
    0 7 -1 0.2
    1 -7 1 0.15
    -1 7 -1 0.13
    1 7 1 0.14
    1 7 1 0.18
    -1 7 -1 0.1
    2 -7 1 0.59
    2 7 1 0.48
    -2 7 -1 0.47
    2 7 1 0.6
    -2 7 -1 0.52
    3 7 1 1.37
    -3 7 -1 1.31
    3 7 1 1.39
    -3 7 -1 1.47
    4 7 1 3.26
    -4 7 -1 3.26
    4 7 1 2.99
    -4 7 -1 3.2
    5 7 1 0.95
    -5 7 -1 1.13
    -5 7 -1 0.99
    5 7 1 0.99
    6 7 1 0.98
    -6 7 -1 0.86
    6 7 1 0.86
    -6 7 -1 1.07
    -7 7 -1 0.51
    7 7 1 0.38
    -7 7 -1 0.39
    7 7 1 0.52
    -8 7 -1 -0.03
    8 7 1 0.04
    8 7 1 0.15
    -8 7 -1 0.08
    -9 7 -1 6.78
    -9 7 -1 6.6
    9 7 1 6.72
    9 7 1 6.59
    10 7 1 0.53
    -10 7 -1 0.36
    -10 7 -1 0.62
    10 7 1 0.28
    -11 7 -1 0.88
    11 7 1 0.97
    11 7 1 0.7
    -11 7 -1 1.17
    -12 7 -1 0.02
    -12 7 -1 -0.05
    12 7 1 0.07
    13 7 1 0.61
    -13 7 -1 0.67
    -13 7 -1 0.65
    14 7 1 0.02
    -14 7 -1 0.21
    -14 8 1 0.76
    14 8 -1 0.58
    -13 8 1 0.25
    13 8 -1 -0.08
    -12 8 1 0.15
    12 8 -1 0.19
    -11 8 1 -0.04
    -11 8 1 0
    11 8 -1 0.02
    -10 8 1 5.31
    10 8 -1 4.74
    -10 8 1 5.65
    -9 8 1 2.43
    -9 8 1 2.75
    9 8 -1 2.72
    8 8 -1 0.6
    -8 8 1 0.67
    8 8 -1 0.44
    -8 8 1 0.6
    7 8 -1 10.53
    -7 8 1 10.06
    -7 8 1 10.55
    7 8 -1 10.73
    -6 8 1 1.13
    -6 8 1 1.01
    6 8 -1 1.21
    6 8 -1 0.95
    -5 8 1 5.3
    -5 8 1 5.55
    5 8 -1 5.33
    5 8 -1 5.55
    -4 -8 1 0
    4 8 -1 0.03
    4 8 -1 0.02
    -4 8 1 0.02
    -4 8 1 -0.01
    -3 -8 1 9.24
    -3 8 1 9.14
    3 8 -1 9.05
    -3 8 1 9.27
    3 8 -1 9.03
    -2 -8 1 8.89
    -2 8 1 9.18
    2 8 -1 9.12
    -2 8 1 9.18
    2 8 -1 9.16
    -1 -8 1 0.07
    1 8 -1 0.04
    -1 8 1 0.08
    1 8 -1 0.03
    -1 8 1 0.03
    0 -8 1 0.03
    0 8 -1 0.06
    0 8 1 0.02
    0 8 1 0.07
    0 8 -1 -0.01
    1 -8 1 3.2
    1 8 1 3.12
    -1 8 -1 3.2
    -1 8 -1 3.2
    1 8 1 3.4
    -2 8 -1 0.7
    2 8 1 0.77
    2 8 1 0.53
    -2 8 -1 0.71
    -3 8 -1 12.5
    3 8 1 12.68
    3 8 1 12.97
    -3 8 -1 12.48
    4 8 1 0.05
    -4 8 -1 0.12
    -4 8 -1 0.11
    4 8 1 0.01
    -5 8 -1 4.25
    5 8 1 4.52
    5 8 1 4.17
    -5 8 -1 3.93
    6 8 1 2.6
    6 8 1 2.66
    -6 8 -1 2.63
    -6 8 -1 2.89
    -7 8 -1 5.02
    -7 8 -1 5.32
    7 8 1 4.79
    7 8 1 5.02
    8 8 1 3.41
    -8 8 -1 4.35
    8 8 1 3.74
    -8 8 -1 4.06
    9 8 1 -0.03
    -9 8 -1 0.02
    -9 8 -1 -0.09
    9 8 1 -0.03
    -10 8 -1 1.89
    10 8 1 1.79
    -10 8 -1 2.05
    10 8 1 1.25
    11 8 1 -0.06
    -11 8 -1 -0.07
    -11 8 -1 0
    -12 8 -1 0.13
    -12 8 -1 0.02
    12 8 1 -0.03
    -13 8 -1 -0.05
    13 8 1 0.11
    14 8 1 0.27
    -13 9 1 0.04
    13 9 -1 -0.11
    -12 9 1 0.03
    12 9 -1 0.1
    -11 9 1 2.19
    11 9 -1 1.86
    -10 9 1 0.06
    10 9 -1 0.05
    -10 9 1 -0.03
    9 9 -1 0.6
    -9 9 1 0.68
    -9 9 1 0.77
    -8 9 1 0.03
    -8 9 1 0.07
    8 9 -1 0.09
    7 9 -1 7.13
    -7 9 1 6.57
    7 9 -1 6.9
    -7 9 1 7.06
    6 9 -1 0.15
    -6 9 1 0.12
    6 9 -1 0.12
    -6 9 1 0.08
    5 9 -1 16.45
    5 9 -1 15.17
    -5 9 1 15.69
    -5 9 1 15.44
    -4 -9 1 14.89
    -4 9 1 14.81
    -4 9 1 16.03
    4 9 -1 15.58
    4 9 -1 15.69
    -3 -9 1 0.26
    -3 9 1 0.3
    3 9 -1 0.26
    3 9 -1 0.4
    -3 9 1 0.32
    -2 -9 1 12.29
    2 9 -1 12.25
    2 9 -1 12.36
    -2 9 1 12.29
    -2 9 1 12.74
    -1 -9 1 3.05
    -1 9 1 2.99
    1 9 -1 2.88
    1 9 -1 2.82
    -1 9 1 3
    0 -9 1 0.11
    0 9 -1 0.16
    0 9 -1 0.09
    0 9 1 0.07
    0 9 1 0.04
    1 -9 1 2.38
    1 9 1 2.4
    -1 9 -1 2.5
    -1 9 -1 2.26
    1 9 1 2.2
    -2 9 -1 0.43
    2 9 1 0.4
    -2 9 -1 0.46
    2 9 1 0.47
    3 9 1 -0.04
    3 9 1 -0.09
    -3 9 -1 0.01
    -3 9 -1 0.06
    -4 9 -1 24.97
    4 9 1 24.64
    -4 9 -1 24.36
    4 9 1 25.4
    5 9 1 0.45
    5 9 1 0.38
    -5 9 -1 0.36
    -5 9 -1 0.36
    6 9 1 3.78
    -6 9 -1 4.59
    -6 9 -1 4.16
    6 9 1 4.52
    7 9 1 5.29
    -7 9 -1 6.01
    -7 9 -1 5.94
    7 9 1 5.39
    8 9 1 1.54
    -8 9 -1 2.05
    8 9 1 1.51
    -8 9 -1 1.37
    9 9 1 -0.05
    -9 9 -1 -0.02
    -9 9 -1 -0.1
    9 9 1 -0.04
    10 9 1 0.76
    -10 9 -1 0.4
    -10 9 -1 0.35
    11 9 1 1.29
    -11 9 -1 1.41
    -11 9 -1 1.45
    12 9 1 0.11
    -12 9 -1 0.11
    -12 9 -1 0.04
    13 9 1 0.05
    -13 9 -1 0.08
    13 10 -1 0.02
    -13 10 1 -0.12
    -12 10 1 0.29
    12 10 -1 0.19
    -11 10 1 0.78
    11 10 -1 0.97
    -10 10 1 0.1
    10 10 -1 0.07
    9 10 -1 0.17
    -9 10 1 0.2
    -9 10 1 0.3
    -8 10 1 0.15
    -8 10 1 0.12
    8 10 -1 -0.08
    -7 10 1 0.48
    7 10 -1 0.49
    7 10 -1 0.41
    -7 10 1 0.49
    -6 10 1 2.56
    6 10 -1 2.65
    -6 10 1 2.52
    6 10 -1 2.6
    5 10 -1 5.55
    -5 10 1 5.65
    5 10 -1 5.62
    -5 10 1 5.38
    -4 10 1 15.57
    4 10 -1 15.55
    -4 10 1 15.35
    4 10 -1 15.14
    -3 -10 1 8.68
    -3 10 1 9.08
    3 10 -1 8.43
    -3 10 1 8.89
    3 10 -1 8.81
    -2 -10 1 39.75
    -2 10 1 41.65
    -2 10 1 40.98
    2 10 -1 40.98
    2 10 -1 40.6
    1 10 -1 12.55
    -1 10 1 12.22
    1 10 -1 12.55
    -1 10 1 12.63
    0 10 1 0.44
    0 10 -1 0.55
    0 10 1 0.47
    0 10 -1 0.57
    -1 10 -1 5.99
    1 10 1 6.2
    1 10 1 5.78
    -1 10 -1 6.13
    2 10 1 22.78
    2 10 1 22.37
    -2 10 -1 22.39
    -2 10 -1 22.74
    -3 10 -1 0.06
    3 10 1 0.07
    -3 10 -1 0.1
    3 10 1 0.09
    4 10 1 6.55
    4 10 1 6.57
    -4 10 -1 6.33
    -4 10 -1 6.31
    -5 10 -1 -0.02
    5 10 1 0.07
    5 10 1 0.16
    -5 10 -1 0.04
    -6 10 -1 0.02
    -6 10 -1 0.07
    6 10 1 0.05
    6 10 1 0.11
    -7 10 -1 0.01
    7 10 1 -0.01
    7 10 1 0.06
    -7 10 -1 -0.01
    -8 10 -1 10.97
    8 10 1 11.93
    -8 10 -1 10.89
    8 10 1 11.29
    9 10 1 0.09
    -9 10 -1 0.12
    -9 10 -1 0.25
    -10 10 -1 0.24
    10 10 1 0.18
    -10 10 -1 0.11
    -11 10 -1 0.64
    -11 10 -1 0.57
    11 10 1 0.67
    -12 10 -1 0.26
    12 10 1 0.36
    -13 10 -1 0.04
    13 10 1 0.11
    12 11 -1 0.74
    -12 11 1 0.34
    11 11 -1 0.33
    -11 11 1 0.4
    -10 11 1 1.17
    10 11 -1 1.1
    9 11 -1 0.7
    -9 11 1 0.72
    -8 11 1 0.25
    8 11 -1 0.38
    -8 11 1 0.4
    -7 11 1 5.05
    -7 11 1 4.78
    7 11 -1 5.11
    -6 11 1 0.42
    6 11 -1 0.84
    -6 11 1 0.42
    6 11 -1 0.65
    -5 11 1 6.11
    5 11 -1 6.56
    5 11 -1 6.36
    -5 11 1 6.52
    -4 11 1 1.89
    4 11 -1 1.54
    4 11 -1 1.57
    -4 11 1 1.76
    3 11 -1 0.36
    -3 11 1 0.24
    -3 11 1 0.39
    3 11 -1 0.42
    2 11 -1 5.33
    -2 11 1 5.47
    2 11 -1 5.86
    -2 11 1 5.28
    -1 11 1 3.37
    1 11 -1 3.3
    1 11 -1 3.09
    -1 11 1 3.34
    0 11 1 6.96
    0 11 1 7.35
    0 11 -1 7.3
    0 11 -1 7.52
    1 11 1 3.6
    -1 11 -1 3.45
    -1 11 -1 3.35
    1 11 1 3.32
    -2 11 -1 14.44
    2 11 1 15.36
    2 11 1 15.1
    -2 11 -1 14.72
    -3 11 -1 0.07
    -3 11 -1 0
    3 11 1 -0.05
    3 11 1 0.09
    -4 11 -1 4.06
    4 11 1 3.68
    4 11 1 3.74
    -4 11 -1 4.09
    -5 11 -1 1.33
    5 11 1 1.39
    5 11 1 1.58
    -5 11 -1 1.35
    -6 11 -1 4.75
    -6 11 -1 4.38
    6 11 1 5.04
    6 11 1 4.24
    -7 11 -1 0.22
    -7 11 -1 0.16
    7 11 1 0.22
    7 11 1 0.03
    -8 11 -1 0.3
    8 11 1 0.34
    -8 11 -1 0.35
    9 11 1 -0.03
    -9 11 -1 0.03
    -9 11 -1 0.09
    -10 11 -1 0.15
    -10 11 -1 0.07
    10 11 1 0.01
    -11 11 -1 2
    11 11 1 1.57
    12 11 1 0.08
    -12 11 -1 -0.08
    11 12 -1 0.14
    -11 12 1 0.21
    -10 12 1 0.28
    10 12 -1 0.18
    -9 12 1 1.82
    9 12 -1 1.78
    8 12 -1 4.72
    -8 12 1 4.69
    -8 12 1 4.47
    -7 12 1 5.18
    7 12 -1 5.34
    -7 12 1 5.55
    -6 12 1 0.05
    6 12 -1 0.03
    -6 12 1 0.02
    -5 12 1 8.16
    5 12 -1 8.22
    5 12 -1 7.9
    -5 12 1 7.17
    -4 12 1 4.83
    4 12 -1 4.46
    4 12 -1 4.44
    -4 12 1 4.96
    3 12 -1 3.54
    -3 12 1 3.09
    3 12 -1 3.27
    -3 12 1 3.1
    -2 12 1 0.21
    2 12 -1 0.07
    -2 12 1 0.08
    2 12 -1 0.07
    1 12 -1 0.39
    -1 12 1 0.21
    1 12 -1 0.37
    -1 12 1 0.12
    0 12 1 0.08
    0 12 -1 0.11
    0 12 -1 0.06
    0 12 1 0.02
    -1 12 -1 3.22
    1 12 1 3.16
    1 12 1 3.29
    -1 12 -1 2.83
    -2 12 -1 2.74
    -2 12 -1 2.54
    2 12 1 2.84
    2 12 1 2.88
    -3 12 -1 1.81
    -3 12 -1 1.75
    3 12 1 1.72
    3 12 1 1.79
    -4 12 -1 9.05
    -4 12 -1 8.85
    4 12 1 8.62
    4 12 1 8.19
    -5 12 -1 1.46
    -5 12 -1 1.18
    5 12 1 1.19
    5 12 1 1.38
    -6 12 -1 1.51
    6 12 1 1.83
    6 12 1 1.68
    -6 12 -1 1.74
    -7 12 -1 2.85
    -7 12 -1 2.79
    7 12 1 2.6
    7 12 1 2.6
    -8 12 -1 2.11
    8 12 1 2.04
    -8 12 -1 1.9
    -9 12 -1 2.04
    9 12 1 1.93
    -9 12 -1 1.97
    10 12 1 0.41
    -10 12 -1 0.21
    11 12 1 0.2
    -11 12 -1 0.03
    -11 13 1 0
    11 13 -1 0.02
    -10 13 1 1.68
    10 13 -1 2.53
    -9 13 1 0.12
    9 13 -1 0.04
    8 13 -1 1.65
    -8 13 1 1.27
    7 13 -1 1.27
    -7 13 1 1.62
    -7 13 1 1.38
    -6 13 1 0.47
    6 13 -1 0.2
    -6 13 1 0.23
    5 13 -1 0.04
    -5 13 1 0.03
    -5 13 1 -0.07
    4 13 -1 0.65
    -4 13 1 0.42
    4 13 -1 0.55
    -4 13 1 0.67
    3 13 -1 1.76
    -3 13 1 2
    -3 13 1 1.9
    3 13 -1 1.87
    -2 13 1 -0.01
    2 13 -1 0.07
    -2 13 1 0.01
    2 13 -1 0.01
    1 13 -1 0.84
    1 13 -1 1.11
    -1 13 1 1.15
    -1 13 1 1.12
    0 13 -1 0.36
    0 13 1 0.34
    0 13 1 0.21
    0 13 -1 0.46
    1 13 1 0.15
    1 13 1 0.18
    -1 13 -1 0.28
    -1 13 -1 0.24
    -2 13 -1 0.04
    -2 13 -1 0.03
    2 13 1 0.02
    2 13 1 -0.02
    -3 13 -1 0.08
    -3 13 -1 0.04
    3 13 1 0.08
    3 13 1 -0.01
    4 13 1 3.29
    4 13 1 3.58
    -4 13 -1 3.56
    -4 13 -1 3.52
    5 13 1 0.01
    5 13 1 0.12
    -5 13 -1 -0.01
    -5 13 -1 -0.01
    6 13 1 1.88
    -6 13 -1 1.73
    6 13 1 1.77
    -6 13 -1 1.68
    7 13 1 0.44
    -7 13 -1 0.39
    -7 13 -1 0.24
    -8 13 -1 0.36
    8 13 1 0.39
    -8 13 -1 0.34
    9 13 1 2.45
    -9 13 -1 2.74
    -9 13 -1 2.95
    10 13 1 0.28
    -10 13 -1 0.63
    11 13 1 1.48
    -11 13 -1 1.38
    -10 14 1 0.08
    10 14 -1 0.12
    -9 14 1 0.21
    9 14 -1 0.08
    8 14 -1 0.06
    -8 14 1 0.05
    7 14 -1 0.78
    -7 14 1 0.34
    6 14 -1 0.29
    -6 14 1 0.37
    -6 14 1 0.59
    5 14 -1 0.91
    -5 14 1 1.26
    -5 14 1 1.38
    -4 14 1 0.23
    -4 14 1 0.11
    4 14 -1 0.27
    -3 14 1 2.11
    3 14 -1 2.23
    3 14 -1 2.35
    -3 14 1 1.87
    -2 14 1 0.6
    2 14 -1 0.49
    -2 14 1 0.71
    2 14 -1 0.57
    1 14 -1 0.38
    -1 14 1 0.23
    1 14 -1 0.42
    -1 14 1 0.27
    0 14 -1 2.52
    0 14 -1 2.32
    0 14 1 2.27
    0 14 1 2.47
    -1 14 -1 0.18
    1 14 1 0.22
    1 14 1 0.2
    -1 14 -1 0.24
    -2 14 -1 0.18
    2 14 1 0.28
    -2 14 -1 0.23
    2 14 1 0.28
    -3 14 -1 0.06
    -3 14 -1 0.22
    3 14 1 0.23
    3 14 1 0.15
    4 14 1 0.56
    -4 14 -1 0.5
    4 14 1 0.41
    -4 14 -1 0.26
    -5 14 -1 1.08
    5 14 1 1.17
    5 14 1 1.33
    -5 14 -1 0.95
    -6 14 -1 2.4
    6 14 1 1.89
    -6 14 -1 2.45
    -7 14 -1 2.2
    7 14 1 2.21
    -7 14 -1 2.1
    -8 14 -1 0.27
    -8 14 -1 0.21
    8 14 1 -0.03
    -9 14 -1 0.41
    9 14 1 0.44
    10 14 1 0.15
    -10 14 -1 0.03
    9 15 -1 0.1
    -9 15 1 0.14
    8 15 -1 0.61
    -8 15 1 0.28
    7 15 -1 0.51
    -7 15 1 0.57
    -6 15 1 0.13
    6 15 -1 0.3
    -5 15 1 0.62
    -5 15 1 0.77
    5 15 -1 0.56
    4 15 -1 0.84
    -4 15 1 0.69
    -4 15 1 0.79
    -3 15 1 2.04
    3 15 -1 2.16
    -3 15 1 2.46
    -2 15 1 -0.06
    2 15 -1 -0.08
    2 15 -1 -0.06
    -2 15 1 0.05
    1 15 -1 0.07
    -1 15 1 0.11
    -1 15 1 0.01
    1 15 -1 0.05
    0 15 1 0.85
    0 15 -1 0.81
    0 15 -1 0.85
    0 15 1 0.45
    -1 15 -1 2.8
    1 15 1 3.35
    1 15 1 3.05
    -1 15 -1 2.66
    -2 15 -1 2.62
    2 15 1 2.85
    2 15 1 2.86
    -2 15 -1 2.54
    3 15 1 0.42
    3 15 1 0.39
    -3 15 -1 0.31
    -3 15 -1 0.35
    -4 15 -1 -0.06
    -4 15 -1 0.05
    4 15 1 0.02
    4 15 1 0.03
    -5 15 -1 2.21
    5 15 1 2.31
    -5 15 -1 2.24
    6 15 1 0.11
    -6 15 -1 0.05
    -6 15 -1 -0.02
    7 15 1 -0.03
    -7 15 -1 -0.06
    -7 15 -1 -0.05
    8 15 1 0.04
    -8 15 -1 0.2
    9 15 1 -0.02
    -9 15 -1 -0.03
    7 16 -1 0.04
    -7 16 1 -0.03
    -6 16 1 -0.05
    6 16 -1 0.01
    -5 16 1 -0.03
    5 16 -1 -0.08
    4 16 -1 -0.06
    -4 16 1 0.09
    -4 16 1 0.07
    -3 16 1 0.66
    -3 16 1 0.86
    3 16 -1 0.8
    -2 16 1 1.61
    2 16 -1 1.64
    -2 16 1 1.66
    -1 16 1 0.09
    1 16 -1 0.2
    -1 16 1 0.19
    1 16 -1 0.29
    0 16 1 0.14
    0 16 1 0.09
    0 16 -1 0.12
    0 16 -1 0.19
    -1 16 -1 0.16
    -1 16 -1 0.17
    1 16 1 0.27
    1 16 1 0.25
    -2 16 -1 0.02
    -2 16 -1 0.13
    2 16 1 0.1
    2 16 1 0.33
    -3 16 -1 0.59
    3 16 1 0.43
    3 16 1 0.35
    -3 16 -1 0.45
    -4 16 -1 0.01
    4 16 1 0.17
    -4 16 -1 -0.03
    5 16 1 1.89
    -5 16 -1 1.8
    -5 16 -1 1.63
    -6 16 -1 -0.01
    -6 16 -1 0.08
    6 16 1 -0.03
    -7 16 -1 0.17
    7 16 1 0.19
    6 17 -1 1.52
    -6 17 1 1.56
    -5 17 1 0.07
    5 17 -1 -0.04
    4 17 -1 0.38
    -4 17 1 0.44
    3 17 -1 1.09
    -3 17 1 0.98
    -2 17 1 -0.03
    -2 17 1 -0.05
    2 17 -1 0.03
    -1 17 1 0.17
    -1 17 1 0.12
    1 17 -1 0.08
    0 17 -1 0.02
    0 17 1 0.03
    0 17 -1 0.01
    0 17 1 0.01
    -1 17 -1 0
    -1 17 -1 -0.02
    1 17 1 -0.05
    1 17 1 -0.12
    2 17 1 0.35
    -2 17 -1 0.27
    -2 17 -1 0.32
    2 17 1 0.31
    -3 17 -1 0.01
    -3 17 -1 -0.06
    3 17 1 0.07
    4 17 1 0.55
    -4 17 -1 0.75
    -4 17 -1 0.55
    -5 17 -1 0.08
    -5 17 -1 0.09
    5 17 1 0.15
    6 17 1 -0.11
    -6 17 -1 -0.02
    3 18 -1 0.31
    -3 18 1 0.38
    -2 18 1 0.33
    2 18 -1 0.35
    -1 18 1 0.06
    -1 18 1 0.14
    1 18 -1 0.14
    0 18 -1 0.69
    0 18 1 0.58
    0 18 1 0.79
    1 18 1 0.16
    -1 18 -1 0.32
    -1 18 -1 0.1
    2 18 1 0.1
    -2 18 -1 0.26
    -2 18 -1 0.2
    -3 18 -1 0.01
    3 18 1 0.1
    -3 18 -1 -0.05
    -15 0 2 0.04
    -13 0 2 -0.01
    -12 0 2 3.09
    12 0 -2 3.06
    12 0 -2 3
    11 0 -2 0.05
    11 0 -2 -0.06
    10 0 -2 0.42
    10 0 -2 0.32
    9 0 -2 0.02
    9 0 -2 0.04
    8 0 -2 3.04
    8 0 -2 3.34
    7 0 -2 0.09
    7 0 -2 -0.01
    6 0 -2 11.18
    6 0 -2 10.87
    5 0 -2 0.01
    5 0 -2 -0.02
    4 0 -2 33.02
    4 0 -2 34.16
    2 0 -2 51.71
    -2 0 2 52.03
    -2 0 2 53.19
    -2 0 2 52.61
    -2 0 2 52
    -1 0 2 0
    1 0 -2 0
    1 0 -2 0
    -1 0 2 -0.01
    1 0 -2 -0.01
    -1 0 2 0
    0 0 2 14.26
    0 0 -2 13.99
    0 0 2 13.83
    0 0 2 13.91
    0 0 -2 14.31
    1 0 2 0.02
    -1 0 -2 0.01
    1 0 2 0.02
    1 0 2 0
    -1 0 -2 0
    2 0 2 397.64
    2 0 2 396.58
    2 0 2 388.77
    3 0 2 0.12
    3 0 2 0.08
    3 0 2 0.11
    4 0 2 1.15
    4 0 2 1.22
    4 0 2 1.07
    5 0 2 -0.01
    5 0 2 0.02
    6 0 2 103.23
    6 0 2 104.52
    7 0 2 0.02
    7 0 2 0.04
    8 0 2 14.42
    8 0 2 14.86
    9 0 2 0.16
    9 0 2 0.06
    10 0 2 0.65
    10 0 2 0.68
    11 0 2 0.02
    12 0 2 8
    13 0 2 -0.08
    -13 0 -2 -0.04
    -14 0 -2 0.02
    14 0 2 -0.02
    -15 0 -2 0.19
    15 0 2 0.13
    -14 1 2 0.21
    -14 1 2 0.44
    14 1 -2 0.3
    -13 1 2 -0.01
    13 1 -2 0.14
    13 1 -2 -0.02
    -13 1 2 0.23
    -12 -1 2 0.28
    12 1 -2 0.28
    12 1 -2 0.33
    -11 -1 2 0.44
    11 -1 -2 0.28
    11 1 -2 0.35
    11 1 -2 0.29
    10 -1 -2 0.1
    10 -1 -2 0.2
    -10 -1 2 0.14
    10 1 -2 0.1
    10 1 -2 0.15
    9 -1 -2 7.52
    9 -1 -2 7.26
    -9 -1 2 7.48
    9 1 -2 7.8
    9 1 -2 7.41
    8 -1 -2 1.09
    8 -1 -2 1.25
    8 1 -2 1.13
    8 1 -2 1.09
    7 -1 -2 0.03
    7 -1 -2 0.06
    7 1 -2 0.04
    7 1 -2 -0.01
    6 -1 -2 32.72
    6 -1 -2 31.81
    6 1 -2 31.17
    6 1 -2 32.39
    -5 -1 2 1.17
    5 -1 -2 1
    5 -1 -2 1.11
    5 1 -2 1.04
    5 1 -2 1.17
    4 -1 -2 8.5
    4 -1 -2 8.74
    -4 -1 2 8.6
    4 1 -2 8.67
    4 1 -2 8.59
    3 -1 -2 5.2
    -3 -1 2 5.4
    -3 -1 2 5.33
    -3 1 2 5.37
    3 1 -2 5.54
    3 1 -2 5.28
    2 -1 -2 75.61
    -2 -1 2 74.23
    -2 1 2 72.97
    2 1 -2 73.16
    -2 1 2 75.42
    -1 -1 2 189.08
    -1 -1 2 181.97
    -1 1 2 187.3
    -1 1 2 191.34
    1 1 -2 199.67
    1 1 -2 184.23
    0 -1 2 150.63
    0 -1 -2 149.93
    0 -1 -2 150.1
    0 -1 2 150.23
    0 -1 2 145.03
    0 -1 -2 158.26
    0 1 2 149.01
    0 1 -2 150.52
    0 1 2 151.63
    0 1 2 152.22
    1 -1 2 2.18
    1 -1 2 2.17
    -1 -1 -2 2.2
    -1 -1 -2 2.35
    1 1 2 2.16
    1 1 2 2.23
    -1 1 -2 2.22
    1 1 2 2.16
    2 -1 2 24.84
    -2 -1 -2 25.36
    2 1 2 24.64
    -2 1 -2 24.55
    2 1 2 24.87
    2 1 2 24.36
    3 -1 2 68.21
    3 -1 2 69.24
    3 1 2 68.56
    3 1 2 68.77
    -3 1 -2 68.13
    3 1 2 68.13
    4 -1 2 17.25
    4 -1 2 16.53
    4 1 2 17.47
    4 1 2 16.97
    5 -1 2 3.95
    5 -1 2 3.77
    5 1 2 3.96
    5 1 2 3.67
    6 -1 2 44.22
    6 -1 2 44.4
    6 1 2 42.32
    6 1 2 44.39
    7 -1 2 0.08
    7 -1 2 0.02
    7 1 2 0.06
    7 1 2 0.15
    8 -1 2 1.08
    8 1 2 0.99
    8 1 2 1
    9 -1 2 0.26
    9 1 2 0.15
    9 1 2 0.18
    10 -1 2 0.09
    10 1 2 0.09
    10 1 2 0.03
    11 -1 2 3.73
    -11 1 -2 4.72
    11 1 2 4.79
    11 1 2 4.04
    12 -1 2 1.4
    -12 1 -2 1.43
    12 1 2 1.04
    12 1 2 1.73
    13 -1 2 0.01
    13 1 2 0.05
    -13 1 -2 0.04
    -14 -1 -2 0.45
    14 -1 2 0.4
    14 1 2 0.33
    -14 1 -2 0.41
    15 -1 2 0.56
    -15 -1 -2 0.76
    -15 1 -2 0.41
    15 1 2 0.48
    15 2 -2 0.16
    14 2 -2 -0.03
    -14 2 2 -0.23
    -14 2 2 0.02
    -14 2 2 0.07
    -13 2 2 0.69
    13 2 -2 0.42
    -13 2 2 0.44
    -12 2 2 1.05
    12 2 -2 1.01
    -12 2 2 0.9
    12 2 -2 1.26
    -11 -2 2 0.09
    -11 2 2 -0.05
    11 2 -2 -0.02
    11 2 -2 0.05
    -10 -2 2 0.08
    10 2 -2 0.02
    10 2 -2 0.07
    -10 2 2 0.09
    -9 -2 2 5.81
    9 2 -2 5.87
    9 2 -2 6.23
    8 -2 -2 1.14
    -8 -2 2 0.94
    8 2 -2 0.91
    8 2 -2 1.19
    -7 -2 2 0.08
    7 -2 -2 0.11
    7 2 -2 0.16
    7 2 -2 0.1
    -6 -2 2 0.04
    6 2 -2 0.08
    6 2 -2 0.14
    -5 -2 2 1.13
    5 2 -2 1.2
    5 2 -2 1.22
    -4 -2 2 0.86
    4 2 -2 0.75
    -4 2 2 0.81
    4 2 -2 0.86
    -3 -2 2 12.87
    3 2 -2 12.81
    3 2 -2 13.03
    -3 2 2 12.92
    -3 2 2 12.95
    -2 -2 2 1.72
    2 2 -2 1.72
    -2 2 2 1.84
    -2 2 2 1.83
    -1 -2 2 89.99
    1 -2 -2 93.57
    -1 2 2 91.93
    -1 2 2 92.05
    1 2 -2 88.38
    0 -2 2 0.29
    0 -2 -2 0.29
    0 -2 2 0.3
    0 2 2 0.32
    0 2 2 0.28
    0 2 -2 0.36
    0 2 -2 0.26
    1 -2 2 114.83
    -1 -2 -2 119.58
    1 -2 2 116.48
    1 2 2 113.01
    -1 2 -2 116.34
    1 2 2 119.27
    1 2 2 115.86
    2 -2 2 0.13
    2 -2 2 0.24
    -2 -2 -2 0.19
    2 2 2 0.16
    -2 2 -2 0.18
    2 2 2 0.17
    2 2 2 0.26
    3 -2 2 0.73
    3 -2 2 0.59
    -3 -2 -2 0.76
    3 2 2 0.61
    3 2 2 0.57
    -3 2 -2 0.77
    3 2 2 0.76
    -4 -2 -2 0.1
    4 -2 2 0.07
    4 -2 2 0.11
    4 2 2 0.12
    -4 2 -2 0.06
    4 2 2 0.12
    5 -2 2 0.37
    5 2 2 0.43
    5 2 2 0.31
    -5 2 -2 0.48
    6 -2 2 1.89
    -6 2 -2 1.99
    6 2 2 1.91
    6 2 2 1.94
    7 -2 2 0.67
    -7 2 -2 0.55
    7 2 2 0.74
    7 2 2 0.72
    8 -2 2 2.13
    8 2 2 2.09
    8 2 2 2.21
    -8 2 -2 2.13
    9 -2 2 2.87
    -9 2 -2 3.48
    9 2 2 3.06
    9 2 2 3.05
    10 -2 2 0.4
    10 2 2 0.42
    -10 2 -2 0.3
    10 2 2 0.25
    11 -2 2 0.08
    11 2 2 0.11
    -11 2 -2 0.09
    11 2 2 0.12
    12 -2 2 0.23
    -12 2 -2 0.38
    12 2 2 0.23
    12 2 2 0.1
    13 -2 2 0.05
    13 2 2 0.04
    -13 2 -2 -0.07
    13 2 2 0.06
    14 -2 2 0.77
    14 2 2 0.56
    -14 2 -2 0.44
    15 -2 2 0.17
    -15 2 -2 0.29
    15 3 -2 -0.05
    -15 3 2 0.1
    14 3 -2 0.07
    -14 3 2 0.14
    13 3 -2 0.14
    -13 3 2 0.14
    -13 3 2 0.24
    -12 3 2 7.27
    12 3 -2 6.95
    -12 3 2 6.54
    11 3 -2 1.66
    -11 3 2 1.65
    -11 3 2 1.48
    11 3 -2 1.45
    -10 -3 2 1.15
    -10 3 2 1.01
    10 3 -2 1.33
    -10 3 2 1.47
    10 3 -2 1.06
    -9 -3 2 1.48
    -9 3 2 1.51
    9 3 -2 1.82
    9 3 -2 1.86
    -9 3 2 1.77
    -8 -3 2 0.06
    8 3 -2 0.06
    -8 3 2 0.04
    8 3 -2 0.01
    -7 -3 2 0.69
    7 3 -2 0.86
    7 3 -2 0.58
    -7 3 2 0.5
    -7 3 2 0.79
    -6 -3 2 9.83
    6 3 -2 9.81
    -6 3 2 9.69
    6 3 -2 9.5
    -6 3 2 9.73
    -5 -3 2 0.08
    -5 3 2 0.07
    5 3 -2 0.08
    -5 3 2 0.1
    5 3 -2 0.09
    -4 -3 2 5.05
    -4 3 2 5.39
    4 3 -2 5.08
    4 3 -2 5.3
    -4 3 2 5.14
    -3 -3 2 7.38
    3 3 -2 7.14
    -3 3 2 7.53
    -3 3 2 7.28
    2 -3 -2 15.91
    -2 -3 2 15.98
    2 3 -2 15.5
    -2 3 2 15.67
    -2 3 2 16.35
    -1 -3 2 10.43
    -1 -3 2 10.36
    1 -3 -2 10.41
    -1 3 2 10.59
    1 3 -2 10.32
    -1 3 2 10.55
    1 3 -2 10.54
    0 -3 2 1.93
    0 3 2 1.98
    0 3 -2 1.96
    0 3 -2 1.88
    0 3 2 2.01
    1 -3 2 6.98
    1 -3 2 6.93
    1 3 2 6.94
    1 3 2 6.59
    -1 3 -2 6.67
    1 3 2 6.82
    2 -3 2 32.96
    2 -3 2 33.74
    2 3 2 33.04
    -2 3 -2 33.37
    2 3 2 33.42
    3 -3 2 17.86
    3 -3 2 17.87
    3 3 2 17.6
    -3 3 -2 17.56
    3 3 2 18.27
    4 -3 2 1.85
    4 -3 2 1.7
    -4 3 -2 1.66
    4 3 2 1.77
    4 3 2 1.74
    5 -3 2 3.83
    -5 -3 -2 3.64
    5 3 2 3.46
    -5 3 -2 3.54
    5 3 2 3.81
    6 -3 2 4.84
    6 3 2 4.76
    6 3 2 4.64
    -6 3 -2 4.93
    7 -3 2 -0.01
    7 3 2 -0.04
    -7 3 -2 0.01
    7 3 2 0.04
    8 -3 2 0.33
    -8 3 -2 0.54
    8 3 2 0.49
    8 3 2 0.22
    9 -3 2 0
    -9 3 -2 -0.01
    9 3 2 0.2
    9 3 2 0.05
    10 -3 2 1.35
    10 3 2 1.1
    10 3 2 1.19
    -10 3 -2 1.31
    11 -3 2 2.38
    -11 3 -2 2.74
    11 3 2 2.37
    11 3 2 2.42
    12 -3 2 0.51
    12 3 2 0.61
    -12 3 -2 0.48
    12 3 2 0.73
    13 -3 2 0.36
    13 3 2 0.15
    -13 3 -2 0.45
    13 3 2 0.3
    14 -3 2 0.14
    14 3 2 0.06
    14 3 2 0.09
    -14 3 -2 0.07
    -15 3 -2 -0.11
    15 4 -2 0.26
    -15 4 2 0.31
    14 4 -2 0.12
    -14 4 2 0.15
    -13 4 2 0.04
    -13 4 2 -0.1
    13 4 -2 0.09
    12 4 -2 1.79
    -12 4 2 1.88
    -12 4 2 1.87
    11 4 -2 0.63
    -11 4 2 0.47
    11 4 -2 0.65
    -11 4 2 0.66
    10 4 -2 0.12
    10 4 -2 0.16
    -10 4 2 0.02
    -10 4 2 0.08
    -9 -4 2 1.69
    -9 4 2 2.16
    -9 4 2 1.62
    9 4 -2 1.91
    9 4 -2 2
    -8 -4 2 3.53
    -8 4 2 3.1
    8 4 -2 3.5
    -8 4 2 3.34
    8 4 -2 3.33
    -7 -4 2 0.1
    -7 4 2 0.1
    -7 4 2 0.11
    7 4 -2 0.08
    7 4 -2 0.1
    -6 -4 2 0.11
    6 4 -2 0.14
    -6 4 2 0.16
    6 4 -2 0.12
    -6 4 2 0.18
    -5 -4 2 1.78
    -5 4 2 1.78
    5 4 -2 2.03
    -5 4 2 1.8
    5 4 -2 1.7
    -4 -4 2 0.27
    4 4 -2 0.25
    -4 4 2 0.31
    -4 4 2 0.3
    4 4 -2 0.23
    -3 -4 2 23.52
    -3 4 2 23.31
    3 4 -2 23
    3 4 -2 23.4
    -3 4 2 23.17
    -2 -4 2 6.94
    2 4 -2 6.9
    -2 4 2 6.99
    -2 4 2 6.99
    2 4 -2 6.78
    -1 -4 2 5.85
    -1 4 2 5.65
    1 4 -2 5.8
    1 4 -2 5.87
    -1 4 2 5.62
    0 -4 2 20.81
    0 4 2 20.31
    0 4 2 20.87
    0 4 -2 20.77
    0 4 -2 20.66
    1 -4 2 9.12
    -1 4 -2 8.96
    1 4 2 8.74
    1 4 2 9.18
    -1 4 -2 9.09
    2 -4 2 0.18
    2 -4 2 0.19
    2 4 2 0.23
    2 4 2 0.2
    -2 4 -2 0.25
    3 -4 2 55.38
    3 -4 2 54.75
    3 4 2 54.44
    -3 4 -2 54.41
    3 4 2 55.52
    4 -4 2 13.56
    4 -4 2 13.69
    4 4 2 13.9
    -4 4 -2 13.38
    4 4 2 13.64
    5 -4 2 5.24
    5 4 2 4.94
    -5 4 -2 5.11
    5 4 2 5.1
    6 -4 2 -0.01
    6 4 2 0.07
    6 4 2 0.01
    -6 4 -2 0.01
    7 -4 2 0.15
    7 4 2 0.13
    7 4 2 0.12
    -7 4 -2 0.23
    -8 -4 -2 3.35
    8 -4 2 3.56
    8 4 2 3.74
    8 4 2 3.44
    -8 4 -2 3.74
    9 -4 2 -0.01
    9 4 2 0.05
    -9 4 -2 0.09
    9 4 2 0.08
    10 -4 2 0.1
    -10 4 -2 0.07
    10 4 2 0.17
    10 4 2 0.08
    11 -4 2 0.19
    -11 4 -2 0.05
    11 4 2 0.01
    11 4 2 0.01
    12 -4 2 0.42
    12 4 2 0.61
    -12 4 -2 0.58
    12 4 2 0.82
    13 -4 2 0.22
    13 4 2 0
    13 4 2 0.24
    -13 4 -2 0.23
    -14 4 -2 0.06
    14 4 2 -0.06
    -15 4 -2 0.05
    15 4 2 0.17
    -15 5 2 0.16
    15 5 -2 0.08
    14 5 -2 0.27
    -14 5 2 0.07
    -13 5 2 0.05
    13 5 -2 0
    -12 5 2 0.3
    12 5 -2 0.28
    -12 5 2 0.26
    11 5 -2 0.01
    -11 5 2 -0.08
    -11 5 2 -0.01
    -10 5 2 0.08
    10 5 -2 0.02
    10 5 -2 -0.02
    -10 5 2 0.04
    9 5 -2 0.41
    -9 5 2 0.33
    9 5 -2 0.33
    -9 5 2 0.32
    -8 -5 2 0.43
    -8 5 2 0.33
    8 5 -2 0.38
    -8 5 2 0.39
    8 5 -2 0.52
    -7 -5 2 2.53
    7 5 -2 2.62
    -7 5 2 2.68
    7 5 -2 2.62
    -7 5 2 2.25
    -6 -5 2 13.34
    -6 5 2 13.5
    -6 5 2 13.38
    6 5 -2 13.53
    6 5 -2 13.59
    -5 -5 2 8.4
    5 5 -2 8.41
    -5 5 2 8.21
    5 5 -2 8.59
    -5 5 2 8.25
    -4 -5 2 3.88
    4 5 -2 3.95
    -4 5 2 3.89
    -4 5 2 3.86
    4 5 -2 3.8
    -3 -5 2 1.62
    -3 5 2 1.77
    3 5 -2 1.67
    -3 5 2 1.69
    3 5 -2 1.82
    -2 -5 2 24.23
    -2 5 2 23.94
    -2 5 2 24.01
    2 5 -2 23.32
    2 5 -2 23.24
    -1 -5 2 51.07
    1 5 -2 51.78
    1 5 -2 50.48
    -1 5 2 51.49
    -1 5 2 50.25
    0 -5 2 200.49
    0 5 2 195.85
    0 5 -2 197.55
    0 5 2 198.18
    0 5 -2 195.84
    1 -5 2 120.19
    1 5 2 115.95
    -1 5 -2 119.51
    1 5 2 118.92
    -1 5 -2 117.22
    2 -5 2 0.02
    2 5 2 0.04
    -2 5 -2 0.02
    -2 5 -2 0.06
    2 5 2 0.01
    3 -5 2 0.1
    3 5 2 0.11
    -3 5 -2 0.14
    3 5 2 0.17
    4 -5 2 1.19
    4 -5 2 1.21
    4 5 2 1.36
    -4 5 -2 1.23
    4 5 2 1.25
    5 -5 2 0.28
    -5 5 -2 0.43
    5 5 2 0.38
    5 5 2 0.32
    6 -5 2 0.42
    6 5 2 0.46
    -6 5 -2 0.25
    6 5 2 0.47
    7 -5 2 0.02
    -7 5 -2 -0.06
    7 5 2 -0.05
    7 5 2 -0.05
    8 -5 2 1.25
    8 5 2 1.15
    -8 5 -2 1.29
    8 5 2 1.04
    9 -5 2 0.14
    -9 5 -2 0.14
    9 5 2 -0.01
    9 5 2 0.09
    10 -5 2 0.35
    -10 5 -2 0.65
    10 5 2 0.29
    10 5 2 0.58
    11 -5 2 0.11
    11 5 2 0.1
    11 5 2 -0.03
    -11 5 -2 0.2
    -12 5 -2 0.67
    12 5 2 0.63
    12 5 2 0.41
    13 5 2 -0.09
    -13 5 -2 0.02
    13 5 2 0.04
    14 5 2 0.21
    -14 5 -2 0.03
    -14 5 -2 0
    -14 6 2 -0.05
    14 6 -2 -0.03
    -13 6 2 0.27
    13 6 -2 0.04
    12 6 -2 0.39
    -12 6 2 0.37
    -11 6 2 0.53
    11 6 -2 1.06
    -11 6 2 0.73
    -10 6 2 0.1
    10 6 -2 -0.01
    -10 6 2 0.04
    9 6 -2 0.88
    9 6 -2 0.62
    -9 6 2 0.76
    -9 6 2 0.89
    -8 6 2 2.22
    8 6 -2 2
    -8 6 2 2.35
    8 6 -2 2.1
    -7 -6 2 0.01
    7 6 -2 -0.03
    -7 6 2 -0.01
    -7 6 2 -0.01
    7 6 -2 -0.02
    -6 -6 2 0.04
    -6 6 2 -0.02
    -6 6 2 0.08
    6 6 -2 0
    6 6 -2 -0.04
    -5 -6 2 0.97
    -5 6 2 1
    5 6 -2 1
    -5 6 2 0.99
    5 6 -2 1.04
    -4 -6 2 1.63
    4 6 -2 1.57
    -4 6 2 1.7
    -4 6 2 1.59
    4 6 -2 1.41
    -3 -6 2 0.74
    3 6 -2 0.73
    3 6 -2 0.8
    -3 6 2 0.8
    -3 6 2 0.89
    -2 -6 2 22.58
    2 6 -2 23.05
    -2 6 2 22.4
    2 6 -2 23.68
    -2 6 2 22.9
    -1 -6 2 7.76
    1 6 -2 7.97
    1 6 -2 7.64
    -1 6 2 7.75
    -1 6 2 7.68
    0 -6 2 0.08
    0 6 2 0.03
    0 6 -2 0.04
    0 6 -2 -0.01
    0 6 2 0.01
    1 -6 2 0.67
    -1 6 -2 0.54
    -1 6 -2 0.69
    1 6 2 0.73
    1 6 2 0.7
    2 -6 2 9.57
    2 6 2 9.52
    -2 6 -2 9.62
    -2 6 -2 9.39
    2 6 2 9.79
    3 -6 2 24.17
    -3 6 -2 24.47
    3 6 2 24.28
    3 6 2 23.71
    -3 6 -2 24.19
    4 -6 2 15.98
    4 6 2 15.29
    -4 6 -2 15.46
    4 6 2 15.64
    -4 6 -2 15.55
    5 6 2 0.27
    5 6 2 0.24
    -5 6 -2 0.14
    -6 6 -2 -0.01
    6 6 2 -0.04
    6 6 2 0.02
    7 6 2 0.51
    7 6 2 0.41
    -7 6 -2 0.47
    8 6 2 1.2
    -8 6 -2 0.97
    8 6 2 0.91
    9 6 2 3.16
    -9 6 -2 3.18
    9 6 2 3.15
    10 6 2 0.09
    10 6 2 0.22
    -10 6 -2 0.18
    11 6 2 0.92
    -11 6 -2 0.84
    11 6 2 0.55
    -12 6 -2 0.25
    12 6 2 0.36
    12 6 2 0.15
    -12 6 -2 0.14
    13 6 2 0.12
    -13 6 -2 -0.09
    -13 6 -2 -0.08
    -14 6 -2 0.13
    14 6 2 0.03
    -14 6 -2 0.09
    14 7 -2 0.02
    -14 7 2 -0.1
    13 7 -2 1.8
    -13 7 2 2.1
    12 7 -2 1
    -12 7 2 0.73
    11 7 -2 1.66
    -11 7 2 1.73
    -11 7 2 1.86
    -10 7 2 0.86
    -10 7 2 1.01
    10 7 -2 0.89
    -9 7 2 0.11
    9 7 -2 0.2
    -9 7 2 0.15
    8 7 -2 2.62
    8 7 -2 2.62
    -8 7 2 2.62
    -8 7 2 2.99
    -7 7 2 1.55
    7 7 -2 1.77
    -7 7 2 1.42
    7 7 -2 1.55
    -6 -7 2 0.15
    6 7 -2 0.18
    6 7 -2 0.27
    -6 7 2 0.28
    -6 7 2 0.11
    -5 -7 2 5.39
    5 7 -2 5.24
    -5 7 2 5.44
    -5 7 2 5.31
    5 7 -2 5.41
    -4 -7 2 0.03
    -4 7 2 0.05
    4 7 -2 0.03
    -4 7 2 0.06
    4 7 -2 0.02
    -3 -7 2 5.66
    -3 7 2 5.78
    3 7 -2 5.5
    -3 7 2 5.95
    3 7 -2 5.59
    -2 -7 2 18.64
    2 7 -2 18.8
    -2 7 2 18.8
    -2 7 2 18.91
    2 7 -2 18.55
    -1 -7 2 4.3
    1 7 -2 4.12
    1 7 -2 4.57
    -1 7 2 4.19
    -1 7 2 4.2
    0 -7 2 0.13
    0 7 -2 0.1
    0 7 2 0.21
    0 7 -2 0.17
    0 7 2 0.23
    1 -7 2 8.59
    1 7 2 8.24
    -1 7 -2 8.5
    -1 7 -2 8.28
    1 7 2 8.35
    2 -7 2 4.35
    -2 7 -2 4.14
    2 7 2 4.24
    -2 7 -2 4.21
    2 7 2 4.14
    3 -7 2 0.64
    3 7 2 0.76
    -3 7 -2 0.74
    3 7 2 0.74
    -3 7 -2 0.86
    4 -7 2 0.86
    4 7 2 0.6
    4 7 2 0.86
    -4 7 -2 0.71
    -4 7 -2 0.83
    -5 7 -2 6.24
    5 7 2 6.05
    5 7 2 6.28
    -5 7 -2 6.27
    6 7 2 0
    -6 7 -2 0.05
    6 7 2 0.04
    -6 7 -2 0
    -7 7 -2 0.39
    7 7 2 0.32
    7 7 2 0.34
    -7 7 -2 0.23
    -8 7 -2 -0.02
    8 7 2 0
    -8 7 -2 -0.03
    8 7 2 0.04
    -9 7 -2 0.04
    9 7 2 -0.03
    -9 7 -2 -0.03
    9 7 2 0.02
    -10 7 -2 0.25
    10 7 2 0.05
    10 7 2 0.12
    -10 7 -2 0.03
    -11 7 -2 0.41
    11 7 2 0.33
    11 7 2 0.2
    -11 7 -2 0.46
    -12 7 -2 1.79
    -12 7 -2 1.23
    12 7 2 1.21
    -13 7 -2 0.34
    13 7 2 0.24
    -13 7 -2 0.24
    14 7 2 -0.01
    -14 7 -2 0.14
    -14 7 -2 0.15
    14 8 -2 0.12
    -14 8 2 0.07
    -13 8 2 0.29
    13 8 -2 0.29
    12 8 -2 0.06
    -12 8 2 -0.05
    -11 8 2 1.5
    11 8 -2 1.64
    -10 8 2 2.59
    10 8 -2 3.12
    -10 8 2 2.64
    -9 8 2 0.37
    9 8 -2 0.36
    -9 8 2 0.53
    -8 8 2 0.11
    8 8 -2 -0.07
    -8 8 2 -0.02
    7 8 -2 0.41
    -7 8 2 0.45
    -7 8 2 0.35
    7 8 -2 0.33
    -6 -8 2 0.69
    6 8 -2 0.7
    -6 8 2 0.82
    -6 8 2 0.49
    6 8 -2 0.9
    -5 -8 2 1.62
    -5 8 2 1.6
    5 8 -2 1.48
    5 8 -2 1.36
    -5 8 2 1.54
    -4 -8 2 0.04
    4 8 -2 0.19
    4 8 -2 0.11
    -4 8 2 0.07
    -4 8 2 0.13
    -3 -8 2 0
    3 8 -2 0
    -3 8 2 -0.03
    -3 8 2 0.03
    3 8 -2 -0.02
    -2 -8 2 3.79
    -2 8 2 4.22
    2 8 -2 4.06
    -2 8 2 4.11
    2 8 -2 4.03
    -1 -8 2 1.2
    -1 8 2 1.01
    -1 8 2 0.9
    1 8 -2 1.03
    1 8 -2 1.13
    0 -8 2 32.2
    0 8 2 32.04
    0 8 2 32.57
    0 8 -2 32.08
    0 8 -2 32.08
    1 -8 2 8.72
    1 8 2 8.76
    -1 8 -2 9.19
    -1 8 -2 9.04
    1 8 2 9.04
    2 -8 2 1.51
    -2 8 -2 1.41
    2 8 2 1.45
    -2 8 -2 1.5
    2 8 2 1.51
    3 -8 2 0.03
    3 8 2 -0.01
    -3 8 -2 0
    3 8 2 0
    -3 8 -2 0.01
    -4 8 -2 -0.01
    -4 8 -2 0.01
    4 8 2 -0.05
    4 8 2 0
    5 8 2 1.71
    -5 8 -2 1.92
    5 8 2 1.77
    -5 8 -2 1.89
    -6 8 -2 0.43
    -6 8 -2 0.42
    6 8 2 0.34
    6 8 2 0.51
    7 8 2 0.45
    -7 8 -2 0.34
    -7 8 -2 0.37
    7 8 2 0.46
    -8 8 -2 0.51
    8 8 2 0.41
    -8 8 -2 0.38
    8 8 2 0.55
    9 8 2 0.1
    9 8 2 0.19
    -9 8 -2 0.18
    -9 8 -2 0.11
    10 8 2 0.5
    10 8 2 0.34
    -10 8 -2 0.38
    -10 8 -2 0.29
    -11 8 -2 0.53
    11 8 2 0.44
    -11 8 -2 0.67
    11 8 2 0.21
    -12 8 -2 -0.01
    -12 8 -2 -0.05
    12 8 2 -0.05
    -13 8 -2 0.07
    -13 8 -2 0.01
    13 8 2 0.04
    13 9 -2 0.11
    -13 9 2 -0.05
    12 9 -2 0.51
    -12 9 2 0.38
    11 9 -2 -0.1
    -11 9 2 -0.05
    -10 9 2 0.18
    10 9 -2 0.19
    -9 9 2 0.09
    9 9 -2 -0.04
    -9 9 2 0.05
    8 9 -2 11.69
    -8 9 2 11.92
    -8 9 2 12.41
    7 9 -2 7.6
    7 9 -2 7.52
    -7 9 2 7.64
    -7 9 2 7.59
    -6 9 2 3.25
    6 9 -2 3.26
    6 9 -2 3.25
    -6 9 2 3.48
    -5 -9 2 0.15
    5 9 -2 0.2
    5 9 -2 0.15
    -5 9 2 0.37
    -5 9 2 0.19
    -4 -9 2 0.75
    -4 9 2 0.83
    4 9 -2 0.88
    4 9 -2 0.98
    -4 9 2 0.85
    -3 -9 2 5.22
    3 9 -2 5.05
    3 9 -2 5.04
    -3 9 2 5.2
    -3 9 2 5.4
    -2 -9 2 0.07
    2 9 -2 0.04
    -2 9 2 -0.05
    -2 9 2 0.09
    2 9 -2 0.1
    -1 -9 2 1.44
    1 9 -2 1.46
    1 9 -2 1.41
    -1 9 2 1.72
    -1 9 2 1.6
    0 -9 2 3.51
    0 9 -2 3.82
    0 9 2 3.59
    0 9 2 3.78
    0 9 -2 3.84
    1 -9 2 3.23
    1 9 2 3.57
    -1 9 -2 3.31
    -1 9 -2 3.35
    1 9 2 3.41
    2 -9 2 3.25
    -2 9 -2 3.09
    2 9 2 2.92
    -2 9 -2 2.91
    2 9 2 2.95
    3 -9 2 5.46
    3 9 2 4.87
    -3 9 -2 5.08
    3 9 2 5.04
    -3 9 -2 4.77
    -4 9 -2 2.52
    4 9 2 2.37
    4 9 2 2.72
    -4 9 -2 2.79
    5 9 2 3.31
    5 9 2 3.36
    -5 9 -2 3.31
    -5 9 -2 3.46
    6 9 2 1.08
    -6 9 -2 0.97
    -6 9 -2 1.31
    6 9 2 0.85
    -7 9 -2 4.93
    7 9 2 4.76
    -7 9 -2 4.4
    7 9 2 4.75
    8 9 2 -0.01
    -8 9 -2 0.03
    8 9 2 0
    -8 9 -2 -0.01
    9 9 2 0.17
    9 9 2 0.41
    -9 9 -2 0.29
    -9 9 -2 0.37
    10 9 2 0.14
    -10 9 -2 0.1
    -10 9 -2 -0.08
    10 9 2 -0.02
    -11 9 -2 0.1
    11 9 2 -0.18
    -11 9 -2 0
    12 9 2 0.11
    -12 9 -2 0.17
    -12 9 -2 0.31
    -13 9 -2 0.9
    13 9 2 1.07
    -13 10 2 0.65
    13 10 -2 0.54
    -12 10 2 0.23
    12 10 -2 0.28
    -11 10 2 0.05
    11 10 -2 -0.02
    -10 10 2 0.25
    10 10 -2 0.03
    -9 10 2 0.15
    9 10 -2 0.26
    8 10 -2 0.61
    -8 10 2 0.55
    -8 10 2 0.48
    -7 10 2 0.12
    7 10 -2 0.2
    -7 10 2 0.09
    6 10 -2 1.62
    6 10 -2 1.52
    -6 10 2 1.51
    -6 10 2 1.69
    5 10 -2 9.54
    5 10 -2 9.01
    -5 10 2 8.86
    -5 10 2 9.12
    -4 -10 2 2.87
    -4 10 2 2.94
    4 10 -2 2.79
    4 10 -2 3.18
    -4 10 2 3.01
    -3 -10 2 2.47
    3 10 -2 2.59
    -3 10 2 2.76
    3 10 -2 2.67
    -3 10 2 2.26
    -2 -10 2 2.33
    -2 10 2 2.55
    -2 10 2 1.88
    2 10 -2 2.46
    2 10 -2 2.5
    -1 -10 2 0.24
    1 10 -2 0.24
    -1 10 2 0.17
    -1 10 2 0.18
    1 10 -2 0.13
    0 -10 2 2.59
    0 10 2 2.83
    0 10 -2 2.81
    0 10 2 2.62
    0 10 -2 2.7
    1 -10 2 7.66
    1 10 2 8.42
    -1 10 -2 8.22
    -1 10 -2 8.28
    1 10 2 8.11
    2 -10 2 4.56
    2 10 2 4.83
    -2 10 -2 4.51
    -2 10 -2 4.68
    2 10 2 4.43
    -3 10 -2 16.94
    3 10 2 16.37
    -3 10 -2 16.83
    3 10 2 17.74
    -4 10 -2 3.55
    -4 10 -2 3.81
    4 10 2 3.48
    4 10 2 3.64
    5 10 2 9.92
    -5 10 -2 10.14
    5 10 2 9.64
    -5 10 -2 10.03
    -6 10 -2 0.51
    6 10 2 0.72
    -6 10 -2 0.71
    6 10 2 0.7
    -7 10 -2 0.21
    7 10 2 0.12
    -7 10 -2 0.27
    7 10 2 0.17
    -8 10 -2 0.04
    8 10 2 0.08
    8 10 2 0.2
    -8 10 -2 0.11
    -9 10 -2 0.28
    9 10 2 0.26
    9 10 2 0.29
    -9 10 -2 0.57
    10 10 2 0.4
    -10 10 -2 0.64
    -10 10 -2 0.83
    -11 10 -2 1.91
    -11 10 -2 1.78
    11 10 2 1.33
    -12 10 -2 0.2
    -12 10 -2 0.17
    12 10 2 0.1
    -12 11 2 0.13
    12 11 -2 0.08
    11 11 -2 0.81
    -11 11 2 0.79
    10 11 -2 0.84
    -10 11 2 0.46
    9 11 -2 0.64
    -9 11 2 0.62
    -8 11 2 0.3
    8 11 -2 0.31
    7 11 -2 0.2
    -7 11 2 0.06
    -7 11 2 0.13
    6 11 -2 -0.01
    -6 11 2 -0.02
    -6 11 2 0.01
    5 11 -2 2.68
    -5 11 2 2.55
    5 11 -2 2.63
    -5 11 2 2.64
    -4 11 2 0.52
    4 11 -2 0.76
    -4 11 2 0.45
    4 11 -2 0.6
    -3 -11 2 1.66
    -3 11 2 1.73
    3 11 -2 1.62
    -3 11 2 1.59
    3 11 -2 1.64
    -2 -11 2 16.66
    2 11 -2 16.56
    -2 11 2 16.3
    2 11 -2 17.06
    -2 11 2 16.04
    -1 -11 2 0.03
    -1 11 2 -0.02
    1 11 -2 0
    -1 11 2 0.07
    1 11 -2 0.02
    0 -11 2 0.88
    0 11 -2 1.16
    0 11 -2 1
    0 11 2 0.99
    0 11 2 0.89
    -1 11 -2 7.61
    -1 11 -2 7.84
    1 11 2 7.32
    1 11 2 7.89
    2 11 2 2.81
    -2 11 -2 2.87
    2 11 2 3.03
    -2 11 -2 2.66
    3 11 2 9.83
    3 11 2 9.32
    -3 11 -2 9.96
    -3 11 -2 8.69
    -4 11 -2 1.34
    4 11 2 1.17
    4 11 2 1.24
    -4 11 -2 1.25
    -5 11 -2 6.91
    5 11 2 7.62
    -5 11 -2 7.5
    5 11 2 7.35
    -6 11 -2 0.92
    -6 11 -2 1.17
    6 11 2 0.58
    6 11 2 0.93
    7 11 2 1.58
    7 11 2 1.99
    -7 11 -2 1.73
    -7 11 -2 1.89
    -8 11 -2 0.96
    8 11 2 0.97
    8 11 2 0.91
    -8 11 -2 1.05
    -9 11 -2 0.18
    -9 11 -2 0.25
    9 11 2 0.26
    -10 11 -2 1.25
    -10 11 -2 1.45
    10 11 2 1.01
    11 11 2 0.12
    -11 11 -2 0.16
    -11 11 -2 0.03
    12 11 2 1.23
    -12 11 -2 0.93
    11 12 -2 -0.07
    -11 12 2 -0.06
    -10 12 2 -0.1
    10 12 -2 -0.09
    9 12 -2 -0.01
    -9 12 2 0.06
    8 12 -2 1.19
    -8 12 2 1.06
    -7 12 2 0.2
    7 12 -2 0.11
    -7 12 2 0.08
    6 12 -2 0.67
    -6 12 2 0.7
    -6 12 2 0.64
    -5 12 2 0.04
    -5 12 2 -0.01
    5 12 -2 -0.03
    4 12 -2 -0.01
    4 12 -2 0.07
    -4 12 2 0
    -4 12 2 0.02
    -3 12 2 0.65
    3 12 -2 0.8
    -3 12 2 0.85
    3 12 -2 0.76
    2 12 -2 3.99
    -2 12 2 3.67
    2 12 -2 3.56
    -2 12 2 3.57
    -1 12 2 0.46
    1 12 -2 0.16
    1 12 -2 0.45
    -1 12 2 0.41
    0 12 2 10.29
    0 12 2 10.4
    0 12 -2 10.32
    0 12 -2 11.14
    1 12 2 5.32
    -1 12 -2 4.97
    1 12 2 4.74
    -1 12 -2 4.98
    2 12 2 1.25
    2 12 2 1.28
    -2 12 -2 1.31
    -2 12 -2 1.23
    3 12 2 0.06
    3 12 2 0.08
    -3 12 -2 0.06
    -3 12 -2 0.07
    -4 12 -2 0.01
    -4 12 -2 0.03
    4 12 2 0.06
    4 12 2 0
    -5 12 -2 0.47
    5 12 2 0.31
    -5 12 -2 0.52
    5 12 2 0.32
    -6 12 -2 2
    6 12 2 1.86
    6 12 2 2.27
    -6 12 -2 1.64
    -7 12 -2 3.46
    7 12 2 3.24
    -7 12 -2 3.59
    7 12 2 3.14
    -8 12 -2 1.07
    8 12 2 1.25
    -8 12 -2 1.12
    -9 12 -2 0.49
    9 12 2 0.44
    -9 12 -2 0.66
    -10 12 -2 -0.06
    -10 12 -2 0.04
    10 12 2 -0.11
    11 12 2 -0.13
    -11 12 -2 0.17
    11 13 -2 1.63
    -11 13 2 1.96
    10 13 -2 0.49
    -10 13 2 0.43
    9 13 -2 0.42
    -9 13 2 0.54
    8 13 -2 0.24
    -8 13 2 0.28
    7 13 -2 0.21
    -7 13 2 0.16
    -6 13 2 0.31
    6 13 -2 0.17
    -6 13 2 0.18
    5 13 -2 0.48
    -5 13 2 0.51
    -5 13 2 0.37
    -4 13 2 0.27
    -4 13 2 0.16
    4 13 -2 0.14
    3 13 -2 0.07
    -3 13 2 0.11
    -3 13 2 0.21
    3 13 -2 0.15
    -2 13 2 0
    2 13 -2 -0.05
    2 13 -2 0.03
    -2 13 2 0.04
    1 13 -2 0.01
    -1 13 2 0.03
    1 13 -2 -0.07
    -1 13 2 -0.01
    0 13 2 0.04
    0 13 2 -0.03
    0 13 -2 -0.01
    0 13 -2 0.04
    -1 13 -2 0.93
    1 13 2 0.88
    1 13 2 0.97
    -1 13 -2 1.02
    2 13 2 0.05
    -2 13 -2 0.04
    2 13 2 0.08
    -2 13 -2 0.07
    3 13 2 2.66
    3 13 2 2.82
    -3 13 -2 2.63
    -3 13 -2 2.53
    4 13 2 1.05
    -4 13 -2 0.98
    -4 13 -2 1.11
    4 13 2 0.96
    -5 13 -2 0.11
    5 13 2 0.15
    -5 13 -2 0.15
    5 13 2 0.16
    6 13 2 0.56
    -6 13 -2 0.69
    6 13 2 0.8
    -6 13 -2 0.7
    -7 13 -2 2.55
    7 13 2 2.72
    -7 13 -2 2.46
    8 13 2 0.03
    -8 13 -2 -0.02
    -8 13 -2 0.1
    -9 13 -2 0.66
    -9 13 -2 0.51
    9 13 2 0.36
    -10 13 -2 0.18
    10 13 2 0.13
    -10 14 2 1.07
    10 14 -2 0.29
    -9 14 2 0.52
    9 14 -2 0.47
    8 14 -2 0.19
    -8 14 2 0.14
    7 14 -2 0.23
    -7 14 2 0.15
    -6 14 2 -0.05
    6 14 -2 0.02
    5 14 -2 0.27
    -5 14 2 0.15
    -5 14 2 0.2
    4 14 -2 2.2
    -4 14 2 2.32
    -4 14 2 2.14
    -3 14 2 0.54
    -3 14 2 0.4
    3 14 -2 0.62
    2 14 -2 0.02
    2 14 -2 0.05
    -2 14 2 0.01
    -2 14 2 0.16
    1 14 -2 0.54
    1 14 -2 0.62
    -1 14 2 0.58
    -1 14 2 0.73
    0 14 -2 0.05
    0 14 2 0.04
    0 14 -2 -0.02
    0 14 2 0.06
    1 14 2 0.57
    1 14 2 0.68
    -1 14 -2 0.75
    -1 14 -2 0.75
    -2 14 -2 1.7
    -2 14 -2 1.27
    2 14 2 1.55
    2 14 2 1.45
    3 14 2 0.05
    -3 14 -2 0.08
    -3 14 -2 0.15
    3 14 2 0.08
    4 14 2 8.57
    -4 14 -2 8.09
    4 14 2 8.54
    -4 14 -2 8.48
    5 14 2 0.42
    -5 14 -2 -0.02
    5 14 2 0.04
    -5 14 -2 0.2
    -6 14 -2 0.26
    6 14 2 0.44
    6 14 2 0.37
    -6 14 -2 0.4
    -7 14 -2 0.39
    -7 14 -2 0.13
    7 14 2 0.19
    -8 14 -2 0
    -8 14 -2 0.06
    8 14 2 0.25
    -9 14 -2 0.58
    9 14 2 0.28
    10 14 2 -0.01
    -9 15 2 0.03
    9 15 -2 -0.08
    -8 15 2 -0.04
    8 15 -2 0.01
    -7 15 2 0.46
    7 15 -2 0.29
    6 15 -2 0.49
    -6 15 2 0.61
    5 15 -2 1.11
    -5 15 2 1.25
    -4 15 2 0.03
    -4 15 2 0.15
    4 15 -2 0.18
    -3 15 2 0.13
    -3 15 2 0.01
    3 15 -2 0.06
    -2 15 2 0.32
    -2 15 2 0.28
    2 15 -2 0.39
    1 15 -2 7.62
    -1 15 2 7.5
    1 15 -2 7.86
    -1 15 2 7.89
    0 15 -2 3.86
    0 15 2 4.3
    0 15 -2 4.04
    0 15 2 4.18
    1 15 2 4.01
    -1 15 -2 4.01
    1 15 2 4.24
    -1 15 -2 3.94
    -2 15 -2 2.28
    -2 15 -2 2.23
    2 15 2 2.3
    2 15 2 2.54
    -3 15 -2 0.08
    3 15 2 0.15
    -3 15 -2 0.07
    3 15 2 0.14
    4 15 2 0.04
    -4 15 -2 -0.02
    4 15 2 -0.02
    -4 15 -2 0.04
    -5 15 -2 0.03
    5 15 2 0.04
    -5 15 -2 -0.02
    5 15 2 0.32
    -6 15 -2 0.7
    -6 15 -2 0.55
    6 15 2 0.35
    -7 15 -2 0.8
    -7 15 -2 0.89
    7 15 2 0.85
    -8 15 -2 0.05
    8 15 2 0.13
    -8 15 -2 0.04
    7 16 -2 0.01
    -7 16 2 -0.06
    -6 16 2 0.8
    6 16 -2 0.71
    5 16 -2 0.56
    -5 16 2 0.06
    4 16 -2 0.16
    -4 16 2 -0.06
    -3 16 2 0.66
    -3 16 2 0.35
    3 16 -2 0.57
    -2 16 2 0.61
    -2 16 2 0.41
    2 16 -2 0.64
    -1 16 2 1.02
    1 16 -2 0.99
    -1 16 2 0.97
    0 16 2 0.07
    0 16 -2 -0.02
    0 16 -2 0.07
    0 16 2 0.07
    1 16 2 0.65
    1 16 2 0.62
    -1 16 -2 0.45
    -1 16 -2 0.37
    2 16 2 1.11
    -2 16 -2 0.95
    -2 16 -2 0.91
    2 16 2 1.15
    -3 16 -2 0.12
    3 16 2 0.27
    3 16 2 0.15
    -3 16 -2 0.01
    -4 16 -2 0.23
    -4 16 -2 0.5
    4 16 2 0.41
    4 16 2 0.14
    -5 16 -2 -0.02
    5 16 2 0.02
    -5 16 -2 0.2
    -6 16 -2 0.16
    6 16 2 0.21
    -6 16 -2 0.16
    -7 16 -2 -0.05
    7 16 2 -0.11
    -7 16 -2 -0.07
    6 17 -2 0.16
    -6 17 2 0.15
    -5 17 2 0.54
    5 17 -2 1.15
    -4 17 2 1.72
    4 17 -2 2.08
    3 17 -2 0.68
    -3 17 2 0.71
    -2 17 2 1.07
    2 17 -2 0.75
    -1 17 2 -0.01
    -1 17 2 0.12
    1 17 -2 -0.04
    0 17 -2 0.13
    0 17 2 0.21
    0 17 2 0.04
    1 17 2 -0.03
    -1 17 -2 -0.02
    1 17 2 -0.01
    -1 17 -2 0.07
    2 17 2 0.09
    -2 17 -2 -0.01
    -2 17 -2 0.07
    2 17 2 -0.04
    3 17 2 0.01
    -3 17 -2 0.02
    -3 17 -2 0.02
    4 17 2 0.26
    -4 17 -2 0.15
    -4 17 -2 0.2
    5 17 2 0.02
    -5 17 -2 -0.03
    -5 17 -2 -0.02
    3 18 -2 0.27
    -3 18 2 0.08
    -2 18 2 -0.02
    2 18 -2 -0.02
    1 18 -2 1.78
    -1 18 2 1.72
    0 18 2 0.15
    0 18 2 0.12
    0 18 -2 0.17
    -1 18 -2 1.04
    1 18 2 0.72
    1 18 2 0.83
    2 18 2 -0.01
    -2 18 -2 -0.07
    -2 18 -2 -0.07
    -3 18 -2 0.06
    3 18 2 0.14
    -3 18 -2 0.03
    -13 0 3 -0.08
    13 0 -3 0.05
    -13 0 3 0.07
    12 0 -3 0.11
    -12 0 3 0.02
    11 0 -3 1.82
    -11 0 3 1.91
    10 0 -3 0.08
    -10 0 3 -0.01
    10 0 -3 0.09
    8 0 -3 0.04
    8 0 -3 0.03
    7 0 -3 9.9
    7 0 -3 9.69
    6 0 -3 -0.04
    6 0 -3 0.02
    -5 0 3 5.46
    5 0 -3 5.23
    -4 0 3 0.01
    -4 0 3 -0.01
    4 0 -3 0.01
    -3 0 3 7.77
    -3 0 3 7.6
    3 0 -3 7.86
    2 0 -3 -0.03
    -2 0 3 -0.03
    -2 0 3 -0.04
    -2 0 3 -0.03
    2 0 -3 -0.03
    1 0 -3 42.42
    1 0 -3 42.97
    -1 0 3 41.13
    -1 0 3 41.6
    -1 0 3 42.44
    0 0 3 -0.19
    0 0 3 -0.19
    0 0 -3 -0.18
    0 0 3 -0.17
    1 0 3 6.62
    1 0 3 6.46
    -1 0 -3 6.7
    2 0 3 0.02
    2 0 3 0.02
    2 0 3 0.01
    3 0 3 1.49
    3 0 3 1.64
    4 0 3 0.01
    4 0 3 -0.02
    4 0 3 0.02
    5 0 3 50.67
    5 0 3 50.12
    5 0 3 50.55
    6 0 3 0.08
    6 0 3 0.03
    7 0 3 0.81
    7 0 3 0.73
    8 0 3 0.11
    8 0 3 0.07
    11 0 3 1.24
    -12 0 -3 -0.03
    12 0 3 0.09
    -13 0 -3 0.95
    13 0 3 0.93
    -14 0 -3 0.05
    14 0 3 -0.09
    15 0 3 1.07
    -15 0 -3 1.4
    -14 1 3 -0.01
    14 1 -3 0.07
    -14 1 3 0.03
    -13 1 3 0.27
    13 1 -3 0.01
    -13 1 3 0.27
    -13 1 3 0.14
    -12 -1 3 0.34
    12 1 -3 0.27
    -12 1 3 0.4
    -12 1 3 0.42
    11 -1 -3 1.75
    -11 -1 3 1.42
    11 1 -3 1.83
    11 1 -3 1.74
    10 -1 -3 1.24
    -10 -1 3 1.54
    10 1 -3 1.3
    10 1 -3 1.65
    9 -1 -3 0.56
    -9 -1 3 0.5
    9 1 -3 0.57
    9 1 -3 0.63
    -8 -1 3 0.05
    8 -1 -3 0.01
    8 1 -3 -0.03
    8 1 -3 0.03
    7 -1 -3 0.45
    -7 -1 3 0.4
    7 1 -3 0.5
    7 1 -3 0.59
    -6 -1 3 1.02
    6 -1 -3 1.25
    6 1 -3 1.18
    6 1 -3 1.18
    5 -1 -3 12.05
    -5 -1 3 12.07
    5 1 -3 12.02
    -5 1 3 12.81
    5 1 -3 12.31
    4 -1 -3 26.3
    -4 -1 3 25.68
    4 1 -3 25.57
    -4 1 3 25.92
    4 1 -3 25.63
    -3 -1 3 0.06
    -3 -1 3 0.1
    3 -1 -3 0.14
    -3 1 3 0.12
    -3 1 3 0.09
    3 1 -3 0.09
    -2 -1 3 0.97
    2 1 -3 0.94
    -2 1 3 0.91
    -2 1 3 1.02
    -1 -1 3 14.16
    1 1 -3 14.38
    -1 1 3 14.56
    -1 1 3 14.55
    0 -1 3 19.43
    0 -1 -3 20.4
    0 -1 3 19.87
    0 1 -3 19.65
    0 1 3 19.8
    0 1 3 19.78
    0 1 3 20.02
    1 -1 3 25.45
    1 -1 3 25.31
    1 1 3 25.39
    -1 1 -3 25.04
    1 1 3 25.3
    1 1 3 25.19
    2 -1 3 4.76
    2 -1 3 4.78
    2 1 3 4.7
    2 1 3 4.84
    -2 1 -3 4.78
    2 1 3 4.85
    3 -1 3 6.31
    3 -1 3 6.27
    -3 1 -3 6.45
    3 1 3 6.25
    3 1 3 6.01
    3 1 3 6.17
    4 -1 3 0.05
    4 -1 3 0.04
    4 1 3 0.06
    4 1 3 0.04
    4 1 3 0.04
    -4 1 -3 0.05
    5 -1 3 4.42
    5 -1 3 4.87
    5 1 3 4.59
    5 1 3 4.78
    6 -1 3 4.43
    6 1 3 4.14
    6 1 3 4.66
    7 -1 3 1.53
    7 1 3 1.94
    7 1 3 1.95
    8 -1 3 3.6
    8 1 3 4.21
    8 1 3 4.18
    9 -1 3 11.48
    9 1 3 11.27
    -9 1 -3 11.93
    9 1 3 11.37
    10 -1 3 0.25
    10 1 3 0.12
    -10 1 -3 0.04
    10 1 3 0.17
    11 -1 3 1.2
    11 1 3 1.31
    11 1 3 1.15
    -11 1 -3 1.11
    12 -1 3 0.11
    12 1 3 0.1
    -12 1 -3 -0.01
    13 -1 3 0.08
    13 1 3 0.07
    -13 1 -3 0.25
    -14 -1 -3 0.35
    14 -1 3 0.15
    14 1 3 0.22
    -14 1 -3 0.21
    15 -1 3 0.83
    -15 -1 -3 0.85
    -15 1 -3 1.21
    15 1 3 0.99
    15 2 -3 0.03
    -14 2 3 0.3
    -14 2 3 0.23
    14 2 -3 0.18
    -13 2 3 -0.18
    -13 2 3 0.01
    13 2 -3 0.02
    -13 2 3 0.01
    12 2 -3 0.29
    -12 2 3 0.2
    -12 2 3 0.21
    -11 -2 3 0.3
    -11 2 3 0.26
    11 2 -3 0.32
    -11 2 3 0.23
    11 2 -3 0.25
    -10 -2 3 1.09
    10 2 -3 1.35
    -10 2 3 1.2
    10 2 -3 0.86
    -9 -2 3 4
    -9 2 3 4.33
    9 2 -3 4.22
    9 2 -3 4.28
    -8 -2 3 1.49
    -8 2 3 1.08
    8 2 -3 1.45
    8 2 -3 1.31
    -7 -2 3 6.72
    7 -2 -3 7.2
    7 2 -3 6.76
    -7 2 3 6.76
    7 2 -3 6.8
    -6 -2 3 1
    6 -2 -3 1.07
    6 2 -3 0.95
    -6 2 3 0.96
    6 2 -3 1.07
    -5 -2 3 0.21
    5 -2 -3 0.23
    5 2 -3 0.2
    -5 2 3 0.24
    5 2 -3 0.25
    -4 -2 3 2.79
    4 2 -3 2.72
    -4 2 3 2.78
    -3 -2 3 10.55
    -3 2 3 11.04
    -3 2 3 10.69
    -3 2 3 10.87
    3 2 -3 10.83
    -2 -2 3 3.37
    -2 2 3 3.59
    2 2 -3 3.44
    -1 -2 3 4.87
    -1 2 3 4.89
    -1 2 3 4.74
    1 2 -3 4.76
    0 -2 3 26.32
    0 -2 -3 26.3
    0 -2 3 26.2
    0 2 3 26.78
    0 2 -3 25.87
    0 2 3 25.66
    0 2 -3 26.94
    0 2 3 26.75
    -1 -2 -3 2.12
    1 -2 3 2.09
    1 -2 3 1.82
    1 2 3 2.02
    1 2 3 2.07
    1 2 3 2.08
    -1 2 -3 2.03
    -2 -2 -3 0.04
    2 -2 3 0.02
    2 -2 3 0.04
    2 2 3 0.04
    -2 2 -3 0.01
    2 2 3 0.01
    2 2 3 0.01
    3 -2 3 0.05
    3 -2 3 0.07
    -3 -2 -3 0.08
    -3 2 -3 0.13
    3 2 3 0.06
    3 2 3 0.07
    3 2 3 0.12
    4 -2 3 4.43
    4 -2 3 4.23
    4 2 3 4.24
    -4 2 -3 4.27
    4 2 3 4.21
    4 2 3 4.16
    5 -2 3 4.87
    5 -2 3 4.81
    5 2 3 4.69
    -5 2 -3 4.77
    5 2 3 4.79
    6 -2 3 12.61
    6 2 3 12.8
    -6 2 -3 12.92
    6 2 3 12.46
    7 -2 3 0.65
    7 2 3 0.6
    -7 2 -3 0.6
    7 2 3 0.61
    8 -2 3 4.69
    -8 2 -3 5.6
    8 2 3 5.17
    8 2 3 4.69
    9 -2 3 2.94
    9 2 3 2.95
    9 2 3 3.11
    -9 2 -3 3
    10 -2 3 2.15
    10 2 3 2.57
    10 2 3 2.12
    -10 2 -3 2.17
    11 -2 3 0.25
    11 2 3 0.4
    -11 2 -3 0.25
    11 2 3 0.2
    12 -2 3 0.06
    12 2 3 0.07
    12 2 3 -0.05
    -12 2 -3 -0.04
    13 -2 3 0.02
    13 2 3 -0.02
    13 2 3 -0.1
    -13 2 -3 -0.01
    14 -2 3 0.04
    14 2 3 0.04
    -14 2 -3 0.02
    15 -2 3 0.03
    -15 -2 -3 -0.07
    15 2 3 0.02
    -15 2 -3 0.01
    -15 3 3 0.34
    15 3 -3 0.32
    14 3 -3 0.15
    -14 3 3 0.09
    -14 3 3 0.19
    13 3 -3 0.05
    -13 3 3 0.07
    -13 3 3 0
    12 3 -3 0.45
    -12 3 3 0.38
    -12 3 3 0.62
    -11 -3 3 0.01
    -11 3 3 0
    11 3 -3 0.05
    11 3 -3 -0.06
    -11 3 3 -0.02
    -10 -3 3 0.42
    -10 3 3 0.73
    10 3 -3 0.23
    10 3 -3 0.68
    -10 3 3 0.4
    -9 -3 3 6.53
    9 3 -3 6.59
    9 3 -3 6.68
    -9 3 3 6.65
    -9 3 3 7.01
    -8 -3 3 0.91
    -8 3 3 0.93
    -8 3 3 0.81
    8 3 -3 1.07
    8 3 -3 0.98
    -7 -3 3 4.59
    -7 3 3 3.96
    -7 3 3 4.3
    7 3 -3 4.48
    7 3 -3 4.44
    -6 -3 3 3.99
    -6 3 3 3.92
    6 3 -3 4.09
    -6 3 3 4.04
    6 3 -3 4.12
    -5 -3 3 20.75
    5 3 -3 21.16
    -5 3 3 20.96
    -5 3 3 21.17
    5 3 -3 20.87
    -4 -3 3 8.47
    -4 3 3 8.18
    -4 3 3 8.52
    4 3 -3 8.34
    -3 -3 3 41.13
    -3 3 3 42.32
    -3 3 3 41.99
    -3 3 3 41.54
    3 3 -3 41.8
    -2 -3 3 3.68
    -2 3 3 3.65
    2 3 -3 3.76
    1 -3 -3 5.51
    -1 -3 3 5.3
    -1 3 3 5.42
    1 3 -3 5.14
    -1 3 3 5.37
    0 -3 3 7.04
    0 -3 3 6.91
    0 3 3 6.87
    0 3 3 7.02
    0 3 -3 6.85
    0 3 3 6.9
    1 -3 3 6.29
    1 -3 3 6.13
    1 3 3 6.05
    1 3 3 6.41
    1 3 3 6.22
    -1 3 -3 6.15
    2 -3 3 7.82
    2 -3 3 7.62
    -2 -3 -3 8.24
    2 3 3 8.14
    2 3 3 8.01
    2 3 3 8.06
    -2 3 -3 7.72
    3 -3 3 15.56
    3 -3 3 16.07
    -3 3 -3 15.97
    3 3 3 15.46
    3 3 3 15.95
    4 -3 3 0.14
    -4 -3 -3 0.11
    4 -3 3 0.1
    4 3 3 0.12
    4 3 3 0.03
    -4 3 -3 0.09
    5 -3 3 0.24
    5 -3 3 0.18
    5 3 3 0.26
    -5 3 -3 0.27
    5 3 3 0.26
    6 -3 3 6.16
    6 3 3 5.81
    -6 3 -3 5.72
    6 3 3 6.15
    7 -3 3 1.01
    -7 3 -3 0.78
    7 3 3 1.02
    7 3 3 1.11
    8 -3 3 1.25
    8 3 3 1.5
    8 3 3 1.35
    -8 3 -3 1.38
    9 -3 3 1.04
    -9 3 -3 1
    10 -3 3 0
    -10 3 -3 -0.02
    10 3 3 0
    10 3 3 0.06
    11 -3 3 0.03
    11 3 3 0.05
    11 3 3 0.08
    -11 3 -3 -0.06
    12 -3 3 0.8
    12 3 3 0.73
    12 3 3 0.58
    -12 3 -3 1.19
    13 -3 3 0.01
    13 3 3 0.09
    -13 3 -3 0.28
    13 3 3 -0.08
    14 -3 3 0.28
    14 3 3 0.06
    -14 3 -3 0.31
    14 3 3 0.3
    15 -3 3 0.33
    -15 3 -3 0.21
    -15 4 3 0.54
    15 4 -3 0.82
    -15 4 3 0.53
    -14 4 3 0.36
    14 4 -3 0.38
    13 4 -3 0.09
    -13 4 3 -0.03
    12 4 -3 0.21
    -12 4 3 0.23
    -12 4 3 0.01
    -11 4 3 0.76
    11 4 -3 0.83
    -11 4 3 0.79
    -10 -4 3 0.06
    -10 4 3 -0.05
    10 4 -3 0.02
    -10 4 3 -0.08
    10 4 -3 0.27
    -9 -4 3 2.41
    9 4 -3 2.22
    -9 4 3 2.23
    -9 4 3 2.48
    9 4 -3 2.32
    -8 -4 3 0.33
    8 4 -3 0.25
    8 4 -3 0.31
    -8 4 3 0.34
    -8 4 3 0.25
    -7 -4 3 2.08
    -7 4 3 1.97
    -7 4 3 1.88
    7 4 -3 2.11
    7 4 -3 2.1
    -6 -4 3 4.54
    6 4 -3 4.4
    -6 4 3 4.34
    -6 4 3 4.28
    6 4 -3 4.25
    -5 -4 3 2.35
    -5 4 3 2.35
    -5 4 3 2.47
    5 4 -3 2.3
    -4 -4 3 28.96
    4 4 -3 28.91
    -4 4 3 28.7
    -4 4 3 28.93
    -3 -4 3 8.67
    3 4 -3 8.53
    -3 4 3 8.51
    -3 4 3 8.24
    -2 -4 3 44.3
    -2 4 3 44.74
    -2 4 3 45
    2 4 -3 42.99
    -1 -4 3 2.22
    1 4 -3 2.24
    1 4 -3 2.27
    -1 4 3 2.28
    -1 4 3 2.17
    0 -4 3 0.71
    0 4 3 0.66
    0 4 -3 0.65
    0 4 -3 0.55
    0 4 3 0.63
    1 -4 3 2.6
    1 -4 3 2.69
    -1 4 -3 2.74
    1 4 3 2.74
    1 4 3 2.69
    1 4 3 2.83
    2 -4 3 2.42
    2 -4 3 2.47
    2 4 3 2.42
    2 4 3 2.42
    -2 4 -3 2.35
    2 4 3 2.34
    3 -4 3 3.45
    3 -4 3 3.45
    -3 4 -3 3.84
    3 4 3 3.6
    3 4 3 3.54
    4 -4 3 3.62
    4 -4 3 3.81
    -4 4 -3 3.53
    4 4 3 3.53
    4 4 3 3.58
    5 -4 3 9.89
    5 -4 3 9.74
    5 4 3 10
    5 4 3 10.17
    -5 4 -3 10.05
    6 -4 3 1.22
    6 4 3 1.7
    6 4 3 1.7
    -6 4 -3 1.63
    7 -4 3 2.21
    7 4 3 1.94
    -7 4 -3 1.99
    7 4 3 1.98
    8 -4 3 0.11
    -8 4 -3 0.13
    8 4 3 0.11
    8 4 3 0.1
    9 -4 3 1.04
    -9 4 -3 1.3
    9 4 3 0.96
    9 4 3 0.89
    10 -4 3 -0.03
    10 4 3 -0.08
    -10 4 -3 -0.06
    10 4 3 0
    11 -4 3 0.72
    11 4 3 1.01
    11 4 3 1.08
    -11 4 -3 1.01
    12 -4 3 0.04
    12 4 3 -0.06
    12 4 3 0
    -12 4 -3 0.08
    13 -4 3 0.23
    -13 4 -3 0.34
    13 4 3 0.09
    13 4 3 0.22
    14 -4 3 0.49
    14 4 3 0.13
    -14 4 -3 0.25
    14 4 3 0.27
    15 5 -3 0.1
    -15 5 3 -0.01
    -15 5 3 0.31
    -14 5 3 0.13
    14 5 -3 0.13
    13 5 -3 0.23
    -13 5 3 -0.08
    -12 5 3 0.13
    12 5 -3 0.02
    -11 5 3 -0.06
    11 5 -3 -0.05
    -11 5 3 0.06
    10 5 -3 0.69
    -10 5 3 0.67
    -10 5 3 0.86
    -9 -5 3 1.53
    -9 5 3 1.75
    -9 5 3 1.63
    9 5 -3 1.34
    9 5 -3 1.68
    -8 -5 3 0.31
    8 5 -3 0.23
    -8 5 3 0.23
    8 5 -3 0.24
    -8 5 3 0.42
    -7 -5 3 3.27
    7 5 -3 3.16
    -7 5 3 2.91
    7 5 -3 3.12
    -7 5 3 2.87
    -6 -5 3 7.67
    6 5 -3 7.06
    6 5 -3 7.81
    -6 5 3 7.6
    -6 5 3 7.18
    -5 -5 3 0.48
    5 5 -3 0.38
    -5 5 3 0.5
    -5 5 3 0.58
    -4 -5 3 4.26
    -4 5 3 4.25
    4 5 -3 4.26
    -4 5 3 4.34
    -3 -5 3 99.28
    -3 5 3 100.21
    3 5 -3 98.92
    -3 5 3 98.85
    -2 -5 3 37.47
    2 5 -3 36.82
    -2 5 3 37.43
    2 5 -3 37.23
    -2 5 3 37.31
    -1 -5 3 6.55
    1 5 -3 7.04
    -1 5 3 6.87
    1 5 -3 6.68
    -1 5 3 7.02
    0 -5 3 0
    0 5 3 0
    0 5 3 0.03
    0 5 -3 0.05
    0 5 -3 0.02
    1 -5 3 15.44
    1 5 3 15.26
    1 5 3 15.38
    -1 5 -3 15.48
    -1 5 -3 15.37
    2 -5 3 32.92
    2 -5 3 33.75
    2 5 3 32.68
    -2 5 -3 32.52
    2 5 3 32.61
    2 5 3 33.72
    2 5 3 31.89
    3 -5 3 23.79
    3 -5 3 23.9
    -3 5 -3 23.23
    3 5 3 23.61
    3 5 3 23.86
    4 -5 3 13.92
    4 -5 3 14.14
    4 5 3 13.63
    -4 5 -3 13.85
    4 5 3 14.1
    5 -5 3 3.59
    5 -5 3 3.57
    5 5 3 3.67
    -5 5 -3 4
    5 5 3 3.56
    6 -5 3 0.45
    6 5 3 0.48
    6 5 3 0.65
    -6 5 -3 0.62
    7 -5 3 4.69
    7 5 3 4.67
    -7 5 -3 4.76
    7 5 3 4.69
    8 -5 3 1.19
    8 5 3 0.85
    -8 5 -3 1.18
    8 5 3 1.43
    9 -5 3 0.01
    9 5 3 0.05
    9 5 3 -0.04
    -9 5 -3 0.09
    10 -5 3 0.03
    -10 5 -3 0.01
    10 5 3 -0.03
    10 5 3 -0.01
    11 -5 3 0.93
    -11 5 -3 1.09
    11 5 3 0.81
    11 5 3 0.96
    12 -5 3 0.08
    12 5 3 0.02
    12 5 3 0.03
    -12 5 -3 0.03
    13 5 3 0
    -13 5 -3 0
    13 5 3 0.05
    14 5 3 0.18
    -14 5 -3 -0.14
    14 6 -3 0.14
    -14 6 3 0.19
    13 6 -3 0.11
    -13 6 3 0.03
    12 6 -3 1.16
    -12 6 3 1.35
    -11 6 3 0.02
    11 6 -3 0.03
    -10 6 3 0.02
    -10 6 3 -0.01
    10 6 -3 -0.13
    -9 6 3 0.26
    9 6 -3 0.55
    -9 6 3 0.55
    -8 -6 3 0.42
    8 6 -3 0.38
    8 6 -3 0.48
    -8 6 3 0.42
    -8 6 3 0.32
    -7 -6 3 0.69
    7 6 -3 0.58
    -7 6 3 0.77
    7 6 -3 0.55
    -7 6 3 0.65
    -6 -6 3 6.97
    -6 6 3 7.36
    6 6 -3 7.11
    -6 6 3 6.77
    -5 -6 3 23.3
    -5 6 3 23.28
    5 6 -3 22.67
    -5 6 3 22.76
    -4 -6 3 0.06
    -4 6 3 0.02
    -4 6 3 0.04
    4 6 -3 0.02
    -3 -6 3 19.41
    -3 6 3 19.3
    -3 6 3 19.23
    3 6 -3 19.91
    -2 -6 3 5.59
    2 6 -3 5.43
    2 6 -3 5.37
    -2 6 3 5.61
    -2 6 3 5.76
    -1 -6 3 0.22
    -1 6 3 0.17
    1 6 -3 0.22
    -1 6 3 0.24
    1 6 -3 0.24
    0 -6 3 19.88
    0 6 3 20.11
    0 6 -3 20.46
    0 6 3 20.55
    0 6 -3 20.04
    1 -6 3 0.78
    1 6 3 0.88
    -1 6 -3 0.72
    1 6 3 0.85
    -1 6 -3 0.85
    2 -6 3 8.38
    2 6 3 8.58
    2 6 3 8.46
    -2 6 -3 8.4
    2 6 3 8.11
    -2 6 -3 8.33
    3 -6 3 1.05
    3 6 3 1.05
    3 6 3 1.08
    -3 6 -3 1.18
    4 -6 3 1.97
    4 -6 3 1.97
    4 6 3 1.94
    -4 6 -3 1.94
    4 6 3 2.14
    5 -6 3 0.33
    5 -6 3 0.3
    5 6 3 0.33
    5 6 3 0.29
    -5 6 -3 0.34
    6 -6 3 8.85
    6 6 3 9.33
    -6 6 -3 8.56
    6 6 3 8.6
    7 -6 3 0.43
    7 6 3 0.54
    -7 6 -3 0.55
    7 6 3 0.34
    8 -6 3 0.17
    8 6 3 0.36
    8 6 3 0.32
    -8 6 -3 0.4
    9 -6 3 0.07
    -9 6 -3 0.05
    9 6 3 0.07
    9 6 3 0.09
    10 -6 3 0.49
    10 6 3 0.51
    -10 6 -3 0.78
    10 6 3 0.62
    11 6 3 0
    11 6 3 -0.04
    -11 6 -3 -0.04
    -12 6 -3 0.75
    12 6 3 0.69
    12 6 3 0.54
    13 6 3 -0.03
    -13 6 -3 -0.12
    14 6 3 0.25
    -14 6 -3 0.25
    -14 6 -3 0.2
    -14 7 3 0.61
    14 7 -3 0.46
    -13 7 3 0.55
    13 7 -3 0.46
    -12 7 3 0.04
    12 7 -3 0.21
    11 7 -3 0.24
    -11 7 3 0.05
    10 7 -3 0.31
    -10 7 3 0.36
    -10 7 3 0.26
    9 7 -3 0.18
    -9 7 3 0.1
    -9 7 3 0.1
    -8 7 3 3.32
    8 7 -3 3.1
    -8 7 3 3.56
    -7 -7 3 1.92
    -7 7 3 1.88
    7 7 -3 2.13
    -7 7 3 1.99
    -6 -7 3 4.5
    -6 7 3 4.63
    6 7 -3 4.25
    -6 7 3 4.22
    -5 -7 3 1.58
    -5 7 3 1.26
    5 7 -3 1.62
    -5 7 3 1.71
    -4 -7 3 11.07
    -4 7 3 10.98
    4 7 -3 11.34
    -4 7 3 11.33
    4 7 -3 11.04
    -3 -7 3 3.98
    3 7 -3 3.82
    -3 7 3 3.96
    3 7 -3 3.86
    -3 7 3 3.93
    -2 -7 3 0.21
    -2 7 3 0.18
    2 7 -3 0.13
    -2 7 3 0.13
    2 7 -3 0.12
    -1 -7 3 0.77
    1 7 -3 0.65
    -1 7 3 0.69
    -1 7 3 0.86
    1 7 -3 0.91
    0 -7 3 0.02
    0 7 -3 0.02
    0 7 3 0.03
    0 7 3 0
    0 7 -3 0
    1 -7 3 3.92
    -1 7 -3 3.91
    1 7 3 3.76
    -1 7 -3 3.78
    1 7 3 3.87
    2 -7 3 23.15
    -2 7 -3 23.88
    2 7 3 23.68
    -2 7 -3 24.08
    2 7 3 23.11
    3 -7 3 0.05
    -3 7 -3 0.09
    -3 7 -3 -0.02
    3 7 3 0.01
    3 7 3 0.05
    4 -7 3 0.42
    4 7 3 0.47
    -4 7 -3 0.45
    4 7 3 0.5
    -4 7 -3 0.52
    5 -7 3 0.46
    5 7 3 0.7
    -5 7 -3 0.61
    5 7 3 0.58
    -5 7 -3 0.56
    6 7 3 0
    -6 7 -3 0.04
    6 7 3 -0.05
    -7 7 -3 1.96
    7 7 3 1.71
    7 7 3 1.99
    -8 7 -3 0.75
    8 7 3 0.39
    8 7 3 0.59
    9 7 3 0.46
    -9 7 -3 0.47
    9 7 3 0.39
    -10 7 -3 0.16
    10 7 3 0.29
    10 7 3 0.13
    -11 7 -3 0.56
    11 7 3 0.37
    11 7 3 0.46
    -11 7 -3 0.64
    -12 7 -3 -0.11
    12 7 3 0.04
    12 7 3 0.09
    -12 7 -3 0.12
    13 7 3 0.06
    -13 7 -3 -0.03
    -13 7 -3 0.08
    -14 7 -3 0.04
    14 7 3 0.14
    -14 7 -3 -0.13
    -14 8 3 0.27
    14 8 -3 0.25
    -13 8 3 0.03
    13 8 -3 -0.1
    -12 8 3 0.12
    12 8 -3 0.41
    -11 8 3 0.04
    11 8 -3 0.04
    -10 8 3 1.74
    10 8 -3 1.66
    -9 8 3 1.35
    9 8 -3 1.37
    -9 8 3 1.85
    8 8 -3 0.44
    -8 8 3 0.72
    -8 8 3 0.35
    7 8 -3 0.04
    -7 8 3 0.05
    -7 8 3 0.06
    -6 -8 3 1.26
    -6 8 3 1.13
    -6 8 3 1.13
    6 8 -3 1.25
    6 8 -3 1.26
    -5 -8 3 0.88
    -5 8 3 0.91
    -5 8 3 0.79
    5 8 -3 0.86
    5 8 -3 0.98
    -4 -8 3 0.32
    4 8 -3 0.36
    4 8 -3 0.39
    -4 8 3 0.45
    -4 8 3 0.35
    -3 -8 3 0.18
    3 8 -3 0.2
    3 8 -3 0.11
    -3 8 3 0.13
    -3 8 3 0.11
    -2 -8 3 1.74
    2 8 -3 1.71
    -2 8 3 1.85
    2 8 -3 1.81
    -2 8 3 1.62
    -1 -8 3 0.1
    1 8 -3 0.07
    -1 8 3 0.13
    -1 8 3 0.21
    1 8 -3 0.07
    0 -8 3 0.13
    0 8 3 0.09
    0 8 -3 0.11
    0 8 3 0.1
    0 8 -3 0.09
    1 -8 3 0.03
    1 8 3 -0.03
    -1 8 -3 0
    1 8 3 -0.02
    -1 8 -3 -0.01
    2 -8 3 0.06
    2 8 3 0.04
    -2 8 -3 0.01
    2 8 3 0
    -2 8 -3 0.02
    3 -8 3 3.29
    3 8 3 3.02
    -3 8 -3 2.7
    3 8 3 2.83
    -3 8 -3 3.03
    4 -8 3 0.12
    -4 8 -3 0.13
    4 8 3 0.18
    4 8 3 0.19
    -4 8 -3 0.23
    -5 8 -3 2.75
    5 8 3 2.6
    5 8 3 2.65
    -5 8 -3 2.7
    -6 8 -3 0.47
    6 8 3 0.33
    -6 8 -3 0.49
    6 8 3 0.34
    -7 8 -3 5.38
    -7 8 -3 5.35
    7 8 3 5.12
    7 8 3 4.92
    -8 8 -3 0.27
    8 8 3 0.13
    8 8 3 0.22
    -8 8 -3 0.18
    9 8 3 2.1
    -9 8 -3 1.79
    -9 8 -3 2.23
    9 8 3 1.94
    -10 8 -3 3.91
    -10 8 -3 4.09
    10 8 3 3.31
    10 8 3 3.62
    -11 8 -3 0.05
    11 8 3 -0.1
    -11 8 -3 0.06
    11 8 3 -0.13
    -12 8 -3 -0.12
    12 8 3 0.02
    -12 8 -3 0.26
    -13 8 -3 -0.01
    -13 8 -3 -0.06
    13 8 3 0.01
    -13 9 3 0.12
    13 9 -3 -0.03
    12 9 -3 0.11
    -12 9 3 0.17
    11 9 -3 3.05
    -11 9 3 3.49
    -10 9 3 -0.1
    10 9 -3 -0.04
    9 9 -3 0.56
    -9 9 3 0.63
    -8 9 3 0.64
    -8 9 3 0.51
    8 9 -3 0.38
    -7 9 3 0.51
    7 9 -3 0.57
    -7 9 3 0.48
    -6 9 3 0.59
    -6 9 3 0.45
    6 9 -3 0.59
    6 9 -3 0.48
    -5 -9 3 0.55
    5 9 -3 0.51
    -5 9 3 0.45
    -5 9 3 0.57
    5 9 -3 0.56
    -4 -9 3 0.61
    4 9 -3 0.54
    -4 9 3 0.55
    4 9 -3 0.62
    -4 9 3 0.58
    -3 -9 3 4.25
    3 9 -3 5.88
    -3 9 3 5.25
    -3 9 3 6.12
    3 9 -3 5.72
    -2 -9 3 5.51
    -2 9 3 5.84
    -2 9 3 5.76
    2 9 -3 6.02
    2 9 -3 5.92
    -1 -9 3 0.54
    -1 9 3 0.53
    -1 9 3 0.54
    1 9 -3 0.41
    1 9 -3 0.61
    0 -9 3 2
    0 9 -3 1.87
    0 9 -3 2.09
    0 9 3 1.89
    0 9 3 1.86
    1 -9 3 4.15
    1 9 3 3.99
    -1 9 -3 4.26
    -1 9 -3 3.98
    1 9 3 3.98
    2 -9 3 3.25
    -2 9 -3 3.1
    2 9 3 3.18
    2 9 3 3.19
    -2 9 -3 3.23
    3 -9 3 3.25
    -3 9 -3 3.2
    3 9 3 3.34
    3 9 3 3
    -3 9 -3 3.08
    4 -9 3 1.95
    -4 9 -3 2.25
    4 9 3 2.15
    -4 9 -3 1.81
    4 9 3 1.99
    5 9 3 0
    5 9 3 0.03
    -5 9 -3 0.04
    -5 9 -3 0.05
    -6 9 -3 0.31
    6 9 3 0.21
    6 9 3 0.17
    -6 9 -3 0.28
    -7 9 -3 4.94
    7 9 3 5.07
    -7 9 -3 5.19
    7 9 3 5.05
    8 9 3 0.82
    8 9 3 0.88
    -8 9 -3 1.05
    -8 9 -3 0.81
    9 9 3 0.32
    9 9 3 0.73
    -9 9 -3 0.41
    -9 9 -3 0.62
    -10 9 -3 1.94
    -10 9 -3 2.31
    10 9 3 2.38
    10 9 3 2.29
    -11 9 -3 0.11
    11 9 3 0.3
    -11 9 -3 -0.11
    12 9 3 0.26
    -12 9 -3 0.15
    -12 9 -3 0.05
    -13 9 -3 -0.01
    -13 9 -3 0.01
    13 9 3 -0.04
    13 10 -3 0.29
    -13 10 3 0.24
    12 10 -3 0.04
    -12 10 3 0.25
    -11 10 3 0.11
    11 10 -3 0.14
    10 10 -3 0.71
    -10 10 3 1.07
    -9 10 3 0.2
    9 10 -3 0.08
    8 10 -3 1.8
    -8 10 3 2.23
    -7 10 3 0.39
    7 10 -3 0.35
    -7 10 3 0.43
    6 10 -3 -0.03
    -6 10 3 0.1
    -6 10 3 0
    5 10 -3 2.28
    -5 10 3 2.29
    5 10 -3 2.38
    -5 10 3 2.43
    -4 -10 3 0.53
    4 10 -3 0.64
    -4 10 3 0.56
    -4 10 3 0.63
    4 10 -3 0.58
    -3 -10 3 0.84
    3 10 -3 0.96
    3 10 -3 0.75
    -3 10 3 0.88
    -3 10 3 0.8
    -2 -10 3 1.12
    2 10 -3 1.28
    -2 10 3 1.23
    -2 10 3 1.28
    2 10 -3 1.33
    -1 -10 3 0.18
    -1 10 3 0.28
    1 10 -3 0.26
    1 10 -3 0.22
    -1 10 3 0.34
    0 -10 3 9.05
    0 10 3 9
    0 10 -3 8.94
    0 10 3 9.26
    0 10 -3 9.36
    1 -10 3 1.02
    -1 10 -3 1.01
    -1 10 -3 1.13
    1 10 3 1.15
    1 10 3 0.96
    2 -10 3 1.32
    2 10 3 1.25
    -2 10 -3 1.08
    2 10 3 1.14
    -2 10 -3 1.07
    3 -10 3 1.58
    3 10 3 1.64
    3 10 3 1.49
    -3 10 -3 1.6
    -3 10 -3 1.43
    -4 10 -3 2.2
    4 10 3 2.15
    -4 10 -3 2.33
    4 10 3 2.2
    5 10 3 2.55
    5 10 3 2.69
    -5 10 -3 2.58
    -5 10 -3 2.65
    6 10 3 6.24
    -6 10 -3 6.08
    6 10 3 6.18
    -6 10 -3 6.8
    -7 10 -3 1.33
    7 10 3 1.46
    -7 10 -3 1.64
    7 10 3 1.85
    8 10 3 0.54
    8 10 3 0.59
    -8 10 -3 0.39
    -8 10 -3 0.44
    -9 10 -3 0.45
    9 10 3 0.2
    9 10 3 0.27
    -9 10 -3 0.21
    10 10 3 0.15
    10 10 3 -0.01
    -10 10 -3 0.01
    -10 10 -3 0.12
    11 10 3 0.25
    -11 10 -3 0.22
    -11 10 -3 0.45
    -12 10 -3 0.15
    -12 10 -3 0.07
    12 10 3 0.01
    12 11 -3 0.3
    -12 11 3 0.48
    11 11 -3 0.04
    -11 11 3 -0.06
    -10 11 3 0.07
    10 11 -3 0.13
    9 11 -3 0.43
    -9 11 3 0.45
    -8 11 3 0.4
    8 11 -3 0.54
    7 11 -3 0.73
    -7 11 3 0.72
    6 11 -3 2.07
    -6 11 3 2.16
    -6 11 3 1.82
    -5 11 3 13.52
    -5 11 3 13.28
    5 11 -3 13.13
    -4 -11 3 1.82
    4 11 -3 1.98
    -4 11 3 2.01
    4 11 -3 1.68
    -4 11 3 1.64
    -3 -11 3 1.78
    3 11 -3 2.03
    3 11 -3 1.87
    -3 11 3 1.88
    -3 11 3 1.78
    -2 -11 3 1.31
    -2 11 3 1.41
    2 11 -3 1.3
    -2 11 3 1.25
    2 11 -3 1.23
    -1 -11 3 4.13
    -1 11 3 4.25
    1 11 -3 4.39
    -1 11 3 3.82
    1 11 -3 4.2
    0 -11 3 1.41
    0 11 3 1.64
    0 11 -3 1.69
    0 11 -3 1.56
    0 11 3 1.51
    1 -11 3 2.82
    1 11 3 2.75
    1 11 3 3.19
    -1 11 -3 2.68
    -1 11 -3 2.74
    2 -11 3 1.51
    2 11 3 1.95
    2 11 3 1.74
    -2 11 -3 1.67
    -2 11 -3 1.9
    -3 11 -3 1.06
    -3 11 -3 0.95
    3 11 3 1.04
    3 11 3 1.2
    -4 11 -3 0.61
    -4 11 -3 0.66
    4 11 3 0.69
    4 11 3 0.81
    5 11 3 0.74
    -5 11 -3 0.87
    -5 11 -3 0.51
    5 11 3 0.51
    -6 11 -3 0.12
    -6 11 -3 -0.01
    6 11 3 0
    6 11 3 0.05
    7 11 3 -0.05
    -7 11 -3 -0.04
    -7 11 -3 -0.02
    7 11 3 -0.03
    8 11 3 0.04
    -8 11 -3 0.05
    8 11 3 0.09
    -8 11 -3 0
    9 11 3 1.92
    9 11 3 1.77
    -9 11 -3 1.79
    -9 11 -3 1.72
    10 11 3 2.12
    -10 11 -3 1.76
    -10 11 -3 1.99
    -11 11 -3 0.05
    -11 11 -3 0.19
    11 11 3 0.08
    -12 11 -3 0.62
    -12 11 -3 0.57
    12 11 3 0.56
    11 12 -3 -0.03
    -11 12 3 0.21
    -10 12 3 0.03
    10 12 -3 0.23
    9 12 -3 0.23
    -9 12 3 0.24
    8 12 -3 4.26
    -8 12 3 3.68
    7 12 -3 1.25
    -7 12 3 1.38
    6 12 -3 1.15
    -6 12 3 1.04
    -5 12 3 0.21
    -5 12 3 0.2
    5 12 -3 0.36
    -4 12 3 0.11
    -4 12 3 0.23
    4 12 -3 0.32
    -3 -12 3 0.82
    -3 12 3 0.83
    -3 12 3 1.03
    3 12 -3 0.82
    3 12 -3 0.93
    -2 -12 3 1.39
    2 12 -3 1.6
    -2 12 3 1.21
    -2 12 3 1.52
    2 12 -3 1.33
    -1 -12 3 0.82
    -1 12 3 0.72
    1 12 -3 0.72
    -1 12 3 0.63
    1 12 -3 0.73
    0 -12 3 -0.03
    0 12 3 0.01
    0 12 -3 0.01
    0 12 3 -0.04
    0 12 -3 0.02
    1 -12 3 1.01
    -1 12 -3 0.96
    1 12 3 0.89
    -1 12 -3 0.84
    1 12 3 0.84
    -2 12 -3 0.38
    2 12 3 0.47
    -2 12 -3 0.51
    2 12 3 0.48
    3 12 3 0.39
    3 12 3 0.22
    -3 12 -3 0.27
    -3 12 -3 0.22
    -4 12 -3 1.28
    4 12 3 1.5
    4 12 3 1.41
    -4 12 -3 1.39
    -5 12 -3 0.17
    5 12 3 0.05
    -5 12 -3 0
    5 12 3 0.15
    -6 12 -3 0.15
    6 12 3 0
    6 12 3 -0.04
    -6 12 -3 0.06
    -7 12 -3 2.03
    7 12 3 1.85
    7 12 3 1.74
    -7 12 -3 1.84
    8 12 3 1.45
    -8 12 -3 1.32
    -8 12 -3 1.33
    8 12 3 0.98
    9 12 3 1.21
    -9 12 -3 1.21
    -9 12 -3 1.33
    -10 12 -3 0.03
    -10 12 -3 -0.05
    10 12 3 -0.05
    11 12 3 -0.01
    -11 12 -3 0.09
    -11 12 -3 0.13
    11 13 -3 0.2
    -11 13 3 0.28
    -10 13 3 0.14
    10 13 -3 0.1
    -9 13 3 0.1
    9 13 -3 0.11
    -8 13 3 0.58
    8 13 -3 0.45
    7 13 -3 0.82
    -7 13 3 0.73
    6 13 -3 2.19
    -6 13 3 2.34
    -5 13 3 0.73
    5 13 -3 0.64
    4 13 -3 3.26
    -4 13 3 3.23
    -4 13 3 3.24
    -3 13 3 0.04
    -3 13 3 0.01
    3 13 -3 -0.07
    -2 -13 3 1.06
    -2 13 3 1.16
    -2 13 3 1.35
    2 13 -3 1.17
    2 13 -3 1.3
    -1 -13 3 0.46
    -1 13 3 0.51
    -1 13 3 0.53
    1 13 -3 0.59
    1 13 -3 0.46
    0 13 -3 0.27
    0 13 3 0.11
    0 13 -3 0.31
    0 13 3 0.22
    1 13 3 0.16
    -1 13 -3 0.18
    1 13 3 0.1
    -1 13 -3 0.17
    -2 13 -3 0.15
    -2 13 -3 0.11
    2 13 3 0.26
    2 13 3 0.3
    -3 13 -3 0.63
    3 13 3 0.69
    -3 13 -3 0.57
    3 13 3 0.73
    4 13 3 1.57
    -4 13 -3 1.44
    4 13 3 1.41
    -4 13 -3 1.48
    -5 13 -3 0.32
    -5 13 -3 0.39
    5 13 3 0.38
    5 13 3 0.44
    -6 13 -3 0.36
    6 13 3 0.52
    6 13 3 0.26
    -6 13 -3 0.45
    -7 13 -3 0.64
    7 13 3 0.59
    -7 13 -3 0.63
    7 13 3 0.68
    8 13 3 0.08
    -8 13 -3 0.38
    -8 13 -3 0.27
    -9 13 -3 0.07
    9 13 3 0.01
    -9 13 -3 0.05
    -10 13 -3 0.49
    10 13 3 0.32
    -10 13 -3 0.41
    -10 14 3 -0.07
    10 14 -3 -0.08
    -9 14 3 -0.06
    9 14 -3 0.04
    8 14 -3 -0.02
    -8 14 3 0.07
    7 14 -3 0.73
    -7 14 3 0.69
    -6 14 3 -0.01
    6 14 -3 -0.07
    -5 14 3 0.66
    5 14 -3 0.78
    4 14 -3 0.48
    -4 14 3 0.32
    -3 14 3 3.85
    -3 14 3 3.52
    3 14 -3 3.66
    -2 14 3 0.04
    -2 14 3 0.04
    2 14 -3 0.14
    2 14 -3 -0.02
    1 14 -3 3.21
    -1 14 3 3.31
    1 14 -3 3.13
    -1 14 3 2.82
    0 14 3 2.27
    0 14 -3 1.93
    0 14 3 2.13
    0 14 -3 1.97
    1 14 3 3.13
    1 14 3 3.53
    -1 14 -3 2.93
    -1 14 -3 3.33
    -2 14 -3 0.09
    -2 14 -3 -0.01
    2 14 3 0.06
    2 14 3 -0.04
    3 14 3 0.1
    3 14 3 0.15
    -3 14 -3 0.03
    -3 14 -3 0.03
    4 14 3 2.42
    -4 14 -3 2.5
    4 14 3 2.6
    -4 14 -3 2.44
    -5 14 -3 -0.05
    5 14 3 0.13
    5 14 3 -0.04
    -5 14 -3 0.08
    -6 14 -3 0.43
    6 14 3 0.88
    -6 14 -3 0.69
    6 14 3 0.82
    -7 14 -3 0.99
    7 14 3 0.84
    -7 14 -3 0.92
    -8 14 -3 0.17
    -8 14 -3 0.12
    8 14 3 0.17
    9 14 3 0.01
    -9 14 -3 0.14
    -9 14 -3 0.03
    9 15 -3 0.23
    -9 15 3 0.11
    -8 15 3 0.91
    8 15 -3 0.63
    -7 15 3 0.12
    7 15 -3 0.09
    -6 15 3 0.19
    6 15 -3 0.3
    5 15 -3 -0.05
    -5 15 3 -0.07
    4 15 -3 2.54
    -4 15 3 2.44
    -3 15 3 0.17
    -3 15 3 0.13
    3 15 -3 0.04
    -2 15 3 12.14
    -2 15 3 11.96
    2 15 -3 12.4
    1 15 -3 0.13
    -1 15 3 0.03
    -1 15 3 0.11
    1 15 -3 0.13
    0 15 -3 1.24
    0 15 3 1.17
    0 15 -3 1.18
    0 15 3 1.14
    1 15 3 2.51
    1 15 3 2.75
    -1 15 -3 2.7
    -1 15 -3 2.59
    -2 15 -3 1.5
    -2 15 -3 1.96
    2 15 3 1.97
    2 15 3 1.79
    3 15 3 3.74
    3 15 3 3.32
    -3 15 -3 3.44
    -3 15 -3 3.22
    -4 15 -3 0.06
    4 15 3 0.06
    -4 15 -3 0.01
    4 15 3 0.04
    -5 15 -3 0.25
    -5 15 -3 0.19
    5 15 3 0.19
    5 15 3 0.24
    6 15 3 0
    -6 15 -3 0.03
    -6 15 -3 0.03
    -7 15 -3 -0.05
    -7 15 -3 0.01
    7 15 3 -0.06
    -8 15 -3 0.35
    -8 15 -3 0.17
    8 15 3 0.26
    7 16 -3 0.34
    -7 16 3 0.31
    6 16 -3 0.62
    -6 16 3 0.68
    -5 16 3 0.36
    5 16 -3 0.11
    4 16 -3 0.79
    -4 16 3 0.81
    -3 16 3 0.09
    3 16 -3 0.08
    2 16 -3 0.73
    -2 16 3 0.71
    1 16 -3 2.14
    -1 16 3 2.28
    -1 16 3 2.15
    0 16 -3 0.37
    0 16 3 0.39
    0 16 3 0.4
    -1 16 -3 3.94
    1 16 3 4.61
    1 16 3 4.06
    -1 16 -3 4.43
    -2 16 -3 0.1
    2 16 3 0.07
    -2 16 -3 0.12
    2 16 3 0.04
    -3 16 -3 0.62
    3 16 3 0.81
    3 16 3 0.93
    -3 16 -3 0.74
    -4 16 -3 0.05
    4 16 3 0.07
    -4 16 -3 -0.07
    4 16 3 -0.03
    -5 16 -3 0.25
    5 16 3 0.34
    -5 16 -3 0.25
    6 16 3 -0.04
    -6 16 -3 -0.01
    -6 16 -3 0.01
    7 16 3 -0.1
    -7 16 -3 -0.02
    -7 16 -3 0.04
    6 17 -3 0.54
    -6 17 3 0.47
    5 17 -3 1.01
    -5 17 3 1.28
    -4 17 3 0.49
    4 17 -3 0.58
    3 17 -3 0.09
    -3 17 3 0.42
    2 17 -3 0.12
    -2 17 3 0
    -1 17 3 0.3
    1 17 -3 0.18
    0 17 -3 -0.03
    0 17 3 0.03
    0 17 3 0
    1 17 3 0.73
    1 17 3 0.61
    -1 17 -3 0.7
    2 17 3 0.42
    -2 17 -3 0.24
    -2 17 -3 0.44
    2 17 3 0.28
    3 17 3 0.67
    -3 17 -3 1.01
    3 17 3 1.01
    -3 17 -3 0.87
    -4 17 -3 1.06
    4 17 3 0.58
    -4 17 -3 0.89
    -5 17 -3 0.4
    -5 17 -3 0.14
    5 17 3 0.3
    3 18 -3 -0.02
    -3 18 3 0.07
    -2 18 3 0.08
    2 18 -3 -0.06
    1 18 -3 0.07
    -1 18 3 -0.12
    0 18 3 1.11
    0 18 -3 1.51
    1 18 3 0.14
    1 18 3 0.12
    -1 18 -3 0.01
    -2 18 -3 0.48
    2 18 3 0.26
    2 18 3 0.34
    -3 18 -3 -0.01
    13 0 -4 -0.01
    -13 0 4 -0.06
    12 0 -4 1.01
    -12 0 4 0.46
    -12 0 4 0.46
    -11 0 4 0.03
    -11 0 4 0.02
    11 0 -4 0.28
    -10 0 4 1.46
    -10 0 4 1.68
    10 0 -4 1.81
    -9 0 4 0.04
    -9 0 4 0.09
    9 0 -4 0.02
    -8 0 4 0.09
    -8 0 4 0.17
    8 0 -4 0.12
    -7 0 4 0.01
    7 0 -4 0.04
    -7 0 4 0.02
    -6 0 4 3.39
    6 0 -4 3.45
    -6 0 4 3.29
    -5 0 4 0.01
    5 0 -4 -0.01
    -5 0 4 -0.03
    -4 0 4 1.61
    -4 0 4 1.57
    4 0 -4 1.7
    3 0 -4 0
    -3 0 4 0.02
    -3 0 4 0.06
    -2 0 4 6.75
    -2 0 4 6.84
    -2 0 4 6.91
    2 0 -4 7.07
    -1 0 4 -0.04
    -1 0 4 -0.04
    1 0 -4 -0.03
    -1 0 4 -0.02
    0 0 -4 6.16
    0 0 4 6.3
    0 0 4 6.12
    1 0 4 -0.13
    -1 0 -4 -0.15
    1 0 4 -0.14
    -2 0 -4 0.33
    2 0 4 0.34
    2 0 4 0.27
    3 0 4 0.01
    3 0 4 0
    3 0 4 -0.02
    4 0 4 15.55
    4 0 4 15.47
    4 0 4 15.38
    5 0 4 0.05
    5 0 4 -0.01
    5 0 4 -0.02
    6 0 4 0.2
    6 0 4 0.09
    6 0 4 0.09
    7 0 4 0
    7 0 4 0
    8 0 4 4.75
    8 0 4 5.02
    9 0 4 0
    10 0 4 0.1
    11 0 4 0.11
    -11 0 -4 0.01
    -12 0 -4 0.28
    12 0 4 0.43
    13 0 4 0.1
    -13 0 -4 0.01
    -14 0 -4 0.45
    14 0 4 0.27
    15 0 4 0.24
    -15 0 -4 0.04
    14 1 -4 0.31
    -14 1 4 0.32
    13 1 -4 2.54
    -13 1 4 2.17
    -13 1 4 2.17
    -13 1 4 2.2
    -12 -1 4 0.05
    -12 1 4 0.07
    12 1 -4 0.08
    -12 1 4 0.2
    -11 -1 4 0.15
    11 -1 -4 0.07
    -11 1 4 0.06
    -11 1 4 0.06
    11 1 -4 0.03
    -10 -1 4 0.24
    10 -1 -4 0.17
    -10 1 4 0.16
    -10 1 4 0.17
    10 1 -4 0.3
    9 -1 -4 0.01
    -9 -1 4 0.06
    -9 1 4 0.02
    9 1 -4 0.02
    -9 1 4 0.04
    -8 -1 4 6.26
    8 -1 -4 6.17
    -8 1 4 6.44
    8 1 -4 6.21
    -7 -1 4 0.03
    7 -1 -4 0.07
    7 1 -4 0.09
    -7 1 4 0.04
    -6 -1 4 4.39
    6 -1 -4 4.11
    6 1 -4 4.31
    -6 1 4 4.44
    -5 -1 4 0.27
    5 -1 -4 0.32
    -5 -1 4 0.26
    -5 1 4 0.31
    -5 1 4 0.31
    5 1 -4 0.37
    -4 -1 4 0.87
    -4 -1 4 0.79
    4 -1 -4 0.89
    -4 1 4 0.96
    -4 1 4 0.8
    4 1 -4 0.87
    3 -1 -4 1.69
    -3 -1 4 1.77
    -3 1 4 1.76
    3 1 -4 1.66
    -3 1 4 1.66
    -2 -1 4 7.7
    2 1 -4 7.95
    -2 1 4 7.9
    -2 1 4 7.89
    -1 -1 4 0.01
    -1 -1 4 0.01
    -1 1 4 0.04
    -1 1 4 0.01
    1 1 -4 -0.01
    1 1 -4 0
    0 -1 4 0.31
    0 -1 -4 0.37
    0 -1 4 0.32
    0 -1 -4 0.34
    0 1 -4 0.29
    0 1 4 0.33
    0 1 4 0.33
    1 -1 4 1.76
    1 -1 4 1.64
    1 1 4 1.65
    -1 1 -4 1.74
    1 1 4 1.49
    1 1 4 1.69
    2 -1 4 1.06
    2 -1 4 1.13
    2 1 4 1.07
    2 1 4 0.91
    2 1 4 0.97
    -2 1 -4 0.86
    3 -1 4 2.71
    3 -1 4 2.41
    -3 1 -4 2.46
    3 1 4 2.43
    3 1 4 2.34
    3 1 4 2.51
    4 -1 4 19.11
    4 -1 4 19.43
    4 1 4 19.38
    4 1 4 19.45
    -4 1 -4 18.61
    4 1 4 19
    5 -1 4 0.18
    5 -1 4 0.13
    5 1 4 0.22
    5 1 4 0.3
    5 1 4 0.34
    -5 1 -4 0.21
    6 -1 4 1
    6 -1 4 1.16
    -6 1 -4 0.84
    6 1 4 0.93
    6 1 4 1.01
    7 -1 4 1.07
    7 1 4 0.84
    7 1 4 0.97
    -7 1 -4 0.8
    8 -1 4 0.19
    -8 1 -4 0.01
    8 1 4 0.11
    8 1 4 0.1
    9 -1 4 0.12
    -9 1 -4 0.22
    9 1 4 0.13
    9 1 4 0.08
    10 -1 4 0.02
    -10 1 -4 0.15
    10 1 4 0.16
    10 1 4 0.22
    11 -1 4 0.41
    11 1 4 0.28
    -11 1 -4 0.09
    11 1 4 0.16
    12 -1 4 2.86
    12 1 4 2.79
    -12 1 -4 2.42
    -13 -1 -4 0.21
    13 -1 4 0.78
    -13 1 -4 0.5
    13 1 4 0.41
    -14 -1 -4 -0.07
    14 -1 4 -0.1
    14 1 4 0.04
    -14 1 -4 0
    15 -1 4 0.3
    -15 -1 -4 0.16
    15 1 4 0.21
    -15 1 -4 0.14
    -14 2 4 0.06
    14 2 -4 0
    13 2 -4 0.27
    -13 2 4 0.07
    -13 2 4 0.17
    -12 -2 4 0.69
    -12 2 4 1.13
    -12 2 4 0.92
    12 2 -4 0.75
    -12 2 4 0.66
    -11 -2 4 0.5
    11 2 -4 0.51
    -11 2 4 0.58
    -11 2 4 0.5
    -11 2 4 0.69
    -10 -2 4 1.35
    10 2 -4 1.3
    -10 2 4 1.65
    -9 -2 4 4.15
    9 2 -4 4.25
    9 2 -4 4.59
    -9 2 4 4.63
    -8 -2 4 0.08
    8 2 -4 0.06
    -8 2 4 0.14
    8 2 -4 0.15
    -7 -2 4 0.62
    7 -2 -4 0.78
    7 2 -4 0.91
    -7 2 4 0.62
    7 2 -4 0.68
    -6 -2 4 0.22
    6 -2 -4 0.14
    6 2 -4 0.12
    6 2 -4 0.2
    -6 2 4 0.28
    -5 -2 4 0.55
    5 -2 -4 0.62
    5 2 -4 0.46
    -5 2 4 0.59
    -4 -2 4 3.89
    4 2 -4 4.08
    -4 2 4 3.95
    -3 -2 4 0.14
    -3 2 4 0.11
    3 2 -4 0.18
    -2 -2 4 16.22
    -2 2 4 15.35
    2 2 -4 15.21
    -2 2 4 16.1
    -1 -2 4 0.19
    -1 2 4 0.18
    -1 2 4 0.17
    1 2 -4 0.17
    0 -2 4 0.26
    0 -2 4 0.23
    0 -2 -4 0.25
    0 2 -4 0.21
    0 2 4 0.21
    0 2 4 0.3
    0 2 4 0.23
    1 -2 4 0.08
    1 -2 4 0.09
    1 2 4 0.1
    -1 2 -4 0.11
    1 2 4 0.11
    1 2 4 0.12
    2 -2 4 22.71
    2 -2 4 23.1
    2 2 4 23.44
    2 2 4 23.48
    2 2 4 23.38
    -2 2 -4 22.73
    3 -2 4 1.92
    3 -2 4 1.74
    -3 2 -4 1.63
    3 2 4 1.68
    3 2 4 1.79
    3 2 4 1.8
    4 -2 4 3.58
    4 -2 4 3.86
    -4 2 -4 3.76
    4 2 4 3.93
    4 2 4 3.83
    4 2 4 3.6
    5 -2 4 0.03
    5 -2 4 -0.04
    5 2 4 0.06
    -5 2 -4 0
    5 2 4 0.01
    5 2 4 0.01
    6 -2 4 0.81
    6 -2 4 0.99
    6 2 4 0.68
    -6 2 -4 0.85
    6 2 4 0.74
    7 -2 4 5.21
    -7 2 -4 5.29
    7 2 4 5.42
    8 -2 4 0.06
    8 2 4 0.14
    8 2 4 0.06
    -8 2 -4 0.06
    9 -2 4 4.88
    -9 2 -4 5.6
    9 2 4 4.95
    9 2 4 5.41
    10 -2 4 0.27
    10 2 4 0.32
    10 2 4 0.08
    -10 2 -4 0.45
    11 -2 4 0.05
    11 2 4 0.05
    -11 2 -4 0.23
    11 2 4 0.15
    12 -2 4 0.76
    12 2 4 0.65
    -12 2 -4 0.64
    12 2 4 0.43
    13 -2 4 0.09
    13 2 4 0.04
    -13 2 -4 0.07
    14 -2 4 0.07
    -14 -2 -4 0.06
    -14 2 -4 0.08
    14 2 4 0.01
    15 3 -4 -0.19
    -15 3 4 -0.02
    -14 3 4 -0.01
    -14 3 4 0.08
    14 3 -4 -0.01
    -13 3 4 -0.12
    13 3 -4 0.04
    -13 3 4 0.13
    -12 3 4 0.02
    12 3 -4 -0.05
    -12 3 4 0.05
    -11 -3 4 0.36
    11 3 -4 0.29
    -11 3 4 0.32
    -11 3 4 0.49
    -10 -3 4 0.34
    -10 3 4 0.26
    10 3 -4 0.28
    -10 3 4 0.24
    10 3 -4 0.17
    -9 -3 4 2.12
    9 3 -4 2.46
    -9 3 4 2.4
    9 3 -4 2.45
    -9 3 4 2.37
    -8 -3 4 2.29
    8 3 -4 2.44
    -8 3 4 2.02
    8 3 -4 2.01
    -8 3 4 2.18
    -7 -3 4 1.23
    -7 3 4 1.39
    -7 3 4 1.37
    7 3 -4 1.3
    7 3 -4 1.35
    -6 -3 4 5.19
    6 3 -4 5.33
    -6 3 4 5.03
    -6 3 4 4.94
    -5 -3 4 1.01
    -5 3 4 1.04
    -5 3 4 0.99
    5 3 -4 1.13
    -4 -3 4 0.37
    -4 3 4 0.51
    4 3 -4 0.49
    -4 3 4 0.44
    -4 3 4 0.42
    -3 -3 4 0.11
    -3 3 4 0.09
    3 3 -4 0.05
    -2 -3 4 12.05
    -2 3 4 12.45
    2 3 -4 12.4
    -1 -3 4 60.6
    -1 3 4 62.51
    1 3 -4 60.61
    -1 3 4 62.82
    0 -3 4 73.23
    0 -3 4 73.47
    0 3 4 72.78
    0 3 4 74.79
    0 3 -4 71.67
    0 3 4 73.81
    1 -3 4 46.42
    1 -3 4 46.49
    -1 3 -4 45.98
    1 3 4 46.49
    1 3 4 46.67
    1 3 4 45.27
    2 -3 4 2.37
    2 -3 4 2.26
    2 3 4 2.38
    2 3 4 2.46
    2 3 4 2.28
    -2 3 -4 2.54
    -3 -3 -4 16.71
    3 -3 4 15.96
    3 3 4 15.8
    3 3 4 16.11
    -3 3 -4 16.01
    3 3 4 16.67
    4 -3 4 2.21
    4 -3 4 2.11
    -4 3 -4 1.97
    4 3 4 2.12
    4 3 4 2.23
    4 3 4 1.98
    5 -3 4 3.44
    5 -3 4 3.36
    5 3 4 3.46
    -5 3 -4 3.72
    5 3 4 3.87
    6 -3 4 0.18
    6 -3 4 0.22
    6 3 4 0.25
    -6 3 -4 0.21
    6 3 4 0.22
    7 -3 4 2.31
    7 3 4 2.57
    7 3 4 2.4
    -7 3 -4 2.61
    8 -3 4 0.83
    8 3 4 1.06
    -8 3 -4 0.91
    8 3 4 1.06
    9 -3 4 1.25
    9 3 4 1.62
    9 3 4 1.22
    -9 3 -4 1.3
    10 -3 4 0.18
    10 3 4 0.24
    -10 3 -4 0.25
    10 3 4 0.23
    11 -3 4 -0.01
    -11 3 -4 0.26
    11 3 4 0.18
    11 3 4 0.09
    12 -3 4 0.11
    12 3 4 0.22
    -12 3 -4 0.25
    12 3 4 0.25
    13 -3 4 0.07
    13 3 4 0.09
    13 3 4 0
    -13 3 -4 -0.08
    14 -3 4 0.16
    -14 3 -4 0.22
    14 3 4 0.07
    15 4 -4 0.23
    -15 4 4 0.01
    -14 4 4 0.43
    -14 4 4 0.35
    14 4 -4 0.53
    -13 4 4 0.21
    13 4 -4 0.06
    -12 4 4 0.68
    12 4 -4 0.6
    11 4 -4 0.18
    -11 4 4 0.25
    -11 4 4 0.31
    -10 -4 4 0.49
    10 4 -4 0.45
    -10 4 4 0.52
    -10 4 4 0.58
    -9 -4 4 -0.07
    -9 4 4 -0.01
    9 4 -4 0.05
    -9 4 4 -0.02
    9 4 -4 0.05
    -8 -4 4 0.18
    8 4 -4 0.25
    -8 4 4 0.23
    8 4 -4 0.05
    -8 4 4 0.09
    -7 -4 4 2.64
    7 4 -4 2.4
    -7 4 4 2.56
    -7 4 4 2.76
    -6 -4 4 20.71
    -6 4 4 20.18
    -6 4 4 20.57
    6 4 -4 20.42
    -5 -4 4 0.61
    5 4 -4 0.54
    -5 4 4 0.65
    -5 4 4 0.67
    -4 -4 4 2.72
    -4 4 4 2.88
    4 4 -4 2.97
    -3 -4 4 8.9
    3 4 -4 9.06
    -3 4 4 8.92
    -2 -4 4 0.41
    2 4 -4 0.34
    -2 4 4 0.4
    -1 -4 4 10.74
    -1 4 4 11.17
    1 4 -4 10.87
    1 4 -4 10.53
    -1 4 4 10.94
    0 -4 4 51.46
    0 -4 4 51.95
    0 4 -4 50.69
    0 4 4 51.43
    0 4 4 50.99
    0 4 4 51.26
    1 -4 4 23.94
    1 -4 4 23.36
    -1 4 -4 23.53
    1 4 4 23.74
    1 4 4 24.54
    1 4 4 24.12
    2 -4 4 5.84
    2 -4 4 6.14
    2 4 4 6.11
    2 4 4 5.93
    2 4 4 5.78
    -2 4 -4 5.99
    3 -4 4 21.34
    3 -4 4 21.01
    3 4 4 21.1
    3 4 4 20.18
    -3 4 -4 21.07
    3 4 4 21.36
    4 -4 4 5.29
    4 -4 4 5.68
    4 4 4 5.28
    -4 4 -4 5.9
    4 4 4 5.66
    5 -4 4 4.72
    5 -4 4 5.07
    5 4 4 4.92
    5 4 4 4.95
    -5 4 -4 4.89
    6 -4 4 0.05
    6 -4 4 0.09
    -6 4 -4 0.18
    6 4 4 0.08
    6 4 4 0.08
    7 -4 4 0.87
    7 4 4 0.64
    7 4 4 0.47
    -7 4 -4 0.59
    8 -4 4 0.34
    8 4 4 0.36
    -8 4 -4 0.51
    8 4 4 0.54
    9 -4 4 0.81
    -9 4 -4 0.99
    9 4 4 0.54
    9 4 4 0.95
    10 -4 4 0.16
    10 4 4 0.2
    10 4 4 0.13
    -10 4 -4 0.1
    11 -4 4 0.05
    11 4 4 0.13
    11 4 4 0.2
    -11 4 -4 0.15
    12 -4 4 0.05
    12 4 4 0.24
    -12 4 -4 0.2
    12 4 4 0.09
    13 -4 4 0.02
    13 4 4 -0.02
    13 4 4 -0.03
    -13 4 -4 0.03
    14 -4 4 0
    -14 4 -4 0.13
    14 4 4 0.06
    14 4 4 0.15
    15 5 -4 0.1
    -14 5 4 0
    -14 5 4 0.04
    14 5 -4 -0.08
    13 5 -4 -0.01
    -13 5 4 0.01
    -12 5 4 0.18
    12 5 -4 0.24
    -11 5 4 0.07
    11 5 -4 -0.02
    10 5 -4 0.01
    -10 5 4 0.03
    -10 5 4 -0.01
    -9 -5 4 0.1
    -9 5 4 0.18
    -9 5 4 0.13
    9 5 -4 0.1
    -8 -5 4 1.06
    8 5 -4 1.2
    -8 5 4 1.12
    -8 5 4 1.08
    -7 -5 4 0.55
    7 5 -4 0.45
    -7 5 4 0.53
    -7 5 4 0.37
    -6 -5 4 9.62
    -6 5 4 9.08
    -6 5 4 9.65
    6 5 -4 9.41
    -5 -5 4 0.69
    -5 5 4 0.75
    5 5 -4 0.62
    -5 5 4 0.71
    -4 -5 4 5.2
    4 5 -4 5.29
    -4 5 4 5.27
    -4 5 4 5.44
    -3 -5 4 1.61
    3 5 -4 1.63
    -3 5 4 1.62
    -3 5 4 1.67
    -2 -5 4 0.23
    2 5 -4 0.24
    -2 5 4 0.16
    -2 5 4 0.26
    -1 -5 4 0.42
    -1 5 4 0.58
    1 5 -4 0.32
    -1 5 4 0.52
    1 5 -4 0.52
    0 -5 4 3
    0 5 -4 2.85
    0 5 -4 2.84
    0 5 4 3.16
    0 5 4 3
    1 -5 4 9.75
    1 -5 4 9.86
    1 5 4 9.63
    1 5 4 9.52
    1 5 4 9.73
    -1 5 -4 9.27
    2 -5 4 28.67
    2 -5 4 30.1
    2 5 4 28.92
    2 5 4 28.79
    -2 5 -4 28.75
    2 5 4 28.93
    3 -5 4 16.69
    3 -5 4 16.26
    -3 5 -4 16.05
    3 5 4 16.17
    3 5 4 16.26
    4 -5 4 3.24
    4 -5 4 3.3
    4 5 4 3.43
    -4 5 -4 3.31
    4 5 4 3.44
    5 -5 4 9.38
    5 -5 4 9.09
    -5 5 -4 9.41
    5 5 4 9.42
    5 5 4 9.27
    6 -5 4 10.6
    6 -5 4 10.01
    6 5 4 9.88
    -6 5 -4 9.92
    6 5 4 10.82
    7 -5 4 0.8
    7 5 4 0.9
    7 5 4 0.81
    -7 5 -4 0.95
    8 -5 4 2.71
    8 5 4 2.71
    8 5 4 2.57
    -8 5 -4 2.54
    9 -5 4 0.45
    9 5 4 0.36
    -9 5 -4 0.51
    9 5 4 0.36
    10 -5 4 0.08
    10 5 4 -0.02
    10 5 4 0.04
    -10 5 -4 -0.01
    11 -5 4 0.2
    11 5 4 0.07
    -11 5 -4 0.06
    11 5 4 0.12
    12 -5 4 -0.07
    12 5 4 -0.03
    -12 5 -4 -0.04
    12 5 4 0
    13 -5 4 -0.05
    13 5 4 -0.15
    -13 5 -4 -0.09
    13 5 4 0.05
    14 5 4 0.13
    -14 5 -4 -0.04
    14 5 4 0.13
    -14 6 4 0.07
    14 6 -4 0.04
    13 6 -4 0.04
    -13 6 4 0.04
    12 6 -4 -0.05
    -12 6 4 0.31
    -11 6 4 0.44
    11 6 -4 0.33
    10 6 -4 0.45
    -10 6 4 0.32
    -9 6 4 1.39
    -9 6 4 1.45
    9 6 -4 1.53
    -8 -6 4 -0.05
    -8 6 4 0
    8 6 -4 -0.08
    -8 6 4 -0.05
    -7 -6 4 0.24
    7 6 -4 0.2
    -7 6 4 0.23
    -7 6 4 0.22
    -6 -6 4 2.03
    6 6 -4 1.76
    -6 6 4 1.78
    -6 6 4 1.77
    -5 -6 4 0.27
    5 6 -4 0.34
    -5 6 4 0.36
    -5 6 4 0.38
    -4 -6 4 1.53
    -4 6 4 1.54
    -4 6 4 1.51
    4 6 -4 1.65
    -3 -6 4 0.37
    -3 6 4 0.39
    3 6 -4 0.37
    -3 6 4 0.35
    -2 -6 4 3.17
    2 6 -4 3.06
    -2 6 4 3.15
    2 6 -4 3.14
    -2 6 4 2.95
    -1 -6 4 25.13
    -1 6 4 25.36
    1 6 -4 25.35
    -1 6 4 24.72
    1 6 -4 25.28
    0 -6 4 0.04
    0 6 -4 0.02
    0 6 4 0.01
    0 6 -4 0.01
    0 6 4 0.04
    1 -6 4 12.17
    -1 6 -4 12.02
    1 6 4 11.84
    1 6 4 12.11
    -1 6 -4 12.11
    1 6 4 11.71
    2 -6 4 9.96
    2 6 4 9.62
    -2 6 -4 9.68
    2 6 4 10.05
    2 6 4 10.03
    3 -6 4 6.98
    3 -6 4 6.81
    3 6 4 6.48
    -3 6 -4 6.56
    3 6 4 7.21
    4 -6 4 20.41
    4 -6 4 20.04
    -4 6 -4 20.6
    4 6 4 20.78
    4 6 4 20.27
    5 -6 4 1.93
    5 -6 4 2
    5 6 4 1.93
    -5 6 -4 1.94
    5 6 4 1.85
    6 -6 4 2.11
    6 -6 4 2.4
    6 6 4 2.24
    6 6 4 2.54
    -6 6 -4 2.42
    7 -6 4 2.34
    -7 6 -4 1.93
    7 6 4 2.58
    7 6 4 2.38
    8 -6 4 0.67
    -8 6 -4 0.5
    8 6 4 0.64
    8 6 4 0.4
    9 -6 4 1.02
    9 6 4 1.15
    9 6 4 0.84
    -9 6 -4 1.21
    10 -6 4 0
    10 6 4 -0.06
    10 6 4 -0.01
    -10 6 -4 0.02
    11 -6 4 0.41
    -11 6 -4 0.55
    11 6 4 0.61
    11 6 4 0.74
    12 -6 4 0.18
    -12 6 -4 0.13
    12 6 4 0.39
    12 6 4 0.35
    -13 6 -4 0.13
    13 6 4 0.16
    13 6 4 0.01
    -14 6 -4 0.21
    14 6 4 0.19
    -14 7 4 -0.01
    14 7 -4 -0.19
    -13 7 4 0.16
    13 7 -4 0.09
    12 7 -4 -0.02
    -12 7 4 0.16
    11 7 -4 0.18
    -11 7 4 0.11
    -10 7 4 0.16
    10 7 -4 0.27
    9 7 -4 0.37
    -9 7 4 0.29
    -8 7 4 1.58
    8 7 -4 1.62
    -8 7 4 1.95
    -7 -7 4 4.82
    -7 7 4 5.22
    7 7 -4 5.14
    -7 7 4 5.21
    -6 -7 4 0.51
    -6 7 4 0.59
    -6 7 4 0.42
    6 7 -4 0.38
    -5 -7 4 1.01
    -5 7 4 0.97
    5 7 -4 1.03
    -5 7 4 0.98
    -4 -7 4 0.98
    -4 7 4 0.76
    4 7 -4 0.78
    -4 7 4 0.82
    -3 -7 4 1.11
    3 7 -4 1.13
    -3 7 4 1.31
    -3 7 4 1.28
    -2 -7 4 6.52
    -2 7 4 6.52
    -2 7 4 6.68
    2 7 -4 6.61
    2 7 -4 6.59
    -1 -7 4 14.5
    -1 7 4 14.35
    -1 7 4 14.67
    1 7 -4 14.43
    1 7 -4 14.75
    0 -7 4 15.1
    0 7 4 15.53
    0 7 4 15.3
    0 7 -4 15.72
    0 7 -4 15.83
    1 -7 4 12.52
    1 7 4 12.49
    -1 7 -4 12.04
    1 7 4 12.16
    -1 7 -4 11.98
    2 -7 4 0.22
    2 7 4 0.25
    -2 7 -4 0.16
    -2 7 -4 0.23
    2 7 4 0.33
    2 7 4 0.27
    3 -7 4 0.24
    3 7 4 0.21
    -3 7 -4 0.23
    3 7 4 0.22
    -3 7 -4 0.14
    4 -7 4 4.18
    4 7 4 4.25
    -4 7 -4 4.34
    4 7 4 4.43
    5 -7 4 0.23
    5 7 4 0.25
    -5 7 -4 0.05
    5 7 4 0.29
    6 -7 4 2.8
    6 -7 4 2.51
    6 7 4 2.44
    6 7 4 2.73
    -6 7 -4 2.51
    7 -7 4 1.36
    7 7 4 1.35
    -7 7 -4 1.64
    7 7 4 1.39
    8 -7 4 0.69
    -8 7 -4 0.98
    8 7 4 1.09
    8 7 4 0.89
    9 -7 4 0.08
    9 7 4 -0.03
    -9 7 -4 0.13
    9 7 4 0.05
    -10 7 -4 0.71
    10 7 4 0.63
    10 7 4 0.76
    11 7 4 -0.04
    -11 7 -4 0.02
    11 7 4 0.01
    12 7 4 0.34
    -12 7 -4 0.31
    12 7 4 0.3
    -13 7 -4 0.43
    -13 7 -4 0.5
    13 7 4 0.39
    14 8 -4 0.04
    13 8 -4 0.08
    -13 8 4 0.22
    12 8 -4 0.96
    -12 8 4 1
    -11 8 4 0.39
    11 8 -4 0.62
    -10 8 4 1.39
    10 8 -4 0.92
    -9 8 4 2.35
    9 8 -4 2.17
    -8 8 4 0.42
    8 8 -4 0.25
    -8 8 4 0.29
    -7 -8 4 0.19
    -7 8 4 0.22
    -7 8 4 0.27
    7 8 -4 0.11
    -6 -8 4 0
    6 8 -4 0
    -6 8 4 -0.04
    -6 8 4 0.04
    -5 -8 4 1.5
    -5 8 4 1.42
    5 8 -4 1.41
    -5 8 4 1.46
    -4 -8 4 2.3
    -4 8 4 2.02
    -4 8 4 2.36
    4 8 -4 2.15
    -3 -8 4 2.65
    3 8 -4 2.69
    -3 8 4 2.76
    -3 8 4 2.85
    3 8 -4 2.44
    -2 -8 4 -0.01
    -2 8 4 0.02
    2 8 -4 0.02
    -2 8 4 0.02
    2 8 -4 -0.03
    -1 -8 4 3.52
    1 8 -4 3.59
    -1 8 4 3.47
    1 8 -4 3.54
    -1 8 4 3.62
    0 -8 4 0.15
    0 8 -4 0.11
    0 8 4 0.14
    0 8 -4 0.1
    0 8 4 0.18
    1 -8 4 5.67
    1 8 4 5.91
    1 8 4 5.48
    -1 8 -4 5.52
    -1 8 -4 5.62
    2 -8 4 0.62
    2 8 4 0.62
    2 8 4 0.69
    -2 8 -4 0.75
    2 8 4 0.64
    -2 8 -4 0.62
    3 -8 4 2.69
    -3 8 -4 2.82
    -3 8 -4 2.64
    3 8 4 2.98
    3 8 4 2.79
    4 -8 4 1.71
    4 8 4 1.66
    -4 8 -4 1.8
    -4 8 -4 1.74
    4 8 4 1.81
    5 -8 4 0.05
    -5 8 -4 0.1
    -5 8 -4 -0.01
    5 8 4 0
    5 8 4 0.14
    6 8 4 0.36
    -6 8 -4 0.53
    6 8 4 0.36
    -6 8 -4 0.42
    -7 8 -4 0.75
    -7 8 -4 0.76
    7 8 4 0.96
    7 8 4 0.71
    -8 8 -4 0.58
    8 8 4 0.55
    8 8 4 0.49
    -8 8 -4 0.62
    -9 8 -4 -0.07
    9 8 4 -0.05
    9 8 4 -0.06
    -9 8 -4 0.13
    -10 8 -4 1.36
    10 8 4 1.73
    10 8 4 1.37
    -10 8 -4 1.65
    -11 8 -4 0.12
    -11 8 -4 0.02
    11 8 4 0.19
    11 8 4 -0.02
    -12 8 -4 0.03
    12 8 4 0.34
    12 8 4 0
    -12 8 -4 0.14
    13 8 4 0.52
    -13 8 -4 0.39
    -13 8 -4 0.62
    -13 9 4 0.68
    13 9 -4 0.6
    -12 9 4 0.22
    12 9 -4 0.35
    11 9 -4 0.53
    -11 9 4 0.83
    -10 9 4 -0.01
    10 9 -4 0.03
    9 9 -4 0.17
    -9 9 4 0.11
    8 9 -4 -0.02
    -8 9 4 0
    -7 9 4 1.97
    -7 9 4 1.82
    7 9 -4 2.09
    -6 -9 4 2.34
    -6 9 4 2.34
    6 9 -4 2.34
    -6 9 4 2.28
    -5 -9 4 0.21
    -5 9 4 0.17
    5 9 -4 0.3
    -5 9 4 0.23
    -4 -9 4 0.19
    4 9 -4 0.25
    -4 9 4 0.17
    -4 9 4 0.19
    -3 -9 4 0.93
    3 9 -4 0.8
    -3 9 4 0.83
    3 9 -4 0.98
    -3 9 4 0.93
    -2 -9 4 2.54
    -2 9 4 2.32
    2 9 -4 2.53
    -2 9 4 2.4
    2 9 -4 2.6
    -1 -9 4 1.73
    1 9 -4 1.83
    1 9 -4 1.89
    -1 9 4 1.73
    -1 9 4 1.53
    0 -9 4 2.61
    0 9 4 2.58
    0 9 4 2.32
    0 9 -4 2.8
    0 9 -4 2.77
    1 -9 4 2.02
    1 9 4 1.97
    1 9 4 2.13
    -1 9 -4 1.78
    -1 9 -4 2.34
    2 -9 4 0.35
    2 9 4 0.34
    2 9 4 0.43
    2 9 4 0.26
    -2 9 -4 0.45
    -2 9 -4 0.48
    3 -9 4 0.33
    3 9 4 0.37
    -3 9 -4 0.31
    3 9 4 0.4
    -3 9 -4 0.43
    4 -9 4 2.87
    -4 9 -4 2.95
    4 9 4 2.84
    4 9 4 2.66
    -4 9 -4 3.15
    5 -9 4 0.44
    -5 9 -4 0.47
    5 9 4 0.29
    5 9 4 0.35
    -5 9 -4 0.29
    6 9 4 1.7
    6 9 4 1.45
    -6 9 -4 1.47
    -6 9 -4 1.59
    -7 9 -4 2.37
    -7 9 -4 2.38
    7 9 4 2.12
    7 9 4 2
    -8 9 -4 1.51
    -8 9 -4 1.45
    8 9 4 1.31
    8 9 4 1.29
    9 9 4 0.03
    -9 9 -4 0.02
    -9 9 -4 -0.04
    9 9 4 0.09
    10 9 4 0.75
    10 9 4 0.66
    -10 9 -4 0.55
    -10 9 -4 0.66
    -11 9 -4 0.48
    -11 9 -4 0.63
    11 9 4 0.45
    11 9 4 0.44
    12 9 4 0.02
    -12 9 -4 0.31
    -12 9 -4 0.22
    -13 9 -4 0.18
    -13 9 -4 0.28
    13 9 4 0.05
    -13 10 4 0.03
    13 10 -4 0.08
    -12 10 4 -0.02
    12 10 -4 0.04
    11 10 -4 0.81
    -11 10 4 0.86
    10 10 -4 0.7
    -10 10 4 1.05
    9 10 -4 0.13
    -9 10 4 0.17
    8 10 -4 1.78
    -8 10 4 1.82
    7 10 -4 0.09
    -7 10 4 0.06
    -6 10 4 0.04
    6 10 -4 0.03
    -6 10 4 -0.02
    -5 -10 4 0.58
    -5 10 4 0.46
    5 10 -4 0.49
    -5 10 4 0.45
    -4 -10 4 3.13
    4 10 -4 2.85
    -4 10 4 2.98
    4 10 -4 2.93
    -4 10 4 3.11
    -3 -10 4 0.94
    3 10 -4 0.72
    -3 10 4 1.01
    3 10 -4 0.68
    -3 10 4 0.73
    -2 -10 4 5.58
    2 10 -4 5.52
    2 10 -4 5.32
    -2 10 4 5.81
    -2 10 4 5.14
    -1 -10 4 0.33
    1 10 -4 0.37
    -1 10 4 0.29
    1 10 -4 0.24
    -1 10 4 0.28
    0 -10 4 0.16
    0 10 4 0.16
    0 10 4 0.17
    0 10 -4 0.25
    0 10 -4 0.13
    1 -10 4 0.64
    -1 10 -4 0.76
    1 10 4 0.56
    1 10 4 0.72
    -1 10 -4 0.58
    2 -10 4 0.94
    -2 10 -4 0.99
    2 10 4 0.73
    -2 10 -4 0.95
    2 10 4 0.93
    2 10 4 0.9
    3 -10 4 0.06
    -3 10 -4 0.12
    3 10 4 0.01
    -3 10 -4 0.07
    3 10 4 0.01
    4 -10 4 0.46
    -4 10 -4 0.52
    4 10 4 0.55
    -4 10 -4 0.45
    4 10 4 0.4
    -5 10 -4 2.36
    5 10 4 2.27
    -5 10 -4 2.3
    5 10 4 2.25
    6 10 4 0.02
    6 10 4 0.06
    -6 10 -4 0.05
    -6 10 -4 0.1
    7 10 4 0.77
    -7 10 -4 0.52
    -7 10 -4 0.83
    7 10 4 0.61
    8 10 4 0.47
    -8 10 -4 0.21
    8 10 4 0.58
    -8 10 -4 0.4
    9 10 4 0.38
    -9 10 -4 0.62
    -9 10 -4 0.8
    9 10 4 0.79
    -10 10 -4 0.3
    10 10 4 0.2
    -10 10 -4 0.17
    10 10 4 0.29
    -11 10 -4 0.03
    -11 10 -4 0.01
    11 10 4 0.02
    -12 10 -4 0.07
    -12 10 -4 -0.17
    12 10 4 0.02
    -12 11 4 0.25
    12 11 -4 0.33
    -11 11 4 -0.02
    11 11 -4 -0.06
    -10 11 4 0.32
    10 11 -4 0.34
    -9 11 4 1.11
    9 11 -4 1.03
    -8 11 4 -0.04
    8 11 -4 0
    -7 11 4 0.8
    7 11 -4 0.8
    -6 11 4 0.14
    6 11 -4 0.07
    -5 11 4 0.35
    -5 11 4 0.29
    5 11 -4 0.77
    -4 -11 4 0.94
    4 11 -4 0.88
    -4 11 4 1.03
    -4 11 4 0.8
    -3 -11 4 1.37
    3 11 -4 1.14
    -3 11 4 1.1
    -3 11 4 1.34
    3 11 -4 1.29
    -2 -11 4 3.99
    -2 11 4 4.12
    2 11 -4 3.92
    -2 11 4 3.92
    2 11 -4 4.26
    -1 -11 4 1.11
    -1 11 4 1.15
    -1 11 4 0.86
    1 11 -4 0.87
    1 11 -4 0.93
    0 -11 4 0.41
    0 11 -4 0.48
    0 11 -4 0.35
    0 11 4 0.49
    0 11 4 0.45
    1 -11 4 1.45
    -1 11 -4 1.51
    1 11 4 1.65
    1 11 4 1.65
    -1 11 -4 1.22
    2 -11 4 1.32
    2 11 4 1.41
    -2 11 -4 1.41
    2 11 4 1.35
    -2 11 -4 1.41
    3 -11 4 2.57
    -3 11 -4 2.7
    -3 11 -4 2.42
    3 11 4 2.94
    3 11 4 2.57
    4 -11 4 5.63
    4 11 4 5.77
    4 11 4 5.98
    -4 11 -4 5.56
    -4 11 -4 5.52
    -5 11 -4 5.79
    5 11 4 5.66
    -5 11 -4 5.86
    5 11 4 5.93
    6 11 4 0.12
    6 11 4 0.12
    -6 11 -4 0.04
    -6 11 -4 0.1
    7 11 4 1.02
    -7 11 -4 0.81
    -7 11 -4 0.78
    7 11 4 0.84
    8 11 4 -0.1
    -8 11 -4 0.1
    8 11 4 0.07
    -8 11 -4 -0.03
    -9 11 -4 0.02
    9 11 4 -0.01
    -9 11 -4 -0.1
    9 11 4 -0.02
    -10 11 -4 0.19
    10 11 4 0.22
    -10 11 -4 0.33
    11 11 4 0.09
    -11 11 -4 -0.07
    -11 11 -4 0.1
    11 12 -4 0.58
    -11 12 4 0.94
    -10 12 4 0.38
    10 12 -4 0.08
    -9 12 4 -0.01
    9 12 -4 -0.01
    -8 12 4 0.59
    8 12 -4 0.6
    -7 12 4 0.01
    7 12 -4 0.05
    6 12 -4 0.16
    -6 12 4 0.09
    5 12 -4 2.39
    -5 12 4 2.45
    4 12 -4 0.09
    -4 12 4 0.04
    -4 12 4 0.02
    -3 -12 4 0.53
    3 12 -4 0.36
    -3 12 4 0.45
    -3 12 4 0.47
    -2 -12 4 0.04
    -2 12 4 0.07
    2 12 -4 0.03
    -2 12 4 0
    2 12 -4 0.06
    -1 -12 4 0.08
    1 12 -4 0.07
    -1 12 4 0
    1 12 -4 0.02
    -1 12 4 0.07
    0 -12 4 0.12
    0 12 4 0.05
    0 12 -4 0.15
    0 12 4 0.2
    0 12 -4 0.07
    1 -12 4 -0.02
    1 12 4 0.08
    -1 12 -4 0.03
    1 12 4 0.04
    -1 12 -4 0.03
    2 -12 4 0.16
    2 12 4 0.07
    2 12 4 0.25
    -2 12 -4 0.21
    -2 12 -4 0.29
    3 -12 4 0.38
    3 12 4 0.67
    -3 12 -4 0.63
    3 12 4 0.7
    -3 12 -4 0.72
    -4 12 -4 0.1
    4 12 4 0.17
    4 12 4 0.04
    -4 12 -4 0.01
    5 12 4 0.03
    -5 12 -4 0.04
    -5 12 -4 -0.06
    5 12 4 -0.01
    -6 12 -4 2.49
    6 12 4 2.86
    -6 12 -4 2.73
    6 12 4 2.67
    -7 12 -4 0.03
    7 12 4 -0.07
    -7 12 -4 0.09
    7 12 4 -0.07
    8 12 4 1.84
    -8 12 -4 1.85
    -8 12 -4 1.79
    8 12 4 1.79
    -9 12 -4 0.09
    9 12 4 0.12
    9 12 4 0.12
    -9 12 -4 0.08
    -10 12 -4 0.26
    10 12 4 0.2
    -10 12 -4 0.32
    -11 12 -4 0.45
    -11 12 -4 0.45
    11 12 4 0.27
    10 13 -4 1.18
    -10 13 4 1.59
    9 13 -4 0.21
    -9 13 4 0.12
    8 13 -4 0.36
    -8 13 4 0.49
    7 13 -4 0.37
    -7 13 4 0.31
    6 13 -4 0.1
    -6 13 4 0.06
    5 13 -4 0.04
    -5 13 4 0.05
    -4 13 4 0.33
    4 13 -4 0.23
    3 13 -4 0.95
    -3 13 4 1.09
    -3 13 4 0.85
    -2 -13 4 0.58
    2 13 -4 0.53
    -2 13 4 0.56
    -2 13 4 0.64
    2 13 -4 0.62
    -1 -13 4 0.85
    1 13 -4 1
    -1 13 4 1.18
    1 13 -4 0.96
    -1 13 4 0.92
    0 -13 4 1.77
    0 13 4 1.96
    0 13 -4 1.86
    0 13 4 2.02
    0 13 -4 2.09
    1 -13 4 1.6
    -1 13 -4 1.26
    1 13 4 1.45
    -1 13 -4 1.02
    1 13 4 1.23
    2 -13 4 -0.06
    -2 13 -4 0.05
    2 13 4 -0.01
    2 13 4 0.05
    -2 13 -4 0.01
    -3 13 -4 0.69
    3 13 4 0.82
    -3 13 -4 0.99
    3 13 4 0.94
    -4 13 -4 1.13
    4 13 4 1.41
    4 13 4 1.3
    -4 13 -4 1.51
    5 13 4 0
    -5 13 -4 0.24
    5 13 4 0.11
    -5 13 -4 0.1
    6 13 4 0.66
    6 13 4 0.63
    -6 13 -4 0.7
    -6 13 -4 0.79
    7 13 4 0.09
    -7 13 -4 0.05
    -7 13 -4 0.02
    7 13 4 0.39
    -8 13 -4 0.28
    -8 13 -4 0.17
    8 13 4 0.18
    8 13 4 0.19
    -9 13 -4 0.62
    9 13 4 0.4
    -9 13 -4 0.88
    10 13 4 0.3
    -10 13 -4 0.1
    -10 13 -4 0.03
    -10 14 4 0.16
    10 14 -4 -0.1
    9 14 -4 -0.09
    -9 14 4 0.02
    8 14 -4 0.4
    -8 14 4 0.38
    7 14 -4 0.92
    -7 14 4 1.05
    6 14 -4 0.01
    -6 14 4 0.06
    -5 14 4 1.86
    5 14 -4 1.9
    -4 14 4 0.14
    4 14 -4 0.34
    3 14 -4 0.09
    -3 14 4 0.08
    -2 14 4 1.91
    -2 14 4 1.97
    2 14 -4 2.12
    -1 -14 4 1.06
    -1 14 4 0.92
    -1 14 4 0.67
    1 14 -4 0.94
    1 14 -4 0.71
    0 14 4 0.24
    0 14 -4 0.26
    0 14 4 0.21
    0 14 -4 0.1
    1 14 4 3.52
    1 14 4 3.62
    -1 14 -4 3.47
    -1 14 -4 3.75
    -2 14 -4 2.14
    2 14 4 2.09
    -2 14 -4 2.28
    2 14 4 2.44
    3 14 4 0.77
    3 14 4 0.79
    -3 14 -4 0.85
    -3 14 -4 0.82
    -4 14 -4 0
    4 14 4 0.01
    -4 14 -4 -0.05
    4 14 4 0.02
    -5 14 -4 0.04
    -5 14 -4 0.08
    5 14 4 0.03
    5 14 4 0.1
    -6 14 -4 1.1
    -6 14 -4 0.67
    6 14 4 0.97
    6 14 4 0.71
    7 14 4 0.13
    -7 14 -4 0.24
    7 14 4 -0.04
    -7 14 -4 0.11
    8 14 4 -0.06
    -8 14 -4 0.01
    -8 14 -4 -0.02
    -9 14 -4 0.13
    9 14 4 0.09
    -9 14 -4 0.03
    8 15 -4 0.3
    -8 15 4 0.15
    -7 15 4 0.05
    7 15 -4 0.16
    -6 15 4 -0.11
    6 15 -4 -0.01
    -5 15 4 6.44
    5 15 -4 5.3
    -4 15 4 0.18
    4 15 -4 0.08
    -3 15 4 0.02
    3 15 -4 0.08
    2 15 -4 -0.03
    -2 15 4 -0.03
    -1 15 4 0.41
    -1 15 4 0.57
    1 15 -4 0.43
    0 15 4 0.47
    0 15 -4 0.2
    0 15 -4 0.32
    0 15 4 0.34
    1 15 4 -0.05
    1 15 4 0.05
    -1 15 -4 -0.04
    -1 15 -4 -0.01
    -2 15 -4 2.54
    2 15 4 2.33
    2 15 4 2.37
    -2 15 -4 2.56
    -3 15 -4 0.13
    3 15 4 -0.08
    -3 15 -4 0
    3 15 4 -0.03
    -4 15 -4 -0.05
    -4 15 -4 0.05
    4 15 4 0.07
    4 15 4 0.01
    5 15 4 1.58
    -5 15 -4 1.12
    -5 15 -4 1.4
    5 15 4 1.27
    6 15 4 0.11
    -6 15 -4 -0.03
    6 15 4 -0.03
    -6 15 -4 0.03
    7 15 4 0.02
    -7 15 -4 0
    -7 15 -4 0.03
    -8 15 -4 0.18
    8 15 4 0.12
    -8 15 -4 0.16
    -7 16 4 0.24
    7 16 -4 0.26
    -6 16 4 1.27
    6 16 -4 1.14
    -5 16 4 0.5
    5 16 -4 0.42
    -4 16 4 0.05
    4 16 -4 0.07
    3 16 -4 0.04
    -3 16 4 0.02
    -2 16 4 3.49
    2 16 -4 3.07
    -1 16 4 0.69
    1 16 -4 0.84
    0 16 -4 0.57
    0 16 4 0.46
    0 16 4 0.41
    -1 16 -4 1.05
    1 16 4 0.96
    1 16 4 1.09
    -1 16 -4 1.05
    -2 16 -4 1.17
    -2 16 -4 1.17
    2 16 4 1.17
    2 16 4 1.11
    3 16 4 0.79
    -3 16 -4 1.34
    3 16 4 1.02
    -3 16 -4 1.05
    4 16 4 0.87
    -4 16 -4 0.99
    4 16 4 0.94
    -4 16 -4 0.96
    5 16 4 1.43
    -5 16 -4 1.17
    -5 16 -4 1.31
    5 16 4 1.05
    -6 16 -4 0.88
    -6 16 -4 0.99
    6 16 4 1.02
    -7 16 -4 0.18
    -7 16 -4 0.18
    7 16 4 0.02
    5 17 -4 0.12
    -5 17 4 0.17
    4 17 -4 0.23
    -4 17 4 0.03
    3 17 -4 1.76
    -3 17 4 1.98
    -2 17 4 0.13
    2 17 -4 -0.03
    1 17 -4 0.11
    -1 17 4 0.11
    0 17 4 0.01
    0 17 -4 0.06
    1 17 4 0.14
    -1 17 -4 -0.07
    1 17 4 0.1
    2 17 4 2.05
    -2 17 -4 2.17
    2 17 4 2.17
    -3 17 -4 0.22
    3 17 4 0.4
    3 17 4 0.22
    -3 17 -4 0.24
    4 17 4 0.09
    -4 17 -4 0.02
    4 17 4 -0.02
    -4 17 -4 0.06
    -5 17 -4 0.41
    5 17 4 0.23
    -5 17 -4 0.31
    -2 18 4 0.14
    2 18 -4 0.13
    -1 18 4 0.01
    1 18 -4 -0.05
    0 18 4 0.03
    0 18 -4 0.09
    1 18 4 0.05
    -1 18 -4 -0.04
    -2 18 -4 0.08
    2 18 4 0.22
    -13 0 5 0.39
    12 0 -5 -0.11
    -12 0 5 0.06
    -11 0 5 -0.02
    11 0 -5 0.09
    -11 0 5 -0.03
    -10 0 5 -0.04
    10 0 -5 0.13
    -10 0 5 -0.02
    9 0 -5 5.24
    -9 0 5 5.35
    -9 0 5 5.23
    -8 0 5 0
    -8 0 5 -0.02
    8 0 -5 -0.01
    -7 0 5 0.42
    7 0 -5 0.3
    -7 0 5 0.25
    -6 0 5 0.01
    6 0 -5 0.02
    -6 0 5 0.02
    5 0 -5 3.24
    -5 0 5 3.01
    -5 0 5 3.01
    -4 0 5 0.02
    4 0 -5 0.03
    -4 0 5 0.03
    3 0 -5 55.18
    -3 0 5 53.88
    -3 0 5 53.53
    2 0 -5 -0.01
    -2 0 5 0.03
    -2 0 5 0.01
    -2 0 5 0.01
    -1 0 5 9.49
    -1 0 5 9.25
    1 0 -5 9.33
    0 0 -5 0.03
    0 0 5 0.02
    0 0 5 0.04
    1 0 5 10.63
    -1 0 -5 10.61
    1 0 5 10.63
    -2 0 -5 0.01
    2 0 5 0.01
    2 0 5 -0.01
    3 0 5 9.95
    -3 0 -5 9.83
    3 0 5 10.13
    4 0 5 0
    4 0 5 -0.03
    5 0 5 3.92
    5 0 5 4.21
    6 0 5 -0.03
    6 0 5 0.02
    7 0 5 0.74
    8 0 5 0
    9 0 5 0.32
    -10 0 -5 -0.01
    10 0 5 -0.03
    11 0 5 0.07
    -11 0 -5 0.1
    12 0 5 -0.04
    -12 0 -5 0.06
    13 0 5 -0.04
    -13 0 -5 0.12
    14 0 5 -0.04
    -14 0 -5 0.18
    -14 1 5 -0.04
    -13 -1 5 -0.03
    -13 1 5 0.1
    13 1 -5 0.03
    -12 -1 5 0.76
    -12 1 5 1.12
    -12 1 5 1.15
    12 1 -5 1.05
    -11 -1 5 0.34
    11 -1 -5 0.35
    -11 -1 5 0.31
    -11 1 5 0.28
    11 1 -5 0.4
    -11 1 5 0.36
    -10 -1 5 0.55
    10 -1 -5 0.67
    -10 -1 5 0.5
    10 1 -5 0.45
    -10 1 5 0.33
    -10 1 5 0.45
    -9 -1 5 2
    -9 -1 5 2.06
    9 -1 -5 2.22
    -9 1 5 2.07
    -9 1 5 2.02
    9 1 -5 2.01
    8 -1 -5 0.37
    -8 -1 5 0.24
    -8 -1 5 0.28
    -8 1 5 0.18
    8 1 -5 0.35
    -8 1 5 0.29
    -7 -1 5 1.14
    7 -1 -5 1.29
    -7 -1 5 1.22
    -7 1 5 1.07
    7 1 -5 1.01
    -7 1 5 1.19
    6 -1 -5 1.34
    -6 -1 5 1.46
    -6 -1 5 1.36
    -6 1 5 1.51
    6 1 -5 1.23
    -6 1 5 1.38
    -5 -1 5 3.7
    -5 -1 5 3.6
    5 -1 -5 3.59
    -5 1 5 3.77
    5 1 -5 3.44
    -5 1 5 3.76
    4 -1 -5 0.03
    -4 -1 5 0.01
    4 1 -5 0.01
    -4 1 5 0.02
    -4 1 5 0.01
    -3 -1 5 0.78
    -3 1 5 0.62
    -3 1 5 0.66
    3 1 -5 0.69
    -2 -1 5 0.26
    -2 1 5 0.39
    -2 1 5 0.34
    2 1 -5 0.42
    1 -1 -5 18.5
    -1 -1 5 18.33
    -1 -1 5 18.55
    1 -1 -5 18.45
    -1 1 5 18.87
    1 1 -5 17.87
    -1 1 5 18.66
    0 -1 5 17.45
    0 -1 -5 17.05
    0 -1 5 17.31
    0 1 5 17.93
    0 1 -5 17.13
    0 1 5 18.1
    1 -1 5 0.04
    1 -1 5 0.07
    1 1 5 0.08
    -1 1 -5 0.07
    1 1 5 0.07
    2 -1 5 0
    2 -1 5 0
    2 1 5 0.01
    -2 1 -5 0.04
    2 1 5 0.02
    2 1 5 0.05
    3 -1 5 3.56
    3 -1 5 3.58
    3 1 5 3.24
    -3 1 -5 3.49
    3 1 5 3.24
    3 1 5 3.6
    4 -1 5 3.36
    4 -1 5 3.26
    4 1 5 3.22
    4 1 5 3.28
    -4 1 -5 3.09
    4 1 5 3.14
    5 -1 5 4.14
    5 -1 5 3.97
    5 1 5 3.86
    -5 1 -5 4
    5 1 5 4.34
    5 1 5 4.54
    6 -1 5 8.25
    6 -1 5 7.99
    -6 1 -5 8.47
    6 1 5 8
    6 1 5 8.38
    6 1 5 7.92
    7 -1 5 0.08
    7 -1 5 0.1
    -7 1 -5 0.15
    7 1 5 0.18
    7 1 5 0.02
    8 -1 5 0.24
    8 1 5 0.4
    8 1 5 0.32
    -8 1 -5 0.29
    9 -1 5 0.34
    9 1 5 0.15
    -9 1 -5 0.34
    9 1 5 0.18
    10 -1 5 0.61
    -10 1 -5 0.32
    10 1 5 0.37
    10 1 5 0.2
    11 -1 5 -0.02
    11 1 5 -0.06
    -11 1 -5 -0.05
    12 -1 5 0.32
    -12 -1 -5 0.51
    -12 1 -5 0.33
    12 1 5 0.64
    -13 -1 -5 0.57
    13 -1 5 0.5
    13 1 5 0.68
    -13 1 -5 0.7
    14 -1 5 -0.02
    -14 -1 -5 -0.01
    -14 1 -5 -0.16
    14 1 5 0.06
    -15 2 5 -0.05
    14 2 -5 -0.06
    -14 2 5 -0.03
    -13 2 5 0.35
    13 2 -5 0.4
    -13 2 5 0.41
    -12 -2 5 0.12
    -12 2 5 0.09
    -12 2 5 0.11
    12 2 -5 0.02
    -11 -2 5 0.16
    -11 2 5 0.14
    -11 2 5 0.04
    11 2 -5 0.17
    -11 2 5 0.09
    -10 -2 5 0.8
    -10 -2 5 0.94
    -10 2 5 1.09
    -10 2 5 0.71
    10 2 -5 0.99
    -9 -2 5 0.03
    -9 -2 5 -0.03
    -9 2 5 0.06
    -9 2 5 0.08
    9 2 -5 0.05
    -8 -2 5 0.16
    -8 -2 5 0.27
    8 2 -5 0.31
    -8 2 5 0.27
    -8 2 5 0.36
    -7 -2 5 0.08
    7 -2 -5 0.14
    -7 -2 5 0.05
    -7 2 5 0.05
    -7 2 5 0.06
    7 2 -5 0.03
    6 -2 -5 9.18
    -6 -2 5 9.32
    -6 2 5 9.55
    6 2 -5 9.26
    -6 2 5 9.44
    -5 -2 5 0.27
    5 -2 -5 0.34
    5 2 -5 0.37
    -5 2 5 0.34
    -5 2 5 0.28
    -4 -2 5 1.07
    4 2 -5 0.96
    -4 2 5 1.14
    -4 2 5 1.18
    -3 -2 5 7.31
    3 2 -5 6.88
    -3 2 5 7.36
    -3 2 5 7.38
    -2 -2 5 0.77
    2 2 -5 0.98
    -2 2 5 0.87
    -2 2 5 0.86
    -1 -2 5 3.31
    -1 -2 5 3.3
    -1 2 5 3.3
    1 2 -5 3.41
    -1 2 5 3.18
    1 2 -5 3.47
    0 -2 5 16.39
    0 -2 5 16.75
    0 2 5 17.29
    0 2 5 17.34
    0 2 5 17.01
    0 2 -5 16.62
    1 -2 5 0
    1 -2 5 0.06
    -1 2 -5 0.04
    1 2 5 -0.01
    1 2 5 0.02
    1 2 5 0
    2 -2 5 1.02
    2 -2 5 0.82
    2 2 5 0.88
    -2 2 -5 0.95
    2 2 5 0.84
    2 2 5 0.93
    3 -2 5 0.18
    3 -2 5 0.17
    3 2 5 0.13
    -3 2 -5 0.18
    3 2 5 0.18
    3 2 5 0.14
    4 -2 5 0.03
    4 -2 5 0.02
    -4 2 -5 0.04
    4 2 5 0.04
    4 2 5 0.07
    4 2 5 0.05
    5 -2 5 0.2
    5 -2 5 0.11
    -5 2 -5 0.11
    5 2 5 0.1
    5 2 5 0.11
    5 2 5 0.19
    6 -2 5 0.26
    6 -2 5 0.35
    -6 2 -5 0.38
    6 2 5 0.39
    6 2 5 0.25
    6 2 5 0.33
    7 -2 5 0.89
    7 -2 5 0.82
    7 2 5 0.71
    7 2 5 0.77
    -7 2 -5 0.86
    8 -2 5 0.38
    -8 2 -5 0.7
    8 2 5 0.57
    8 2 5 0.51
    9 -2 5 0.27
    9 2 5 0.19
    -9 2 -5 0.08
    9 2 5 0.15
    10 -2 5 0.38
    10 2 5 0.36
    10 2 5 0.24
    -10 2 -5 0.18
    11 -2 5 0.37
    11 2 5 0.43
    11 2 5 0.16
    -11 2 -5 0.09
    12 -2 5 -0.01
    12 2 5 0.08
    -12 2 -5 -0.07
    13 -2 5 -0.01
    -13 2 -5 -0.08
    13 2 5 0.09
    -14 -2 -5 0.05
    14 -2 5 0.01
    14 2 5 -0.09
    -14 2 -5 0.04
    -15 3 5 -0.02
    -14 3 5 -0.03
    14 3 -5 0.1
    13 3 -5 0.15
    -13 3 5 0.14
    -13 3 5 0.24
    -12 3 5 1.12
    -12 3 5 0.77
    12 3 -5 0.86
    -11 -3 5 0.43
    11 3 -5 0.67
    -11 3 5 0.31
    -11 3 5 0.69
    -11 3 5 0.45
    -10 -3 5 0.79
    -10 3 5 0.83
    10 3 -5 0.91
    -10 3 5 0.93
    -9 -3 5 0.4
    9 3 -5 0.32
    -9 3 5 0.27
    -9 3 5 0.24
    -8 -3 5 1.19
    8 3 -5 1.25
    -8 3 5 1.35
    -8 3 5 1.3
    -7 -3 5 0.71
    -7 3 5 0.74
    -7 3 5 0.76
    7 3 -5 0.66
    -6 -3 5 0.41
    -6 3 5 0.56
    -6 3 5 0.43
    6 3 -5 0.57
    -5 -3 5 1.12
    5 3 -5 1.08
    -5 3 5 1.12
    -4 -3 5 1.15
    -4 3 5 1.14
    4 3 -5 1.2
    -3 -3 5 0.49
    -3 3 5 0.64
    3 3 -5 0.6
    -3 3 5 0.65
    -2 -3 5 3.76
    -2 3 5 4.09
    -2 3 5 4.18
    2 3 -5 4.11
    -1 -3 5 0
    -1 3 5 0.01
    1 3 -5 -0.02
    -1 3 5 0.02
    1 3 -5 0.01
    0 -3 5 0.09
    0 -3 5 0.09
    0 3 5 0.14
    0 3 5 0.11
    0 3 -5 0.17
    0 3 5 0.17
    1 -3 5 1.45
    1 -3 5 1.41
    1 3 5 1.35
    1 3 5 1.4
    -1 3 -5 1.43
    1 3 5 1.33
    2 -3 5 2.22
    2 -3 5 2.2
    2 3 5 2.2
    2 3 5 2.32
    2 3 5 2.02
    -2 3 -5 2.3
    3 -3 5 5.06
    3 -3 5 4.94
    3 3 5 5.09
    3 3 5 5.2
    3 3 5 5.06
    -3 3 -5 5.15
    4 -3 5 0.02
    4 -3 5 0.05
    -4 3 -5 -0.01
    4 3 5 -0.04
    4 3 5 0.01
    4 3 5 0.03
    5 -3 5 0.04
    5 -3 5 0.06
    5 3 5 0.07
    5 3 5 0.04
    -5 3 -5 0
    5 3 5 0.06
    6 -3 5 2.68
    6 -3 5 2.26
    -6 3 -5 2.31
    6 3 5 2.44
    6 3 5 2.12
    7 -3 5 0.22
    7 -3 5 0.27
    -7 3 -5 0.13
    7 3 5 0.18
    7 3 5 0.17
    8 -3 5 0.8
    -8 3 -5 0.87
    8 3 5 0.73
    8 3 5 0.9
    9 -3 5 0.02
    9 3 5 0.1
    -9 3 -5 0.08
    9 3 5 0.06
    10 -3 5 0.44
    -10 3 -5 0.36
    10 3 5 0.43
    10 3 5 0.29
    11 -3 5 0.42
    11 3 5 0.33
    11 3 5 0.35
    -11 3 -5 0.44
    12 -3 5 1.39
    12 3 5 1.94
    12 3 5 1.34
    -12 3 -5 1.6
    13 -3 5 -0.1
    -13 3 -5 0
    13 3 5 -0.04
    13 3 5 0.08
    14 -3 5 0.25
    14 3 5 0.09
    -14 3 -5 0.16
    -15 4 5 -0.18
    14 4 -5 0.74
    -14 4 5 0.73
    -14 4 5 0.83
    13 4 -5 0.05
    -13 4 5 0.13
    -13 4 5 0.03
    -12 4 5 0.24
    -12 4 5 0.14
    12 4 -5 0.03
    -11 4 5 0.14
    11 4 -5 0.17
    -10 -4 5 0.13
    -10 4 5 0.15
    -10 4 5 0.17
    10 4 -5 0.02
    -9 -4 5 2.91
    -9 4 5 3.72
    -9 4 5 3.34
    9 4 -5 3.39
    -8 -4 5 0.31
    -8 4 5 0.38
    -8 4 5 0.41
    8 4 -5 0.32
    -7 -4 5 0.01
    7 4 -5 -0.04
    -7 4 5 -0.01
    -7 4 5 0.02
    -6 -4 5 0.02
    -6 4 5 0.04
    6 4 -5 0.05
    -6 4 5 0.05
    -5 -4 5 0.59
    -5 4 5 0.68
    5 4 -5 0.63
    -4 -4 5 7.26
    4 4 -5 7.48
    -4 4 5 7.19
    -3 -4 5 23.74
    3 4 -5 24.27
    -3 4 5 24.01
    -2 -4 5 10.58
    2 4 -5 10.71
    -2 4 5 10.67
    -2 4 5 10.92
    -1 -4 5 3.89
    -1 4 5 3.79
    -1 4 5 3.92
    1 4 -5 3.68
    -1 4 5 3.86
    0 -4 5 0.02
    0 -4 5 0.01
    0 4 -5 0.05
    0 4 5 0.03
    0 4 5 0.05
    0 4 5 0.07
    1 -4 5 2.55
    1 -4 5 2.34
    1 4 5 2.56
    -1 4 -5 2.66
    1 4 5 2.5
    1 4 5 2.39
    2 -4 5 0.04
    2 -4 5 0.01
    2 4 5 -0.01
    2 4 5 0.02
    -2 4 -5 0.01
    2 4 5 0
    3 -4 5 14.06
    3 -4 5 14.35
    3 4 5 13.48
    3 4 5 13.77
    -3 4 -5 13.45
    3 4 5 13.53
    4 -4 5 0.03
    4 -4 5 0.01
    4 4 5 0
    -4 4 -5 -0.01
    4 4 5 0.03
    4 4 5 -0.01
    5 -4 5 1.42
    5 -4 5 1.14
    -5 4 -5 1.66
    5 4 5 1.51
    5 4 5 1.63
    6 -4 5 -0.05
    6 -4 5 -0.02
    6 4 5 -0.01
    -6 4 -5 0.02
    6 4 5 0.01
    7 -4 5 0.69
    7 -4 5 0.48
    7 4 5 0.49
    -7 4 -5 0.59
    7 4 5 0.7
    8 -4 5 1.72
    8 4 5 1.83
    -8 4 -5 1.44
    8 4 5 1.96
    9 -4 5 0.08
    9 4 5 0.31
    -9 4 -5 0.15
    9 4 5 0.14
    10 -4 5 0.69
    10 4 5 0.94
    -10 4 -5 0.57
    10 4 5 0.54
    11 -4 5 -0.03
    -11 4 -5 -0.05
    11 4 5 -0.04
    11 4 5 -0.09
    12 -4 5 0.28
    -12 4 -5 0.14
    12 4 5 0.23
    12 4 5 0.24
    13 -4 5 0.12
    -13 4 -5 0.24
    13 4 5 0.24
    13 4 5 0.31
    14 -4 5 0.15
    -14 4 -5 -0.05
    14 4 5 -0.1
    14 4 5 0.01
    14 5 -5 0.56
    -14 5 5 0.46
    -14 5 5 0.48
    -13 5 5 -0.08
    13 5 -5 -0.02
    -13 5 5 0.15
    -12 5 5 0.18
    12 5 -5 0.05
    -11 5 5 0.56
    11 5 -5 0.29
    -10 -5 5 0.65
    -10 5 5 0.87
    10 5 -5 0.72
    -9 -5 5 0.05
    9 5 -5 0.02
    -9 5 5 -0.04
    -9 5 5 0
    -8 -5 5 0.57
    8 5 -5 0.31
    -8 5 5 0.52
    -8 5 5 0.54
    -7 -5 5 1.97
    7 5 -5 1.93
    -7 5 5 2.07
    -7 5 5 1.99
    -6 -5 5 2.97
    -6 5 5 2.73
    -6 5 5 2.94
    6 5 -5 2.79
    -5 -5 5 0.4
    -5 5 5 0.27
    5 5 -5 0.38
    -4 -5 5 0.39
    4 5 -5 0.35
    -4 5 5 0.37
    -3 -5 5 0.42
    3 5 -5 0.36
    -3 5 5 0.45
    -2 -5 5 5.52
    -2 5 5 5.63
    2 5 -5 5.34
    -1 -5 5 17.22
    -1 5 5 17.79
    1 5 -5 17.26
    -1 5 5 17.42
    1 5 -5 17.6
    -1 5 5 17.26
    0 -5 5 11.12
    0 5 5 10.82
    0 5 5 10.88
    0 5 5 11.15
    0 5 -5 10.56
    1 -5 5 3.01
    1 -5 5 3.23
    1 5 5 3.34
    1 5 5 3.24
    1 5 5 3.27
    -1 5 -5 3.33
    2 -5 5 0.31
    2 -5 5 0.51
    2 5 5 0.38
    2 5 5 0.38
    2 5 5 0.58
    -2 5 -5 0.31
    3 -5 5 3.94
    3 -5 5 3.96
    3 5 5 3.69
    -3 5 -5 3.84
    3 5 5 3.63
    3 5 5 3.77
    4 -5 5 9.03
    4 -5 5 9.23
    4 5 5 9.19
    4 5 5 8.61
    -4 5 -5 9.35
    5 -5 5 6.56
    5 -5 5 7.25
    -5 5 -5 6.93
    5 5 5 6.82
    5 5 5 7.42
    6 -5 5 7.77
    6 -5 5 7.83
    -6 5 -5 6.88
    6 5 5 7.54
    6 5 5 7.77
    7 -5 5 0.88
    7 -5 5 0.83
    7 5 5 1.08
    -7 5 -5 1.01
    7 5 5 0.95
    8 -5 5 0.25
    8 5 5 0.39
    8 5 5 0.18
    -8 5 -5 0.44
    9 -5 5 0.15
    9 5 5 0.18
    9 5 5 0.1
    -9 5 -5 0.05
    10 -5 5 0.05
    10 5 5 0.06
    -10 5 -5 0.05
    10 5 5 0.02
    11 -5 5 0.05
    -11 5 -5 0
    11 5 5 0.12
    11 5 5 0.06
    12 -5 5 0.12
    12 5 5 0.1
    -12 5 -5 0.18
    12 5 5 0.2
    13 -5 5 0.04
    13 5 5 -0.05
    13 5 5 0.03
    -13 5 -5 -0.05
    14 -5 5 -0.07
    -14 5 -5 0.15
    14 5 5 -0.08
    14 5 5 -0.04
    -14 6 5 0.25
    14 6 -5 0.3
    -14 6 5 0.37
    13 6 -5 0.37
    -13 6 5 0.69
    -12 6 5 0.07
    12 6 -5 0.08
    -11 6 5 1.12
    11 6 -5 1.52
    10 6 -5 0.07
    -10 6 5 -0.03
    -9 -6 5 2.34
    9 6 -5 2.23
    -9 6 5 2.82
    -8 -6 5 0.72
    -8 6 5 0.84
    -8 6 5 0.7
    8 6 -5 0.62
    -7 -6 5 0.34
    7 6 -5 0.35
    -7 6 5 0.46
    -7 6 5 0.3
    -6 -6 5 -0.01
    6 6 -5 0.01
    -6 6 5 0.04
    -6 6 5 0.04
    -5 -6 5 10.69
    -5 6 5 10.43
    5 6 -5 10.24
    -4 -6 5 10.61
    -4 6 5 10.47
    4 6 -5 10.41
    -3 -6 5 6.35
    -3 6 5 6.46
    -3 6 5 6.51
    3 6 -5 6.26
    -2 -6 5 0.57
    -2 6 5 0.63
    2 6 -5 0.54
    -2 6 5 0.51
    -1 -6 5 0.6
    -1 6 5 0.48
    1 6 -5 0.56
    -1 6 5 0.57
    1 6 -5 0.55
    0 -6 5 3.31
    0 6 5 3.29
    0 6 -5 3.17
    0 6 -5 3.19
    0 6 5 3.24
    0 6 5 3.32
    1 -6 5 -0.02
    1 6 5 0
    1 6 5 0
    -1 6 -5 -0.01
    1 6 5 0
    2 -6 5 0.62
    2 -6 5 0.65
    2 6 5 0.68
    2 6 5 0.71
    -2 6 -5 0.59
    2 6 5 0.75
    3 -6 5 0.2
    3 -6 5 0.38
    3 6 5 0.28
    -3 6 -5 0.35
    3 6 5 0.34
    4 -6 5 0.88
    4 -6 5 1.13
    4 6 5 1.15
    4 6 5 1.14
    -4 6 -5 1.33
    5 -6 5 0.24
    5 -6 5 0.4
    -5 6 -5 0.43
    5 6 5 0.68
    5 6 5 0.38
    6 -6 5 0.08
    6 -6 5 0.14
    6 6 5 0.1
    6 6 5 0.07
    -6 6 -5 0.2
    7 -6 5 1.29
    7 -6 5 1.32
    7 6 5 1.58
    -7 6 -5 1.66
    7 6 5 1.5
    8 -6 5 0.13
    8 6 5 0.12
    -8 6 -5 0.32
    8 6 5 0.35
    9 -6 5 2.27
    9 6 5 2.82
    -9 6 -5 2.91
    9 6 5 2.65
    10 -6 5 0.16
    -10 6 -5 0.15
    10 6 5 0.15
    10 6 5 -0.14
    11 -6 5 0.09
    11 6 5 0.17
    -11 6 -5 0.33
    11 6 5 0.13
    12 -6 5 -0.05
    12 6 5 -0.06
    12 6 5 0.07
    -12 6 -5 0.06
    13 -6 5 0.05
    13 6 5 -0.08
    -13 6 -5 0
    13 6 5 -0.01
    14 6 5 0.2
    14 7 -5 -0.01
    -14 7 5 0.12
    -14 7 5 -0.02
    13 7 -5 0.25
    -13 7 5 0.27
    12 7 -5 0.02
    -12 7 5 -0.07
    -11 7 5 0.26
    11 7 -5 0.19
    -10 7 5 0.59
    10 7 -5 0.35
    9 7 -5 0.2
    -9 7 5 0.27
    -8 -7 5 0.02
    -8 7 5 0.02
    8 7 -5 0.01
    -7 -7 5 0.09
    -7 7 5 0.1
    -7 7 5 0.13
    7 7 -5 0.08
    -6 -7 5 5.43
    -6 7 5 5.53
    -6 7 5 5.45
    6 7 -5 5.34
    -5 -7 5 0.24
    -5 7 5 0.28
    -5 7 5 0.26
    5 7 -5 0.15
    -4 -7 5 0.46
    -4 7 5 0.41
    4 7 -5 0.38
    -4 7 5 0.44
    -3 -7 5 0.1
    -3 7 5 0.14
    -3 7 5 0.09
    3 7 -5 0.06
    -2 -7 5 8.89
    2 7 -5 8.71
    -2 7 5 8.72
    -2 7 5 8.38
    2 7 -5 8.86
    -1 -7 5 0.08
    -1 7 5 -0.01
    -1 7 5 0
    1 7 -5 0.02
    1 7 -5 0.01
    0 -7 5 0.03
    0 7 -5 0.03
    0 7 5 0.09
    0 7 -5 0.02
    0 7 5 0.03
    0 7 5 0.01
    1 -7 5 2.22
    1 7 5 2.13
    1 7 5 2.14
    1 7 5 2.12
    -1 7 -5 2.22
    -1 7 -5 2.23
    2 -7 5 0
    2 7 5 0.01
    -2 7 -5 0
    2 7 5 -0.02
    -2 7 -5 0.01
    2 7 5 0.01
    3 -7 5 0.52
    3 7 5 0.54
    -3 7 -5 0.58
    3 7 5 0.47
    4 -7 5 0.02
    4 -7 5 0.03
    -4 7 -5 -0.04
    4 7 5 -0.01
    4 7 5 -0.04
    5 -7 5 0.54
    5 -7 5 0.58
    5 7 5 0.61
    -5 7 -5 0.6
    5 7 5 0.66
    6 -7 5 0.02
    6 -7 5 -0.01
    6 7 5 -0.02
    6 7 5 -0.06
    -6 7 -5 -0.04
    7 -7 5 0.05
    7 7 5 -0.08
    -7 7 -5 0.04
    7 7 5 -0.04
    8 -7 5 0.02
    8 7 5 0.03
    -8 7 -5 -0.06
    8 7 5 -0.06
    9 -7 5 0.13
    9 7 5 -0.01
    -9 7 -5 0.18
    9 7 5 0.08
    10 -7 5 0.38
    10 7 5 0.51
    10 7 5 0.63
    -10 7 -5 0.57
    11 -7 5 0.14
    11 7 5 -0.02
    11 7 5 0.16
    -11 7 -5 0.22
    -12 7 -5 0.11
    12 7 5 0.19
    12 7 5 0.07
    13 7 5 0.68
    13 7 5 0.27
    -13 7 -5 0.47
    -13 8 5 -0.08
    13 8 -5 -0.01
    12 8 -5 0.37
    -12 8 5 0.32
    -11 8 5 0.7
    11 8 -5 0.62
    10 8 -5 0
    -10 8 5 -0.02
    9 8 -5 0.09
    -9 8 5 0.08
    -8 8 5 0.05
    8 8 -5 0.01
    -7 -8 5 0.04
    -7 8 5 0.05
    7 8 -5 0.04
    -6 -8 5 0.28
    -6 8 5 0.31
    6 8 -5 0.3
    -6 8 5 0.35
    -5 -8 5 0.29
    -5 8 5 0.32
    5 8 -5 0.22
    -5 8 5 0.17
    -4 -8 5 2.27
    -4 8 5 2.35
    -4 8 5 2.5
    4 8 -5 2.46
    -3 -8 5 0.36
    -3 8 5 0.27
    3 8 -5 0.32
    -3 8 5 0.37
    -2 -8 5 0.39
    2 8 -5 0.38
    -2 8 5 0.36
    -2 8 5 0.51
    2 8 -5 0.38
    -1 -8 5 2.28
    -1 8 5 2.05
    1 8 -5 2.21
    -1 8 5 2.11
    1 8 -5 2.3
    0 -8 5 0.19
    0 8 -5 0.19
    0 8 -5 0.26
    0 8 5 0.34
    0 8 5 0.21
    1 -8 5 0.63
    -1 8 -5 0.76
    1 8 5 0.65
    1 8 5 0.59
    1 8 5 0.61
    -1 8 -5 0.68
    2 -8 5 0
    2 8 5 0.01
    -2 8 -5 0
    2 8 5 -0.03
    2 8 5 0.03
    -2 8 -5 0.01
    3 -8 5 0.76
    -3 8 -5 1
    3 8 5 0.8
    3 8 5 0.73
    -3 8 -5 0.85
    4 -8 5 1.46
    -4 8 -5 1.21
    4 8 5 1.17
    -4 8 -5 1.24
    4 8 5 1.2
    5 -8 5 0
    5 8 5 0.02
    -5 8 -5 -0.02
    5 8 5 -0.07
    6 -8 5 0.01
    6 8 5 -0.03
    6 8 5 -0.06
    -6 8 -5 0.07
    -7 8 -5 0.17
    7 8 5 0.11
    7 8 5 0.1
    8 8 5 0.13
    -8 8 -5 0.04
    8 8 5 0.11
    9 8 5 0.57
    -9 8 -5 0.61
    9 8 5 0.9
    -10 8 -5 0.46
    10 8 5 0.28
    10 8 5 0.27
    11 8 5 0.6
    -11 8 -5 0.36
    11 8 5 0.62
    -11 8 -5 0.35
    12 8 5 0.14
    -12 8 -5 0.05
    12 8 5 0.24
    -12 8 -5 0.02
    -13 8 -5 -0.05
    13 8 5 0.41
    -13 8 -5 -0.03
    -13 9 5 0.09
    13 9 -5 0.07
    12 9 -5 0.09
    -12 9 5 -0.02
    11 9 -5 0.3
    -11 9 5 0.23
    10 9 -5 0.21
    -10 9 5 0.62
    -9 9 5 0.07
    9 9 -5 0
    -8 9 5 2.39
    8 9 -5 2.06
    7 9 -5 0.6
    -7 9 5 0.79
    -6 -9 5 0.34
    6 9 -5 0.24
    -6 9 5 0.38
    -5 -9 5 0.06
    -5 9 5 0.04
    -5 9 5 0.02
    5 9 -5 -0.01
    -4 -9 5 2.07
    4 9 -5 1.68
    -4 9 5 1.87
    -4 9 5 1.84
    -3 -9 5 0.74
    -3 9 5 0.76
    3 9 -5 0.68
    -3 9 5 0.79
    -2 -9 5 1
    2 9 -5 1.03
    2 9 -5 0.73
    -2 9 5 0.96
    -2 9 5 0.99
    -1 -9 5 1.46
    -1 9 5 1.6
    -1 9 5 1.32
    1 9 -5 1.47
    1 9 -5 1.58
    0 -9 5 1.16
    0 9 -5 1.17
    0 9 5 1.38
    0 9 -5 1.28
    0 9 5 1.24
    1 -9 5 0.22
    -1 9 -5 0.21
    -1 9 -5 0.13
    1 9 5 0.29
    1 9 5 0.21
    1 9 5 0.24
    2 -9 5 1.4
    -2 9 -5 1.57
    2 9 5 1.5
    -2 9 -5 1.62
    2 9 5 1.55
    2 9 5 1.5
    3 -9 5 0.54
    -3 9 -5 0.46
    -3 9 -5 0.47
    3 9 5 0.43
    3 9 5 0.36
    4 -9 5 0.98
    4 9 5 1.04
    -4 9 -5 1.04
    4 9 5 1
    -4 9 -5 0.77
    5 -9 5 0.61
    -5 9 -5 0.8
    -5 9 -5 0.81
    5 9 5 0.68
    5 9 5 0.76
    6 -9 5 0.09
    -6 9 -5 0.05
    6 9 5 0.08
    -6 9 -5 0.03
    6 9 5 0
    -7 9 -5 0.22
    7 9 5 0.16
    -7 9 -5 0.12
    7 9 5 0.16
    8 9 5 1.78
    8 9 5 1.47
    -8 9 -5 1.68
    -8 9 -5 1.57
    -9 9 -5 1.21
    -9 9 -5 0.89
    9 9 5 0.98
    9 9 5 1.02
    -10 9 -5 -0.01
    10 9 5 0.01
    -10 9 -5 0.07
    10 9 5 0.09
    11 9 5 0.6
    11 9 5 0.36
    -11 9 -5 0.73
    -11 9 -5 0.54
    12 9 5 0.05
    -12 9 -5 0.01
    -12 9 -5 -0.02
    12 10 -5 0
    -12 10 5 0.13
    -11 10 5 0
    11 10 -5 -0.06
    -10 10 5 0.12
    10 10 -5 0.07
    9 10 -5 0.14
    -9 10 5 0.17
    -8 10 5 1.82
    8 10 -5 1.6
    7 10 -5 1.17
    -7 10 5 1.16
    -6 10 5 0.02
    6 10 -5 0.05
    -5 -10 5 1.98
    5 10 -5 2.07
    -5 10 5 1.71
    -4 -10 5 1.99
    -4 10 5 1.86
    -4 10 5 2.05
    4 10 -5 1.83
    -3 -10 5 2.68
    -3 10 5 2.69
    -3 10 5 2.92
    3 10 -5 3.05
    3 10 -5 2.61
    -2 -10 5 2.19
    2 10 -5 1.83
    2 10 -5 1.93
    -2 10 5 2.06
    -2 10 5 2.08
    -1 -10 5 7.28
    -1 10 5 7.19
    1 10 -5 6.84
    1 10 -5 6.93
    -1 10 5 7.11
    0 -10 5 0.21
    0 10 -5 0.1
    0 10 5 0.09
    0 10 5 0.09
    0 10 -5 0.16
    1 -10 5 11.15
    -1 10 -5 11.36
    1 10 5 11.04
    -1 10 -5 10.83
    1 10 5 11.24
    1 10 5 11.75
    2 -10 5 2.33
    -2 10 -5 2.21
    2 10 5 2.16
    -2 10 -5 2.2
    2 10 5 2.09
    2 10 5 2.45
    3 -10 5 0.06
    3 10 5 0.08
    -3 10 -5 0.14
    -3 10 -5 0.21
    3 10 5 0.04
    4 -10 5 0.09
    -4 10 -5 0.05
    4 10 5 0.03
    4 10 5 0
    -4 10 -5 0.05
    5 -10 5 1.04
    5 10 5 1.03
    5 10 5 0.87
    -5 10 -5 0.95
    -5 10 -5 0.81
    6 10 5 0.07
    -6 10 -5 0.01
    -6 10 -5 0.01
    6 10 5 0.1
    -7 10 -5 0.38
    -7 10 -5 0.27
    7 10 5 0.29
    7 10 5 0.28
    8 10 5 0.09
    8 10 5 0.12
    -8 10 -5 0.13
    -8 10 -5 0.12
    -9 10 -5 0.23
    -9 10 -5 0.33
    9 10 5 0.16
    9 10 5 0.23
    -10 10 -5 0.35
    10 10 5 0.04
    -10 10 -5 -0.01
    10 10 5 0.04
    -11 10 -5 0.22
    11 10 5 0.23
    11 10 5 0.21
    -11 10 -5 0.14
    12 10 5 -0.09
    -12 10 -5 0.06
    -12 10 -5 -0.02
    12 11 -5 0
    -12 11 5 0.02
    -11 11 5 0.53
    11 11 -5 0.36
    10 11 -5 0.19
    -10 11 5 0.23
    -9 11 5 -0.04
    9 11 -5 0.07
    -8 11 5 -0.09
    8 11 -5 0.01
    7 11 -5 0.23
    -7 11 5 0.13
    6 11 -5 0.06
    -6 11 5 -0.02
    5 11 -5 0.03
    -5 11 5 0.03
    -4 -11 5 0.01
    -4 11 5 0.07
    -4 11 5 -0.02
    4 11 -5 0.03
    -3 -11 5 0.51
    3 11 -5 0.29
    -3 11 5 0.45
    -3 11 5 0.37
    -2 -11 5 0.01
    -2 11 5 0.01
    2 11 -5 0.02
    2 11 -5 0
    -2 11 5 -0.05
    -1 -11 5 0.26
    -1 11 5 0.39
    1 11 -5 0.34
    -1 11 5 0.4
    1 11 -5 0.24
    0 -11 5 0.01
    0 11 -5 -0.01
    0 11 5 0.04
    0 11 5 0
    0 11 -5 0.04
    1 -11 5 0.89
    1 11 5 1.27
    1 11 5 1.02
    1 11 5 1.11
    -1 11 -5 0.88
    -1 11 -5 1.05
    2 -11 5 1.84
    -2 11 -5 2.05
    2 11 5 1.97
    2 11 5 1.93
    -2 11 -5 2.18
    3 -11 5 0.16
    -3 11 -5 0.2
    3 11 5 0.29
    3 11 5 0.12
    -3 11 -5 0.2
    4 -11 5 1.81
    4 11 5 1.85
    4 11 5 1.9
    -4 11 -5 1.68
    -4 11 -5 1.74
    5 -11 5 0.92
    -5 11 -5 0.91
    -5 11 -5 0.83
    5 11 5 0.72
    5 11 5 0.73
    6 11 5 0.06
    -6 11 -5 -0.04
    6 11 5 0.02
    -6 11 -5 0.05
    7 11 5 2.54
    -7 11 -5 1.86
    7 11 5 2.12
    -7 11 -5 2.16
    8 11 5 0.59
    8 11 5 0.45
    -8 11 -5 0.47
    -8 11 -5 0.46
    -9 11 -5 0.33
    -9 11 -5 0.23
    9 11 5 0.25
    9 11 5 0.07
    -10 11 -5 0.63
    10 11 5 0.48
    10 11 5 0.33
    -10 11 -5 0.57
    -11 11 -5 0.12
    11 11 5 -0.02
    -11 11 -5 -0.01
    11 12 -5 -0.02
    -11 12 5 0.01
    -10 12 5 -0.12
    10 12 -5 -0.09
    9 12 -5 0.11
    -9 12 5 0.12
    8 12 -5 0.02
    -8 12 5 -0.05
    7 12 -5 -0.01
    -7 12 5 -0.04
    -6 12 5 0.22
    6 12 -5 0.11
    5 12 -5 -0.1
    -5 12 5 -0.07
    -4 -12 5 0.04
    -4 12 5 -0.01
    4 12 -5 0.02
    -3 -12 5 0.64
    3 12 -5 0.62
    -3 12 5 0.51
    -3 12 5 0.53
    -2 -12 5 1.18
    -2 12 5 0.94
    -2 12 5 1.21
    2 12 -5 1.01
    2 12 -5 1.02
    -1 -12 5 0.6
    1 12 -5 0.69
    -1 12 5 0.69
    -1 12 5 0.72
    1 12 -5 0.78
    0 -12 5 0
    0 12 -5 -0.01
    0 12 -5 0.03
    0 12 5 0.04
    0 12 5 0.07
    1 -12 5 1.26
    -1 12 -5 1.3
    1 12 5 1.38
    -1 12 -5 1.4
    1 12 5 1.34
    2 -12 5 0.01
    2 12 5 -0.03
    -2 12 -5 -0.05
    2 12 5 0.05
    -2 12 -5 0.03
    3 -12 5 -0.02
    3 12 5 -0.05
    -3 12 -5 0.09
    3 12 5 0.06
    -3 12 -5 0.03
    4 -12 5 1.11
    4 12 5 0.92
    -4 12 -5 0.86
    -4 12 -5 0.9
    4 12 5 1
    -5 12 -5 0.23
    -5 12 -5 0.15
    5 12 5 0.1
    5 12 5 0.22
    -6 12 -5 0.22
    -6 12 -5 0.3
    6 12 5 0.25
    6 12 5 0.2
    7 12 5 0.04
    7 12 5 0.09
    -7 12 -5 0.04
    -7 12 -5 0.02
    8 12 5 0.26
    8 12 5 0.44
    -8 12 -5 0.71
    -8 12 -5 0.57
    -9 12 -5 -0.06
    -9 12 -5 -0.02
    9 12 5 0
    9 12 5 -0.05
    -10 12 -5 0.13
    10 12 5 -0.01
    -10 12 -5 0.08
    11 12 5 0
    -11 12 -5 0.11
    -10 13 5 0.05
    10 13 -5 0.18
    -9 13 5 0.32
    9 13 -5 0.42
    -8 13 5 0.06
    8 13 -5 0.22
    -7 13 5 0.24
    7 13 -5 0.33
    -6 13 5 -0.04
    6 13 -5 0.02
    5 13 -5 0.4
    -5 13 5 0.11
    -4 13 5 0.04
    4 13 -5 0.09
    -3 -13 5 0.2
    -3 13 5 0.26
    3 13 -5 0.11
    -2 -13 5 1.77
    -2 13 5 1.83
    -2 13 5 1.9
    2 13 -5 1.7
    -1 -13 5 0.56
    -1 13 5 0.54
    1 13 -5 0.61
    -1 13 5 0.46
    1 13 -5 0.45
    0 -13 5 0
    0 13 5 0.1
    0 13 5 0.01
    0 13 -5 0.07
    0 13 -5 0.01
    1 -13 5 0.39
    -1 13 -5 0.39
    -1 13 -5 0.34
    1 13 5 0.28
    1 13 5 0.31
    2 -13 5 0.48
    2 13 5 0.49
    -2 13 -5 0.54
    2 13 5 0.29
    -2 13 -5 0.59
    3 -13 5 0.3
    3 13 5 0.29
    3 13 5 0.32
    -3 13 -5 0.24
    -3 13 -5 0.35
    -4 13 -5 0.2
    4 13 5 0.37
    -4 13 -5 0.16
    4 13 5 0.19
    -5 13 -5 0.01
    5 13 5 0.01
    -5 13 -5 -0.01
    5 13 5 -0.07
    -6 13 -5 -0.02
    6 13 5 -0.05
    -6 13 -5 -0.01
    6 13 5 0.02
    -7 13 -5 0.06
    7 13 5 -0.08
    7 13 5 0.06
    -7 13 -5 0
    -8 13 -5 0.07
    -8 13 -5 0.17
    8 13 5 0.18
    8 13 5 0.17
    9 13 5 0.06
    -9 13 -5 -0.11
    -9 13 -5 0.03
    10 13 5 -0.06
    -10 13 -5 0.13
    -10 13 -5 -0.02
    9 14 -5 0.08
    -9 14 5 0.22
    -8 14 5 1.38
    8 14 -5 1.14
    -7 14 5 0.08
    7 14 -5 0.14
    -6 14 5 0.1
    6 14 -5 0.24
    5 14 -5 -0.01
    -5 14 5 0.05
    -4 14 5 0.21
    4 14 -5 0.21
    -3 14 5 0.7
    3 14 -5 0.52
    -2 -14 5 2.02
    -2 14 5 1.81
    2 14 -5 1.84
    -1 -14 5 -0.01
    -1 14 5 0.01
    1 14 -5 0.12
    -1 14 5 0.05
    0 -14 5 2.77
    0 14 5 2.65
    0 14 5 2.97
    0 14 -5 3.1
    0 14 -5 3.37
    1 -14 5 0.6
    1 14 5 0.54
    1 14 5 0.41
    -1 14 -5 0.52
    -1 14 -5 0.46
    2 -14 5 0.97
    -2 14 -5 0.85
    -2 14 -5 0.86
    2 14 5 1.01
    2 14 5 1.19
    3 14 5 0.06
    -3 14 -5 0.09
    3 14 5 0.11
    -3 14 -5 0.12
    -4 14 -5 0.18
    -4 14 -5 0.2
    4 14 5 0.13
    4 14 5 0.14
    -5 14 -5 -0.04
    5 14 5 0.03
    -5 14 -5 0.05
    5 14 5 0.08
    -6 14 -5 0.37
    6 14 5 0.29
    6 14 5 0.44
    -6 14 -5 0.44
    -7 14 -5 -0.03
    -7 14 -5 0.05
    7 14 5 -0.01
    7 14 5 0.06
    -8 14 -5 0.2
    -8 14 -5 0.13
    8 14 5 0.22
    9 14 5 0.28
    -9 14 -5 0.16
    -9 14 -5 0.24
    8 15 -5 0.54
    -8 15 5 0.86
    7 15 -5 0.37
    -7 15 5 0.38
    6 15 -5 0.52
    -6 15 5 0.52
    5 15 -5 0
    -5 15 5 0.03
    4 15 -5 0.23
    -4 15 5 0.22
    -3 15 5 0.15
    3 15 -5 0.09
    2 15 -5 0.15
    -2 15 5 0.2
    -1 -15 5 0.86
    1 15 -5 0.96
    -1 15 5 0.71
    0 15 5 2.72
    0 15 -5 3
    0 15 5 2.96
    -1 15 -5 0.18
    -1 15 -5 0.33
    1 15 5 0.31
    1 15 5 0.39
    2 15 5 0.35
    -2 15 -5 0.67
    -2 15 -5 0.42
    2 15 5 0.76
    -3 15 -5 2.32
    3 15 5 2.18
    3 15 5 2.15
    -3 15 -5 2.05
    4 15 5 -0.03
    -4 15 -5 0.03
    -4 15 -5 0.07
    4 15 5 0.02
    -5 15 -5 3.49
    5 15 5 3.08
    -5 15 -5 3.28
    5 15 5 3.56
    -6 15 -5 -0.07
    6 15 5 0.09
    6 15 5 0.15
    -6 15 -5 0.05
    -7 15 -5 0.23
    -7 15 -5 0.12
    7 15 5 0.13
    -8 15 -5 -0.11
    8 15 5 0.04
    -8 15 -5 0.15
    7 16 -5 0.16
    -7 16 5 0.17
    6 16 -5 0.18
    -6 16 5 0.18
    5 16 -5 1.41
    -5 16 5 2.01
    -4 16 5 3.78
    4 16 -5 4
    3 16 -5 0.13
    -3 16 5 0.43
    2 16 -5 0.14
    -2 16 5 0.45
    -1 16 5 0.1
    1 16 -5 -0.02
    0 16 5 -0.06
    0 16 -5 -0.06
    1 16 5 -0.03
    -1 16 -5 -0.12
    1 16 5 0.09
    2 16 5 0.1
    -2 16 -5 0.21
    2 16 5 0.35
    -3 16 -5 1.4
    3 16 5 1.32
    3 16 5 1.7
    -3 16 -5 1.66
    -4 16 -5 1.66
    -4 16 -5 1.85
    4 16 5 1.54
    4 16 5 1.96
    5 16 5 2.01
    5 16 5 1.6
    -5 16 -5 1.6
    -5 16 -5 1.99
    6 16 5 0.07
    -6 16 -5 -0.08
    -6 16 -5 0.03
    -5 17 5 -0.06
    5 17 -5 0.07
    4 17 -5 0.29
    -4 17 5 0.24
    3 17 -5 0.6
    -3 17 5 0.78
    2 17 -5 -0.04
    -2 17 5 0.04
    1 17 -5 1.12
    -1 17 5 1.24
    0 17 -5 0.26
    0 17 5 0.17
    1 17 5 -0.05
    -1 17 -5 -0.09
    -2 17 -5 0
    2 17 5 -0.11
    3 17 5 1.22
    -3 17 -5 1.48
    3 17 5 1.66
    4 17 5 0.04
    -4 17 -5 0.15
    -4 17 -5 0.02
    4 17 5 0
    1 18 -5 -0.02
    -1 18 5 -0.05
    0 18 -5 2.99
    0 18 5 2.62
    -1 18 -5 0.04
    -14 0 6 0.4
    -13 0 6 0.07
    -12 0 6 0.13
    12 0 -6 0.27
    -11 0 6 -0.01
    11 0 -6 0.02
    -11 0 6 -0.02
    10 0 -6 2.72
    -10 0 6 3.22
    -10 0 6 2.98
    -9 0 6 0.05
    9 0 -6 -0.01
    -9 0 6 -0.01
    8 0 -6 -0.01
    -8 0 6 -0.01
    -8 0 6 0.02
    -7 0 6 -0.05
    -7 0 6 -0.01
    7 0 -6 -0.04
    6 0 -6 6.34
    -6 0 6 5.83
    -6 0 6 6.2
    5 0 -6 -0.02
    -5 0 6 0
    -5 0 6 0.01
    -4 0 6 21.87
    4 0 -6 22.27
    -4 0 6 21.66
    -3 0 6 0.02
    -3 0 6 0.04
    3 0 -6 0
    -2 0 6 13.39
    2 0 -6 13.41
    -2 0 6 13.3
    -1 0 6 0.05
    1 0 -6 0.04
    -1 0 6 0.03
    0 0 6 123.37
    0 0 6 120.72
    0 0 -6 120.61
    1 0 6 -0.02
    -1 0 -6 0
    1 0 6 0
    2 0 6 26.7
    -2 0 -6 26.44
    2 0 6 27.12
    3 0 6 0.01
    -3 0 -6 -0.01
    3 0 6 0
    4 0 6 7.44
    4 0 6 7.61
    -4 0 -6 7.56
    -5 0 -6 -0.01
    5 0 6 0.02
    5 0 6 0
    6 0 6 5.3
    -7 0 -6 0
    7 0 6 0
    7 0 6 0.02
    8 0 6 0.7
    -8 0 -6 0.54
    9 0 6 0
    -9 0 -6 -0.04
    10 0 6 2.48
    -10 0 -6 2.22
    11 0 6 0.03
    -11 0 -6 0.03
    12 0 6 0.14
    -12 0 -6 0.53
    13 0 6 -0.02
    -13 0 -6 -0.06
    14 0 6 0
    -14 0 -6 0.02
    -14 1 6 0.37
    -13 -1 6 0.43
    -13 1 6 -0.01
    -12 -1 6 0.32
    12 1 -6 0.2
    -12 1 6 0.31
    -11 -1 6 0.22
    11 -1 -6 0.13
    -11 1 6 0.11
    11 1 -6 0.2
    -11 1 6 0.22
    -10 -1 6 0.02
    10 -1 -6 -0.02
    -10 -1 6 -0.06
    -10 1 6 0.04
    10 1 -6 -0.04
    -10 1 6 0.15
    -9 -1 6 2.34
    9 -1 -6 2.29
    -9 -1 6 2.18
    9 1 -6 2.23
    -9 1 6 2.21
    -9 1 6 2.2
    8 -1 -6 0.3
    -8 -1 6 0.25
    -8 -1 6 0.18
    8 1 -6 0.29
    -8 1 6 0.27
    -8 1 6 0.23
    -7 -1 6 0
    -7 -1 6 0
    7 -1 -6 -0.01
    -7 1 6 0.03
    7 1 -6 0.03
    -7 1 6 0.03
    -6 -1 6 14.27
    6 -1 -6 14.64
    -6 -1 6 14.47
    -6 1 6 14.44
    -6 1 6 14.4
    6 1 -6 14.84
    5 -1 -6 0.1
    -5 -1 6 0.07
    -5 1 6 0.15
    -5 1 6 0.07
    5 1 -6 0.12
    -4 -1 6 26.14
    -4 1 6 24.77
    4 1 -6 25.38
    -4 1 6 24.96
    -3 -1 6 3.09
    -3 1 6 3.24
    3 1 -6 3.09
    -3 1 6 3.36
    -2 -1 6 28.7
    -2 -1 6 28.73
    -2 1 6 28.58
    2 1 -6 28.52
    -2 1 6 28.79
    -1 -1 6 0.83
    -1 -1 6 0.8
    1 -1 -6 0.89
    -1 1 6 0.86
    -1 1 6 0.99
    1 1 -6 0.83
    0 -1 -6 2.05
    0 -1 6 2.03
    0 -1 6 2.07
    0 1 6 2.29
    0 1 -6 2.04
    0 1 6 2.19
    1 -1 6 12.48
    1 -1 6 12.57
    -1 -1 -6 12.58
    1 1 6 13.26
    -1 1 -6 12.7
    1 1 6 12.79
    2 -1 6 0.87
    2 -1 6 0.98
    2 1 6 0.88
    -2 1 -6 0.74
    2 1 6 0.94
    3 -1 6 31.69
    3 -1 6 30.35
    3 1 6 31.36
    3 1 6 30.98
    -3 1 -6 31.59
    3 1 6 30.72
    4 -1 6 0.08
    4 -1 6 0.11
    4 1 6 0.14
    -4 1 -6 0.11
    4 1 6 0.12
    4 1 6 0.21
    5 -1 6 1.45
    5 -1 6 1.53
    5 1 6 1.38
    -5 1 -6 1.28
    5 1 6 1.34
    5 1 6 1.44
    6 -1 6 1.56
    6 -1 6 1.44
    6 1 6 1.34
    -6 1 -6 1.32
    6 1 6 1.48
    6 1 6 1.53
    7 -1 6 1.12
    7 -1 6 1.31
    -7 1 -6 0.88
    7 1 6 1.04
    7 1 6 1.15
    7 1 6 1.03
    8 -1 6 5.45
    8 1 6 5.51
    8 1 6 5.52
    -8 1 -6 5.93
    9 -1 6 0.15
    -9 1 -6 0.2
    9 1 6 0.32
    10 -1 6 0.56
    -10 1 -6 0.56
    10 1 6 0.62
    11 -1 6 -0.01
    -11 -1 -6 0.01
    11 1 6 0.16
    -11 1 -6 0.21
    12 -1 6 0.1
    -12 -1 -6 0.12
    -12 1 -6 0.13
    12 1 6 0.14
    13 -1 6 0.1
    -13 -1 -6 -0.02
    -13 1 -6 0.12
    13 1 6 0.25
    14 -1 6 0.04
    -14 -1 -6 0.13
    -14 1 -6 0.06
    14 1 6 0.02
    -15 2 6 -0.03
    -14 2 6 -0.01
    -13 2 6 0.63
    13 2 -6 0.53
    -12 -2 6 -0.04
    -12 2 6 0.04
    -12 2 6 0.1
    12 2 -6 -0.05
    -11 -2 6 1.85
    11 2 -6 1.83
    -11 2 6 2.04
    -11 2 6 1.7
    -10 -2 6 0.02
    -10 2 6 0.05
    -10 2 6 0.12
    10 2 -6 -0.03
    -9 -2 6 0.91
    -9 -2 6 1.1
    9 2 -6 0.96
    -9 2 6 1.07
    -9 2 6 1.18
    -8 -2 6 0.26
    -8 -2 6 0.38
    -8 2 6 0.2
    8 2 -6 0.3
    -8 2 6 0.35
    -7 -2 6 5.72
    7 -2 -6 5.63
    -7 2 6 5.26
    -7 2 6 5.63
    7 2 -6 5.84
    -6 -2 6 2.37
    6 -2 -6 2.42
    6 2 -6 2.26
    -6 2 6 2.39
    -6 2 6 2.35
    -5 -2 6 4.11
    5 2 -6 4.35
    -5 2 6 4.13
    -5 2 6 4.26
    -4 -2 6 1.83
    -4 2 6 1.87
    -4 2 6 1.84
    4 2 -6 1.91
    -3 -2 6 18.09
    -3 2 6 17.89
    -3 2 6 18.13
    3 2 -6 17.78
    -2 -2 6 3.29
    2 2 -6 3.54
    -2 2 6 3.56
    -2 2 6 3.67
    -1 -2 6 8.09
    -1 -2 6 8.5
    -1 2 6 8.83
    1 2 -6 8.42
    -1 2 6 8.8
    0 -2 6 0.78
    0 -2 -6 0.87
    0 -2 6 0.9
    0 2 -6 0.8
    0 2 6 0.87
    0 2 6 0.9
    1 -2 6 27.71
    1 -2 6 27.08
    -1 2 -6 27.3
    1 2 6 27.34
    1 2 6 27.12
    1 2 6 27.51
    2 -2 6 4.37
    2 -2 6 4.6
    -2 2 -6 4.82
    2 2 6 4.57
    2 2 6 4.74
    2 2 6 4.84
    3 -2 6 11.46
    3 -2 6 10.77
    3 2 6 11.15
    -3 2 -6 11.87
    3 2 6 11.17
    3 2 6 11.41
    4 -2 6 0.1
    4 -2 6 0.22
    4 2 6 0.2
    4 2 6 0.17
    4 2 6 0.17
    -4 2 -6 0.17
    5 -2 6 1.62
    5 -2 6 1.51
    5 2 6 1.44
    5 2 6 1.39
    5 2 6 1.52
    -5 2 -6 1.33
    6 -2 6 0.08
    6 -2 6 0.11
    6 2 6 0.12
    -6 2 -6 0.06
    6 2 6 0.08
    6 2 6 0.11
    7 -2 6 1.59
    7 -2 6 1.78
    7 2 6 1.55
    7 2 6 1.84
    -7 2 -6 1.61
    8 -2 6 -0.01
    8 2 6 -0.01
    -8 2 -6 0.1
    8 2 6 0.04
    9 -2 6 5.04
    9 2 6 4.97
    -9 2 -6 4.8
    9 2 6 5.05
    10 -2 6 0.1
    10 2 6 0.07
    10 2 6 0.08
    -10 2 -6 -0.02
    11 -2 6 0.55
    11 2 6 0.78
    -11 2 -6 0.77
    12 -2 6 0.03
    12 2 6 -0.04
    -12 2 -6 -0.02
    -13 -2 -6 0.01
    13 -2 6 0.11
    -13 2 -6 -0.08
    13 2 6 -0.04
    14 -2 6 0.08
    -14 -2 -6 -0.23
    14 2 6 0.13
    -14 2 -6 0.02
    -15 3 6 0.03
    -14 3 6 0.18
    -13 3 6 0.11
    13 3 -6 -0.11
    -13 3 6 0.02
    -12 -3 6 0.02
    -12 3 6 0.02
    -12 3 6 0.09
    12 3 -6 -0.05
    -11 -3 6 0.23
    11 3 -6 0.09
    -11 3 6 0.31
    -11 3 6 0.11
    -10 -3 6 0.07
    -10 3 6 0.01
    -10 3 6 -0.05
    10 3 -6 -0.02
    -9 -3 6 0.9
    9 3 -6 0.74
    -9 3 6 0.81
    -9 3 6 0.83
    -9 3 6 0.82
    -8 -3 6 0.35
    8 3 -6 0.39
    -8 3 6 0.31
    -8 3 6 0.56
    -8 3 6 0.5
    -7 -3 6 3.85
    7 3 -6 3.73
    -7 3 6 3.6
    -7 3 6 3.7
    -7 3 6 3.78
    -6 -3 6 3.71
    6 3 -6 3.37
    -6 3 6 3.75
    -6 3 6 3.57
    -5 -3 6 0.71
    -5 3 6 0.82
    -5 3 6 0.85
    5 3 -6 0.84
    -4 -3 6 0.78
    -4 3 6 0.8
    -4 3 6 0.88
    4 3 -6 0.8
    -3 -3 6 4.63
    3 3 -6 4.84
    -3 3 6 4.78
    -3 3 6 4.93
    -2 -3 6 8.3
    2 3 -6 8.11
    -2 3 6 8.56
    -2 3 6 8.28
    -1 -3 6 1.49
    -1 -3 6 1.63
    -1 3 6 1.51
    -1 3 6 1.51
    1 3 -6 1.55
    0 -3 6 8.64
    0 -3 6 8.76
    0 3 -6 8.53
    0 3 6 8.7
    0 3 6 9.03
    0 3 6 8.71
    1 -3 6 9.71
    1 -3 6 9.59
    1 3 6 9.93
    -1 3 -6 9.84
    1 3 6 9.9
    1 3 6 9.56
    2 -3 6 0.02
    2 -3 6 0.02
    -2 3 -6 0.04
    2 3 6 0.03
    2 3 6 0.05
    2 3 6 0.03
    3 -3 6 3.25
    3 -3 6 2.9
    3 3 6 3.13
    3 3 6 3.43
    -3 3 -6 3.12
    3 3 6 3.06
    4 -3 6 1.64
    4 -3 6 1.75
    4 3 6 1.6
    4 3 6 1.73
    -4 3 -6 1.67
    4 3 6 1.68
    5 -3 6 2.36
    5 -3 6 1.92
    5 3 6 2.2
    -5 3 -6 2.18
    5 3 6 2.2
    5 3 6 2.33
    6 -3 6 0.17
    6 -3 6 0.17
    6 3 6 0.26
    6 3 6 0.2
    6 3 6 0.15
    -6 3 -6 0.13
    7 -3 6 0.29
    7 -3 6 0.19
    7 3 6 0.25
    -7 3 -6 0.17
    7 3 6 0.25
    8 -3 6 0
    8 -3 6 -0.03
    8 3 6 0.04
    -8 3 -6 -0.08
    8 3 6 0.07
    9 -3 6 1.03
    9 3 6 0.46
    -9 3 -6 0.68
    9 3 6 0.64
    10 -3 6 1.43
    -10 3 -6 1.68
    10 3 6 1.53
    10 3 6 1.29
    11 -3 6 -0.04
    11 3 6 0.18
    -11 3 -6 0.14
    11 3 6 0.07
    12 -3 6 0.96
    12 3 6 0.93
    12 3 6 0.89
    -12 3 -6 1.05
    13 -3 6 -0.09
    -13 3 -6 0.01
    13 3 6 0.07
    14 -3 6 0.08
    -14 -3 -6 -0.12
    -14 3 -6 -0.1
    14 3 6 0.14
    14 4 -6 0.13
    -14 4 6 -0.05
    -13 4 6 0.19
    -13 4 6 0.2
    13 4 -6 0.29
    -12 4 6 0.22
    -12 4 6 0.25
    12 4 -6 0.52
    -11 -4 6 -0.03
    -11 4 6 0.06
    11 4 -6 0.01
    -11 4 6 0.01
    -10 -4 6 1.15
    -10 4 6 0.85
    10 4 -6 1.17
    -10 4 6 1.08
    -9 -4 6 0.15
    9 4 -6 0.14
    -9 4 6 0.22
    -8 -4 6 0.35
    -8 4 6 0.28
    -8 4 6 0.27
    8 4 -6 0.21
    -7 -4 6 1.35
    7 4 -6 1.41
    -7 4 6 1.28
    -6 -4 6 0.08
    6 4 -6 0
    -6 4 6 0.04
    -5 -4 6 1.98
    -5 4 6 1.97
    5 4 -6 2
    -4 -4 6 3.28
    -4 4 6 3.37
    -4 4 6 3.19
    4 4 -6 3.07
    -3 -4 6 1.47
    3 4 -6 1.78
    -3 4 6 1.56
    -3 4 6 1.51
    -2 -4 6 0.02
    2 4 -6 0.03
    -2 4 6 0.01
    -2 4 6 0.02
    -1 -4 6 2.45
    -1 -4 6 2.51
    -1 4 6 2.68
    -1 4 6 2.55
    1 4 -6 2.51
    -1 4 6 2.47
    0 -4 6 7.6
    0 -4 6 7.69
    0 4 6 7.88
    0 4 6 7.88
    0 4 -6 7.91
    0 4 6 7.97
    1 -4 6 5.68
    1 -4 6 6.14
    1 4 6 5.91
    -1 4 -6 5.6
    1 4 6 6.14
    1 4 6 6.08
    2 -4 6 6.75
    2 -4 6 6.29
    -2 4 -6 6.35
    2 4 6 6.68
    2 4 6 6.19
    2 4 6 6.37
    3 -4 6 5.24
    3 -4 6 5.34
    3 4 6 5.07
    3 4 6 5.73
    -3 4 -6 5.31
    3 4 6 5.21
    4 -4 6 3.98
    4 -4 6 4.11
    4 4 6 3.63
    4 4 6 3.89
    -4 4 -6 3.76
    4 4 6 3.66
    5 -4 6 1.31
    5 -4 6 1.23
    5 4 6 1.15
    5 4 6 1.11
    -5 4 -6 1.22
    5 4 6 1.14
    6 -4 6 1.16
    6 -4 6 1.07
    6 4 6 1.12
    6 4 6 1.01
    -6 4 -6 1.16
    7 -4 6 0.46
    7 -4 6 0.43
    -7 4 -6 0.34
    7 4 6 0.5
    7 4 6 0.47
    8 -4 6 0.34
    8 -4 6 0.22
    8 4 6 0.28
    8 4 6 0.16
    -8 4 -6 0.14
    9 -4 6 -0.03
    9 4 6 0.06
    9 4 6 0.04
    -9 4 -6 0.11
    10 -4 6 0.84
    10 4 6 0.82
    -10 4 -6 0.58
    10 4 6 0.8
    11 -4 6 -0.04
    11 4 6 -0.03
    -11 4 -6 0.08
    11 4 6 0.13
    12 -4 6 0.04
    12 4 6 0
    -12 4 -6 0.03
    12 4 6 0.09
    13 -4 6 0.39
    13 4 6 0.23
    -13 4 -6 0.48
    13 4 6 0.37
    14 -4 6 0.09
    -14 4 -6 0.18
    14 4 6 0.35
    -14 5 6 0.13
    -14 5 6 0.16
    14 5 -6 0.33
    13 5 -6 -0.04
    -13 5 6 0.11
    -13 5 6 0.01
    -12 5 6 0.11
    -12 5 6 0.02
    12 5 -6 -0.02
    -11 5 6 1.26
    11 5 -6 1.28
    -11 5 6 1.02
    -10 -5 6 0.05
    10 5 -6 -0.15
    -10 5 6 0.04
    -9 -5 6 0.04
    -9 5 6 -0.02
    9 5 -6 0.01
    -8 -5 6 0.09
    8 5 -6 0.05
    -8 5 6 0.07
    -7 -5 6 0.57
    7 5 -6 0.62
    -7 5 6 0.66
    -6 -5 6 0.11
    -6 5 6 0.15
    6 5 -6 0.04
    -5 -5 6 0.22
    -5 5 6 0.2
    5 5 -6 0.19
    -4 -5 6 3.87
    4 5 -6 4.01
    -4 5 6 3.83
    -3 -5 6 0.24
    -3 5 6 0.2
    -3 5 6 0.19
    3 5 -6 0.19
    -2 -5 6 0.38
    2 5 -6 0.41
    -2 5 6 0.4
    -2 5 6 0.42
    -1 -5 6 0.58
    -1 5 6 0.75
    -1 5 6 0.69
    -1 5 6 0.66
    1 5 -6 0.63
    1 5 -6 0.61
    0 -5 6 2.93
    0 -5 6 2.86
    0 5 6 2.89
    0 5 6 2.9
    0 5 -6 2.72
    0 5 6 2.84
    1 -5 6 0.08
    1 -5 6 0.05
    1 5 6 0.08
    1 5 6 0.12
    1 5 6 0.11
    -1 5 -6 0.03
    2 -5 6 0.1
    2 -5 6 0.03
    2 5 6 0.06
    -2 5 -6 0.04
    2 5 6 0.09
    2 5 6 0.06
    3 -5 6 0.02
    3 -5 6 0.06
    -3 5 -6 0.09
    3 5 6 -0.02
    3 5 6 0.07
    3 5 6 0.08
    4 -5 6 0
    4 -5 6 0.02
    -4 5 -6 0.04
    4 5 6 0.07
    4 5 6 0.03
    4 5 6 -0.03
    5 -5 6 0.73
    5 -5 6 0.84
    5 5 6 0.94
    -5 5 -6 0.96
    5 5 6 1
    6 -5 6 0.37
    6 -5 6 0.29
    6 5 6 0.28
    -6 5 -6 0.3
    6 5 6 0.32
    7 -5 6 2.75
    7 -5 6 2.71
    7 5 6 2.32
    7 5 6 2.72
    -7 5 -6 2.51
    8 -5 6 0.39
    -8 5 -6 0.25
    8 5 6 0.12
    8 5 6 0.22
    9 -5 6 0.65
    -9 5 -6 0.66
    9 5 6 0.68
    9 5 6 0.82
    10 -5 6 -0.07
    10 5 6 0.17
    10 5 6 0.14
    -10 5 -6 0.13
    11 -5 6 -0.02
    11 5 6 -0.01
    11 5 6 -0.08
    -11 5 -6 -0.09
    12 -5 6 0
    -12 5 -6 -0.06
    12 5 6 -0.02
    12 5 6 0.03
    13 -5 6 0.26
    -13 5 -6 0
    13 5 6 -0.03
    13 5 6 0.05
    -14 6 6 0.1
    14 6 -6 -0.05
    -14 6 6 -0.1
    -13 6 6 0.01
    13 6 -6 0.1
    -13 6 6 -0.09
    -12 6 6 0.73
    -12 6 6 0.43
    12 6 -6 0.68
    11 6 -6 1.64
    -11 6 6 1.46
    10 6 -6 -0.05
    -10 6 6 0.04
    -9 -6 6 0.12
    -9 6 6 0.23
    9 6 -6 0.17
    -8 -6 6 1.94
    -8 6 6 2.13
    8 6 -6 1.89
    -7 -6 6 0.08
    7 6 -6 0
    -7 6 6 0.05
    -6 -6 6 -0.01
    6 6 -6 0.06
    -6 6 6 0.07
    -5 -6 6 0.02
    5 6 -6 0.11
    -5 6 6 0
    -4 -6 6 -0.01
    -4 6 6 0.02
    4 6 -6 -0.01
    -3 -6 6 1.21
    3 6 -6 1.21
    -3 6 6 1.33
    -2 -6 6 5.23
    2 6 -6 5.01
    -2 6 6 5.02
    -2 6 6 5.02
    -1 -6 6 0.08
    1 6 -6 0.09
    -1 6 6 0.08
    1 6 -6 0.08
    -1 6 6 0.11
    -1 6 6 0.09
    0 -6 6 1.3
    0 6 6 1.29
    0 6 -6 1.37
    0 6 -6 1.37
    0 6 6 1.19
    0 6 6 1.32
    1 -6 6 0.31
    1 -6 6 0.32
    1 6 6 0.33
    -1 6 -6 0.27
    1 6 6 0.33
    1 6 6 0.23
    2 -6 6 0.56
    2 -6 6 0.45
    2 6 6 0.5
    2 6 6 0.55
    -2 6 -6 0.54
    2 6 6 0.63
    3 -6 6 2.39
    3 -6 6 2.28
    3 6 6 2.49
    3 6 6 2.14
    3 6 6 1.8
    -3 6 -6 2.15
    4 -6 6 11.93
    4 -6 6 12
    4 6 6 11.1
    -4 6 -6 11.48
    4 6 6 11.7
    5 -6 6 2.29
    5 -6 6 2.28
    5 6 6 2.46
    5 6 6 2.33
    -5 6 -6 2.29
    6 -6 6 0.01
    6 -6 6 -0.02
    6 6 6 0.09
    -6 6 -6 0.04
    6 6 6 0.01
    7 -6 6 0.04
    7 -6 6 -0.05
    7 6 6 0.07
    7 6 6 0.02
    -7 6 -6 0
    8 -6 6 0.24
    8 6 6 0.3
    8 6 6 0.22
    -8 6 -6 0.27
    9 -6 6 0.22
    9 6 6 0.13
    9 6 6 0.28
    -9 6 -6 0.29
    10 -6 6 0.04
    -10 6 -6 -0.01
    10 6 6 0.08
    10 6 6 -0.12
    11 -6 6 0.45
    -11 6 -6 0.29
    11 6 6 0.18
    11 6 6 0.31
    12 -6 6 0.95
    12 6 6 0.88
    12 6 6 1.14
    -12 6 -6 1.03
    13 -6 6 0.05
    13 6 6 -0.04
    13 6 6 0.1
    -13 6 -6 0.1
    -14 7 6 0.22
    -14 7 6 0.65
    14 7 -6 0.11
    13 7 -6 0.23
    -13 7 6 0.43
    -13 7 6 0.68
    -12 7 6 0.07
    12 7 -6 0.13
    -11 7 6 0.11
    11 7 -6 -0.04
    10 7 -6 -0.09
    -10 7 6 0.01
    -9 7 6 2.33
    9 7 -6 2.35
    -8 -7 6 4.35
    -8 7 6 4.56
    8 7 -6 4.38
    -7 -7 6 0.26
    7 7 -6 0.19
    -7 7 6 0.31
    -6 -7 6 0.1
    -6 7 6 0.09
    6 7 -6 0.03
    -5 -7 6 1.06
    5 7 -6 0.96
    -5 7 6 0.83
    -4 -7 6 0.42
    -4 7 6 0.5
    4 7 -6 0.37
    -3 -7 6 3.84
    3 7 -6 3.85
    -3 7 6 3.84
    -2 -7 6 0.03
    -2 7 6 0.1
    -2 7 6 0.04
    2 7 -6 0.06
    -1 -7 6 -0.02
    1 7 -6 0.01
    1 7 -6 0.02
    -1 7 6 0.03
    -1 7 6 0.02
    -1 7 6 0.02
    0 -7 6 0.51
    0 7 -6 0.44
    0 7 -6 0.44
    0 7 6 0.62
    0 7 6 0.48
    0 7 6 0.54
    1 -7 6 -0.03
    1 7 6 0
    -1 7 -6 -0.02
    1 7 6 -0.02
    1 7 6 0
    -1 7 -6 0
    2 -7 6 5.74
    2 7 6 5.77
    2 7 6 5.79
    2 7 6 6.12
    -2 7 -6 6.08
    3 -7 6 -0.01
    3 -7 6 0.02
    3 7 6 0.06
    3 7 6 0.04
    3 7 6 0.06
    -3 7 -6 0.01
    4 -7 6 0.09
    4 -7 6 -0.02
    4 7 6 0.06
    4 7 6 -0.01
    -4 7 -6 0.02
    5 -7 6 0.11
    5 -7 6 0.25
    -5 7 -6 0.1
    5 7 6 -0.01
    5 7 6 0.04
    6 -7 6 0.93
    6 -7 6 0.86
    -6 7 -6 0.75
    6 7 6 0.79
    6 7 6 0.81
    7 -7 6 0.64
    7 -7 6 0.71
    7 7 6 0.52
    -7 7 -6 0.69
    7 7 6 0.59
    8 -7 6 -0.08
    8 7 6 0.03
    -8 7 -6 0.03
    8 7 6 -0.02
    9 -7 6 0.12
    -9 7 -6 0.23
    9 7 6 -0.02
    9 7 6 0.28
    10 -7 6 0.17
    10 7 6 0.07
    10 7 6 -0.08
    -10 7 -6 0.04
    11 -7 6 0.1
    11 7 6 0.21
    -11 7 -6 0.04
    11 7 6 0.23
    12 -7 6 0.27
    12 7 6 0.15
    -12 7 -6 0.17
    12 7 6 0.23
    -13 7 -6 0.39
    13 7 6 0.28
    13 7 6 0.47
    -13 8 6 -0.11
    13 8 -6 -0.01
    -13 8 6 -0.05
    12 8 -6 0.86
    -12 8 6 0.78
    11 8 -6 -0.03
    -11 8 6 0.1
    10 8 -6 0.41
    -10 8 6 0.48
    9 8 -6 0.01
    -9 8 6 0.35
    -8 8 6 1.62
    8 8 -6 1.93
    -7 -8 6 -0.01
    -7 8 6 0.03
    7 8 -6 -0.03
    -6 -8 6 0.22
    -6 8 6 0.15
    6 8 -6 0.15
    -5 -8 6 3.85
    5 8 -6 3.67
    -5 8 6 3.65
    -4 -8 6 0.1
    -4 8 6 0.09
    4 8 -6 0.14
    -3 -8 6 0.58
    3 8 -6 0.6
    -3 8 6 0.57
    -3 8 6 0.48
    -2 -8 6 1.53
    2 8 -6 1.55
    -2 8 6 1.47
    -2 8 6 1.43
    -1 -8 6 0.6
    1 8 -6 0.58
    -1 8 6 0.81
    -1 8 6 0.62
    -1 8 6 0.68
    1 8 -6 0.66
    0 -8 6 8.16
    0 8 -6 8.07
    0 8 6 8.91
    0 8 -6 8.67
    0 8 6 8.61
    0 8 6 8.69
    1 -8 6 0.2
    1 8 6 0.1
    -1 8 -6 0.06
    1 8 6 0.15
    1 8 6 0.15
    -1 8 -6 0.09
    2 -8 6 0.68
    2 8 6 0.63
    -2 8 -6 0.6
    2 8 6 0.72
    -2 8 -6 0.71
    2 8 6 0.63
    3 -8 6 1.14
    3 8 6 1.04
    -3 8 -6 1.03
    3 8 6 1.05
    -3 8 -6 1.26
    3 8 6 1.09
    4 -8 6 0.04
    4 8 6 0.02
    4 8 6 -0.01
    -4 8 -6 0.05
    5 -8 6 0.19
    5 8 6 0.22
    -5 8 -6 0.36
    5 8 6 0.18
    6 -8 6 0.57
    6 -8 6 0.79
    6 8 6 0.67
    6 8 6 0.64
    -6 8 -6 0.65
    7 -8 6 0.53
    7 -8 6 0.33
    7 8 6 0.31
    7 8 6 0.59
    -7 8 -6 0.54
    8 -8 6 0.83
    8 8 6 0.9
    -8 8 -6 1.03
    8 8 6 1.18
    9 -8 6 0.27
    9 8 6 0.19
    -9 8 -6 0.19
    9 8 6 0.03
    10 8 6 0.38
    -10 8 -6 0.72
    10 8 6 0.13
    11 8 6 0.02
    11 8 6 0.01
    -11 8 -6 -0.05
    -12 8 -6 0.59
    12 8 6 0.19
    12 8 6 0.59
    13 8 6 0.43
    13 9 -6 0.16
    -13 9 6 -0.15
    -12 9 6 0.25
    12 9 -6 0.21
    -11 9 6 0.42
    11 9 -6 0.56
    -10 9 6 0.1
    10 9 -6 0.35
    -9 9 6 0.08
    9 9 -6 0.04
    -8 9 6 0.29
    8 9 -6 0.23
    7 9 -6 -0.01
    -7 9 6 0.03
    -6 -9 6 1.17
    6 9 -6 1.01
    -6 9 6 1.21
    -5 -9 6 5.26
    5 9 -6 5.24
    -5 9 6 5.3
    -4 -9 6 0.4
    -4 9 6 0.34
    4 9 -6 0.31
    -4 9 6 0.3
    -3 -9 6 2.38
    3 9 -6 2.54
    -3 9 6 2.54
    -3 9 6 2.61
    -2 -9 6 0.91
    -2 9 6 0.88
    2 9 -6 0.81
    -2 9 6 1.06
    2 9 -6 0.81
    -1 -9 6 0.75
    -1 9 6 0.62
    1 9 -6 0.8
    1 9 -6 0.74
    -1 9 6 0.88
    0 -9 6 0.03
    0 9 -6 0.04
    0 9 6 0.02
    0 9 6 0.03
    0 9 6 0.02
    0 9 -6 0
    1 -9 6 0.23
    -1 9 -6 0.1
    1 9 6 0.17
    1 9 6 0.16
    1 9 6 0.17
    -1 9 -6 0.21
    2 -9 6 1.38
    2 9 6 1.6
    2 9 6 1.69
    -2 9 -6 1.53
    -2 9 -6 1.52
    2 9 6 1.54
    3 -9 6 0.33
    -3 9 -6 0.28
    3 9 6 0.23
    -3 9 -6 0.3
    3 9 6 0.26
    4 -9 6 1.06
    -4 9 -6 1.27
    -4 9 -6 1.2
    4 9 6 1.11
    4 9 6 1.13
    5 -9 6 1.36
    -5 9 -6 1.27
    5 9 6 1.14
    -5 9 -6 1.44
    5 9 6 1.35
    6 -9 6 0.11
    6 9 6 0.23
    6 9 6 0.19
    -6 9 -6 0.21
    -6 9 -6 0.22
    -7 9 -6 1.31
    7 9 6 1.35
    7 9 6 1.47
    -7 9 -6 1.35
    8 9 6 -0.12
    8 9 6 0.01
    -8 9 -6 -0.03
    -8 9 -6 0.05
    -9 9 -6 0.41
    9 9 6 0.3
    9 9 6 0.37
    -9 9 -6 0.51
    10 9 6 0.28
    -10 9 -6 0.13
    -10 9 -6 0.14
    10 9 6 0.05
    11 9 6 0
    -11 9 -6 -0.04
    11 9 6 -0.01
    -11 9 -6 -0.06
    12 9 6 0.1
    12 9 6 0.12
    -12 9 -6 0.02
    -12 9 -6 -0.01
    -12 10 6 0.01
    12 10 -6 0.05
    11 10 -6 -0.01
    -11 10 6 0.02
    10 10 -6 0.07
    -10 10 6 0.07
    -9 10 6 0.74
    9 10 -6 0.99
    8 10 -6 0.5
    -8 10 6 0.75
    -7 10 6 0.35
    7 10 -6 0.52
    -6 -10 6 0.09
    -6 10 6 0.08
    6 10 -6 0.19
    -5 -10 6 0.14
    5 10 -6 0.08
    -5 10 6 0.06
    -4 -10 6 4.44
    4 10 -6 4.47
    -4 10 6 4.18
    -3 -10 6 0.37
    -3 10 6 0.37
    -3 10 6 0.34
    3 10 -6 0.21
    -2 -10 6 0.81
    2 10 -6 0.76
    -2 10 6 0.84
    -2 10 6 0.81
    2 10 -6 0.93
    -1 -10 6 6.04
    -1 10 6 5.66
    1 10 -6 5.78
    -1 10 6 5.92
    1 10 -6 5.84
    0 -10 6 0.69
    0 10 -6 0.78
    0 10 6 0.71
    0 10 6 0.76
    0 10 6 0.7
    0 10 -6 0.58
    1 -10 6 0.84
    1 10 6 1.04
    -1 10 -6 0.95
    1 10 6 1
    1 10 6 0.71
    -1 10 -6 0.7
    2 -10 6 2.66
    -2 10 -6 2.57
    2 10 6 2.52
    2 10 6 2.94
    -2 10 -6 2.7
    3 -10 6 2.28
    3 10 6 2.28
    -3 10 -6 2.04
    -3 10 -6 2.02
    3 10 6 2.16
    4 -10 6 1.94
    4 10 6 1.96
    -4 10 -6 1.95
    -4 10 -6 1.94
    4 10 6 1.62
    5 -10 6 1.05
    5 10 6 1.23
    -5 10 -6 0.9
    -5 10 -6 0.99
    5 10 6 0.93
    6 -10 6 2.11
    -6 10 -6 2.57
    -6 10 -6 2.05
    6 10 6 2.22
    6 10 6 1.92
    -7 10 -6 0.37
    7 10 6 0.41
    7 10 6 0.53
    -7 10 -6 0.59
    8 10 6 -0.16
    -8 10 -6 -0.08
    -8 10 -6 0
    8 10 6 0.05
    -9 10 -6 0.1
    9 10 6 0.1
    9 10 6 0.07
    -9 10 -6 0.13
    -10 10 -6 1.02
    -10 10 -6 0.6
    10 10 6 0.87
    10 10 6 0.73
    -11 10 -6 -0.01
    11 10 6 0.05
    -11 10 -6 0.12
    11 10 6 0.09
    12 10 6 0.09
    -12 10 -6 0.2
    -12 11 6 0.28
    12 11 -6 0.21
    -11 11 6 -0.07
    11 11 -6 -0.03
    10 11 -6 0.01
    -10 11 6 0.07
    9 11 -6 0.15
    -9 11 6 0.12
    -8 11 6 0.12
    8 11 -6 0.09
    7 11 -6 3
    -7 11 6 3.37
    -6 11 6 0.64
    6 11 -6 0.75
    -5 -11 6 2.24
    -5 11 6 2.42
    5 11 -6 3.07
    -4 -11 6 0.04
    -4 11 6 -0.06
    4 11 -6 -0.04
    -3 -11 6 5.74
    3 11 -6 5.87
    -3 11 6 5.66
    -2 -11 6 1.73
    2 11 -6 1.77
    -2 11 6 1.68
    -2 11 6 1.55
    -1 -11 6 0.63
    1 11 -6 0.6
    1 11 -6 0.38
    -1 11 6 0.68
    -1 11 6 0.73
    0 -11 6 0.04
    0 11 6 0.1
    0 11 6 0.04
    0 11 -6 0.09
    0 11 -6 0.02
    0 11 6 -0.02
    1 -11 6 0
    1 11 6 0.07
    1 11 6 0
    -1 11 -6 -0.02
    -1 11 -6 0.02
    1 11 6 0.03
    2 -11 6 3.92
    2 11 6 3.81
    2 11 6 4.07
    -2 11 -6 3.74
    -2 11 -6 3.56
    3 -11 6 0.88
    -3 11 -6 0.81
    3 11 6 0.72
    3 11 6 0.81
    -3 11 -6 0.95
    4 -11 6 0.21
    -4 11 -6 0.35
    4 11 6 0.27
    -4 11 -6 0.34
    4 11 6 0.32
    5 -11 6 0.07
    5 11 6 0.19
    5 11 6 0.23
    -5 11 -6 0.06
    -5 11 -6 0.15
    6 11 6 0.82
    6 11 6 0.69
    -6 11 -6 0.71
    -6 11 -6 0.69
    7 11 6 1.56
    -7 11 -6 1.36
    -7 11 -6 1.56
    7 11 6 1.42
    -8 11 -6 0.05
    8 11 6 0.16
    -8 11 -6 0.12
    8 11 6 0.01
    -9 11 -6 0.04
    9 11 6 -0.03
    9 11 6 0.15
    -9 11 -6 0.08
    -10 11 -6 0.19
    10 11 6 0.13
    10 11 6 0.2
    -10 11 -6 0.34
    11 11 6 0.5
    -11 11 -6 0.44
    -11 11 -6 0.56
    11 12 -6 -0.14
    -11 12 6 0.13
    -10 12 6 0.89
    10 12 -6 1.15
    9 12 -6 0.25
    -9 12 6 0.34
    -8 12 6 0.68
    8 12 -6 0.4
    -7 12 6 0.55
    7 12 -6 0.49
    6 12 -6 2.42
    -6 12 6 1.99
    5 12 -6 0.08
    -5 12 6 0.13
    -4 -12 6 0.01
    4 12 -6 0.15
    -4 12 6 -0.02
    -3 -12 6 0.32
    -3 12 6 0.26
    3 12 -6 0.19
    -2 -12 6 1.03
    -2 12 6 0.97
    -2 12 6 0.89
    2 12 -6 0.96
    -1 -12 6 0.08
    1 12 -6 0
    -1 12 6 0.01
    -1 12 6 0.02
    1 12 -6 -0.07
    0 -12 6 0.88
    0 12 6 0.75
    0 12 -6 0.54
    0 12 6 0.69
    0 12 -6 0.84
    0 12 6 0.61
    1 -12 6 1.21
    -1 12 -6 1.46
    1 12 6 1.11
    -1 12 -6 1.35
    1 12 6 1.13
    2 -12 6 1.47
    -2 12 -6 1.62
    2 12 6 1.6
    -2 12 -6 1.57
    2 12 6 1.25
    3 -12 6 0.08
    3 12 6 -0.02
    3 12 6 0.09
    -3 12 -6 0.06
    -3 12 -6 0.09
    4 -12 6 0.28
    4 12 6 0.37
    -4 12 -6 0.24
    4 12 6 0.44
    -4 12 -6 0.35
    5 -12 6 0.55
    -5 12 -6 0.68
    5 12 6 0.7
    -5 12 -6 0.69
    5 12 6 0.67
    -6 12 -6 0.06
    6 12 6 0.07
    6 12 6 0.16
    -6 12 -6 0.13
    -7 12 -6 0.11
    -7 12 -6 0.23
    7 12 6 0.19
    7 12 6 0.4
    -8 12 -6 1.48
    8 12 6 1.18
    -8 12 -6 1.66
    8 12 6 1.45
    9 12 6 0.14
    9 12 6 0.27
    -9 12 -6 0.19
    -9 12 -6 0.04
    10 12 6 1.41
    -10 12 -6 1.29
    10 12 6 1.03
    -10 12 -6 1.38
    -10 13 6 0.17
    10 13 -6 0.2
    9 13 -6 0.07
    -9 13 6 -0.02
    8 13 -6 0.08
    -8 13 6 0.07
    7 13 -6 -0.1
    -7 13 6 0
    6 13 -6 0.04
    -6 13 6 0
    -5 13 6 0.55
    5 13 -6 0.97
    4 13 -6 0.57
    -4 13 6 0.53
    -3 -13 6 0.11
    3 13 -6 0.23
    -3 13 6 0.09
    -2 -13 6 0.21
    -2 13 6 0.23
    2 13 -6 0.2
    -1 -13 6 1.19
    1 13 -6 1.1
    -1 13 6 1.05
    -1 13 6 1.12
    0 -13 6 0.98
    0 13 6 0.74
    0 13 -6 0.77
    0 13 -6 0.75
    0 13 6 0.66
    1 -13 6 1.49
    -1 13 -6 1.11
    -1 13 -6 1.02
    1 13 6 1.11
    1 13 6 1.24
    2 -13 6 0.09
    -2 13 -6 0
    -2 13 -6 0
    2 13 6 0.01
    2 13 6 0.06
    3 -13 6 0.05
    -3 13 -6 0.1
    3 13 6 0.06
    3 13 6 0.11
    -3 13 -6 0.11
    4 -13 6 0.02
    -4 13 -6 -0.03
    4 13 6 0.08
    -4 13 -6 0.02
    4 13 6 0.03
    -5 13 -6 -0.02
    5 13 6 -0.05
    5 13 6 -0.01
    -5 13 -6 0.01
    -6 13 -6 -0.04
    6 13 6 0.02
    6 13 6 -0.1
    -6 13 -6 0
    -7 13 -6 0.05
    7 13 6 0.17
    7 13 6 -0.02
    -7 13 -6 0.15
    8 13 6 -0.06
    -8 13 -6 0.02
    8 13 6 -0.11
    -8 13 -6 -0.02
    -9 13 -6 0.18
    9 13 6 0.34
    9 13 6 0.18
    -9 13 -6 0.14
    -9 14 6 -0.18
    9 14 -6 0.03
    -8 14 6 -0.01
    8 14 -6 -0.01
    -7 14 6 0.08
    7 14 -6 0.32
    6 14 -6 1.47
    -6 14 6 1.43
    5 14 -6 0.01
    -5 14 6 -0.03
    4 14 -6 0.18
    -4 14 6 0.01
    3 14 -6 0.07
    -3 14 6 0.06
    -2 -14 6 0.25
    2 14 -6 0.33
    -2 14 6 0.23
    -1 -14 6 0.2
    -1 14 6 0.12
    1 14 -6 0.05
    0 -14 6 0
    0 14 -6 0.1
    0 14 6 0.04
    0 14 6 -0.06
    1 -14 6 -0.01
    -1 14 -6 -0.06
    1 14 6 0.02
    -1 14 -6 0.02
    1 14 6 -0.05
    2 -14 6 1.15
    -2 14 -6 1.01
    -2 14 -6 1.16
    2 14 6 1.04
    2 14 6 1.11
    3 -14 6 0.15
    -3 14 -6 0.1
    3 14 6 0.21
    3 14 6 0.07
    -3 14 -6 0.1
    -4 14 -6 -0.01
    -4 14 -6 0.06
    4 14 6 0.15
    4 14 6 0.13
    5 14 6 0.3
    -5 14 -6 0.13
    5 14 6 0.16
    -5 14 -6 0.2
    -6 14 -6 0.04
    6 14 6 0.02
    -6 14 -6 0.05
    6 14 6 0.03
    7 14 6 0.51
    7 14 6 0.39
    -7 14 -6 0.4
    -7 14 -6 0.54
    8 14 6 0.47
    -8 14 -6 0.15
    -8 14 -6 0.39
    8 14 6 0.28
    8 15 -6 0.68
    -8 15 6 0.59
    -7 15 6 0.79
    7 15 -6 0.71
    6 15 -6 0.6
    -6 15 6 0.54
    -5 15 6 0.07
    5 15 -6 0.13
    -4 15 6 0.18
    4 15 -6 0.05
    -3 15 6 5.92
    3 15 -6 5.95
    2 15 -6 0.36
    -2 15 6 0.3
    -1 -15 6 1.9
    -1 15 6 1.82
    1 15 -6 2.19
    0 -15 6 1.02
    0 15 -6 1.44
    0 15 6 1.21
    1 -15 6 0.19
    1 15 6 0.06
    -1 15 -6 0.11
    1 15 6 0.13
    2 15 6 0.68
    -2 15 -6 0.42
    -2 15 -6 0.61
    2 15 6 0.59
    3 15 6 1.01
    3 15 6 0.96
    -3 15 -6 0.97
    -3 15 -6 0.68
    -4 15 -6 0.27
    4 15 6 0.28
    4 15 6 0.57
    -4 15 -6 0.34
    -5 15 -6 0.02
    5 15 6 0.19
    -5 15 -6 -0.03
    5 15 6 -0.17
    6 15 6 -0.16
    6 15 6 0.03
    -6 15 -6 -0.04
    -6 15 -6 0.05
    7 15 6 0.12
    -7 15 -6 0.31
    -7 15 -6 0.46
    7 15 6 0.23
    7 16 -6 0.03
    -6 16 6 0.16
    6 16 -6 0.01
    -5 16 6 0.3
    5 16 -6 0.04
    4 16 -6 0.03
    -4 16 6 0.1
    -3 16 6 0.61
    3 16 -6 0.67
    2 16 -6 0.15
    -2 16 6 0.01
    1 16 -6 2.45
    -1 16 6 2.17
    0 16 6 3.55
    0 16 -6 3.6
    -1 16 -6 2.51
    1 16 6 2.82
    2 16 6 0.68
    -2 16 -6 0.93
    -3 16 -6 0.91
    3 16 6 0.57
    3 16 6 0.84
    4 16 6 0.1
    -4 16 -6 0
    -4 16 -6 0.02
    4 16 6 -0.01
    -5 16 -6 1.29
    5 16 6 0.89
    5 16 6 1.28
    -5 16 -6 1.04
    6 16 6 4.31
    -6 16 -6 4.44
    -6 16 -6 4.1
    6 16 6 4.35
    -4 17 6 1.51
    4 17 -6 1.88
    3 17 -6 0.7
    -3 17 6 0.6
    -2 17 6 0.12
    2 17 -6 0.05
    1 17 -6 -0.14
    -1 17 6 -0.03
    0 17 -6 0.18
    0 17 6 0.13
    -1 17 -6 -0.02
    1 17 6 -0.02
    2 17 6 0
    -2 17 -6 -0.07
    3 17 6 0.39
    -3 17 -6 0.17
    4 17 6 -0.08
    -4 17 -6 -0.08
    4 17 6 -0.12
    -14 0 7 0.35
    -13 0 7 -0.05
    -12 0 7 -0.08
    -11 0 7 1.01
    10 0 -7 -0.02
    -10 0 7 0.18
    -10 0 7 0.04
    9 0 -7 0.02
    -9 0 7 0.03
    -9 0 7 -0.07
    -8 0 7 -0.02
    8 0 -7 -0.02
    -8 0 7 0.05
    7 0 -7 21.61
    -7 0 7 20.35
    -7 0 7 20.86
    6 0 -7 0.03
    -6 0 7 -0.01
    -6 0 7 -0.02
    -5 0 7 5.44
    5 0 -7 5.9
    -5 0 7 5.39
    -4 0 7 0
    -4 0 7 0.04
    4 0 -7 0
    -3 0 7 4.08
    -3 0 7 3.97
    3 0 -7 3.99
    -2 0 7 -0.03
    -2 0 7 -0.01
    2 0 -7 0
    -1 0 7 61.45
    1 0 -7 60.57
    -1 0 7 61.36
    0 0 7 0.1
    0 0 -7 0.07
    0 0 7 0.11
    1 0 7 20.55
    1 0 7 21.01
    -1 0 -7 20.62
    -2 0 -7 -0.01
    2 0 7 -0.01
    2 0 7 0
    3 0 7 2.47
    3 0 7 2.21
    -3 0 -7 2.47
    -4 0 -7 0.02
    4 0 7 -0.04
    4 0 7 -0.02
    5 0 7 14.95
    5 0 7 13.83
    -5 0 -7 13.38
    6 0 7 -0.02
    6 0 7 -0.01
    -6 0 -7 -0.02
    -7 0 -7 5.14
    7 0 7 5.32
    8 0 7 -0.02
    -8 0 -7 -0.03
    8 0 7 0.04
    -9 0 -7 -0.02
    9 0 7 0.08
    -10 0 -7 -0.01
    10 0 7 0.1
    11 0 7 1.96
    -11 0 -7 2.02
    12 0 7 0.18
    -12 0 -7 -0.11
    -13 0 -7 0.03
    13 0 7 0.45
    14 0 7 0.09
    -14 0 -7 -0.18
    -14 1 7 0.07
    -13 -1 7 0.02
    -13 1 7 -0.01
    -12 -1 7 0.03
    -12 1 7 0.02
    -11 -1 7 -0.02
    11 1 -7 0.01
    -11 1 7 -0.03
    -11 1 7 0.06
    10 -1 -7 2.24
    -10 -1 7 1.73
    -10 1 7 1.95
    10 1 -7 2.05
    -10 1 7 1.83
    -9 -1 7 0.19
    9 -1 -7 0.18
    -9 -1 7 0.29
    9 1 -7 0.15
    -9 1 7 0.16
    -9 1 7 0.27
    -8 -1 7 2.77
    -8 -1 7 2.56
    8 -1 -7 2.64
    8 1 -7 2.53
    -8 1 7 2.45
    -8 1 7 2.25
    -7 -1 7 0.64
    -7 -1 7 0.72
    7 -1 -7 0.76
    -7 1 7 0.73
    7 1 -7 0.85
    -7 1 7 0.86
    -6 -1 7 0.8
    6 -1 -7 0.79
    -6 1 7 0.66
    6 1 -7 0.72
    -6 1 7 0.94
    -5 -1 7 11.43
    5 1 -7 11.83
    -5 1 7 11.75
    -5 1 7 11.78
    -4 -1 7 0.17
    4 1 -7 0.21
    -4 1 7 0.25
    -4 1 7 0.15
    -3 -1 7 36.99
    -3 1 7 38.33
    3 1 -7 38.83
    -3 1 7 36.68
    -2 -1 7 7.63
    -2 -1 7 7.8
    -2 1 7 7.89
    -2 1 7 7.94
    2 1 -7 7.62
    1 -1 -7 4.32
    -1 -1 7 4.45
    -1 -1 7 4.33
    -1 1 7 4.3
    1 1 -7 4.17
    -1 1 7 4.16
    0 -1 -7 4.84
    0 -1 7 4.72
    0 -1 7 4.72
    0 1 7 4.73
    0 1 -7 4.73
    0 1 7 4.74
    -1 -1 -7 7.74
    1 -1 7 7.35
    1 -1 7 7.27
    1 1 7 7.81
    -1 1 -7 7.58
    1 1 7 7.5
    -2 -1 -7 0.87
    2 -1 7 0.94
    2 -1 7 0.85
    -2 1 -7 0.99
    2 1 7 1.02
    2 1 7 0.74
    3 -1 7 9.14
    3 -1 7 8.87
    -3 -1 -7 8.91
    3 1 7 8.76
    -3 1 -7 9.12
    3 1 7 9.17
    4 -1 7 6.23
    4 -1 7 6.28
    -4 1 -7 6.26
    4 1 7 6.21
    4 1 7 6.33
    5 -1 7 7.03
    5 -1 7 5.21
    5 1 7 6.86
    -5 1 -7 6.58
    5 1 7 6.74
    6 -1 7 0.57
    6 -1 7 0.51
    6 1 7 0.52
    6 1 7 0.49
    -6 1 -7 0.48
    7 -1 7 0.08
    7 -1 7 0.13
    7 1 7 0.12
    -7 1 -7 0.15
    7 1 7 0.11
    8 -1 7 0.75
    8 -1 7 0.39
    -8 1 -7 0.69
    8 1 7 0.43
    -9 -1 -7 0.4
    9 -1 7 0.23
    9 1 7 0.33
    -9 1 -7 0.33
    10 -1 7 -0.04
    -10 -1 -7 0.1
    -10 1 -7 0.01
    10 1 7 -0.06
    -11 -1 -7 0.43
    11 -1 7 0.63
    -11 1 -7 0.49
    11 1 7 0.71
    -12 -1 -7 -0.02
    12 -1 7 0.05
    12 1 7 0
    -12 1 -7 -0.12
    13 -1 7 -0.05
    -13 -1 -7 0.26
    -13 1 -7 -0.01
    13 1 7 -0.03
    14 -1 7 0.24
    -14 -1 -7 0.56
    14 1 7 0.46
    -14 1 -7 0.54
    -15 2 7 0.13
    -14 2 7 0
    -13 2 7 0.12
    -12 -2 7 0.08
    -12 2 7 -0.01
    12 2 -7 0
    -11 -2 7 -0.06
    -11 2 7 0.03
    11 2 -7 -0.13
    -11 2 7 0.06
    -10 -2 7 -0.03
    -10 2 7 -0.03
    10 2 -7 0.02
    -10 2 7 -0.04
    -9 -2 7 0.01
    -9 2 7 0.08
    9 2 -7 0.03
    -9 2 7 0.1
    -8 -2 7 2.74
    8 2 -7 2.62
    -8 2 7 2.77
    -8 2 7 2.48
    -7 -2 7 1.78
    -7 2 7 1.99
    7 2 -7 1.69
    -7 2 7 1.95
    -6 -2 7 4.19
    6 2 -7 4.42
    -6 2 7 3.89
    -6 2 7 4.37
    -5 -2 7 3.29
    -5 2 7 3.32
    -5 2 7 3.3
    5 2 -7 3.54
    -4 -2 7 2.95
    4 2 -7 3.02
    -4 2 7 3.09
    -4 2 7 2.98
    -3 -2 7 6.19
    3 2 -7 6.26
    -3 2 7 6.24
    -3 2 7 6.29
    -2 -2 7 5.23
    -2 2 7 5.35
    -2 2 7 5.29
    2 2 -7 5.38
    -1 -2 7 2.62
    1 -2 -7 2.78
    -1 -2 7 2.77
    -1 2 7 2.65
    1 2 -7 2.86
    -1 2 7 2.9
    0 -2 -7 16.63
    0 -2 7 16.71
    0 -2 7 16.14
    0 2 7 16.66
    0 2 7 16.72
    0 2 -7 16.39
    -1 -2 -7 8.26
    1 -2 7 8.34
    1 -2 7 7.9
    -1 2 -7 8.21
    1 2 7 8.48
    1 2 7 8.45
    2 -2 7 3.08
    2 -2 7 2.95
    2 2 7 3.18
    2 2 7 2.99
    -2 2 -7 3.04
    2 2 7 3.19
    3 -2 7 0.07
    3 -2 7 0.03
    -3 2 -7 0.04
    3 2 7 0.04
    3 2 7 0.02
    3 2 7 0.06
    4 -2 7 4.88
    4 -2 7 5.09
    4 2 7 4.67
    4 2 7 4.85
    -4 2 -7 4.9
    4 2 7 4.66
    5 -2 7 0.97
    5 -2 7 1.14
    5 2 7 0.95
    -5 2 -7 1.05
    5 2 7 1.09
    5 2 7 0.86
    6 -2 7 17.62
    6 -2 7 18.08
    -6 2 -7 18.07
    6 2 7 18.9
    6 2 7 18.39
    6 2 7 18.39
    7 -2 7 -0.01
    7 -2 7 -0.05
    -7 2 -7 0.04
    7 2 7 -0.02
    7 2 7 -0.01
    7 2 7 0
    8 -2 7 0.22
    8 -2 7 0.37
    8 2 7 0.29
    -8 2 -7 0.29
    8 2 7 0.28
    9 -2 7 0.31
    -9 2 -7 0.31
    9 2 7 0.35
    9 2 7 0.42
    10 -2 7 0.06
    -10 2 -7 0.06
    10 2 7 0.13
    11 -2 7 0.22
    -11 2 -7 0.26
    11 2 7 0.36
    12 -2 7 0.03
    -12 -2 -7 0.03
    -12 2 -7 0.1
    12 2 7 0.06
    -13 -2 -7 -0.09
    13 -2 7 0.09
    13 2 7 0.05
    -13 2 -7 -0.04
    14 -2 7 0.04
    -14 -2 -7 0.07
    14 2 7 -0.02
    -14 2 -7 -0.05
    -14 3 7 0.05
    -13 3 7 -0.09
    -12 -3 7 0.91
    -12 3 7 0.87
    -12 3 7 0.76
    12 3 -7 0.91
    -11 -3 7 0.01
    -11 3 7 0.14
    11 3 -7 0.02
    -11 3 7 0.16
    -10 -3 7 3.86
    -10 3 7 4.2
    -10 3 7 3.81
    10 3 -7 4.02
    -9 -3 7 0.01
    9 3 -7 0.05
    -9 3 7 0.04
    -9 3 7 0.06
    -8 -3 7 4.75
    -8 3 7 4.41
    -8 3 7 4.69
    8 3 -7 4.33
    -8 3 7 4.63
    -7 -3 7 0.12
    -7 3 7 -0.01
    7 3 -7 -0.01
    -7 3 7 0.06
    -6 -3 7 2.38
    -6 3 7 2.29
    6 3 -7 2.32
    -6 3 7 2.23
    -5 -3 7 1.96
    5 3 -7 2.08
    -5 3 7 1.86
    -5 3 7 1.96
    -4 -3 7 1.06
    -4 3 7 1.1
    4 3 -7 0.95
    -4 3 7 1.07
    -3 -3 7 8.52
    -3 3 7 9.36
    3 3 -7 8.89
    -3 3 7 9.33
    -2 -3 7 1.12
    -2 3 7 1.09
    -2 3 7 1.07
    2 3 -7 1.01
    -1 -3 7 0.09
    -1 -3 7 0.08
    -1 3 7 0.06
    1 3 -7 0.07
    -1 3 7 0.1
    0 -3 7 0.26
    0 -3 7 0.39
    0 3 7 0.36
    0 3 7 0.24
    0 3 -7 0.38
    1 -3 7 0.1
    1 -3 7 0.06
    1 3 7 0.08
    1 3 7 0.14
    1 3 7 0.1
    -1 3 -7 0.08
    2 -3 7 1.05
    2 -3 7 1.09
    2 3 7 1.32
    2 3 7 1.08
    -2 3 -7 1.2
    2 3 7 1.17
    3 -3 7 5.03
    3 -3 7 5.08
    -3 3 -7 4.81
    3 3 7 5.01
    3 3 7 4.88
    3 3 7 5.13
    4 -3 7 0.29
    4 -3 7 0.33
    -4 3 -7 0.29
    4 3 7 0.39
    4 3 7 0.25
    4 3 7 0.28
    5 -3 7 0.58
    5 -3 7 0.67
    5 3 7 0.4
    -5 3 -7 0.48
    5 3 7 0.55
    5 3 7 0.51
    6 -3 7 -0.04
    6 -3 7 -0.07
    6 3 7 0
    6 3 7 0
    -6 3 -7 -0.02
    6 3 7 0.02
    7 -3 7 2.42
    7 -3 7 2.52
    7 3 7 2.68
    -7 3 -7 2.39
    7 3 7 2.53
    7 3 7 2.32
    8 -3 7 0.4
    8 -3 7 0.33
    8 3 7 0.24
    -8 3 -7 0.26
    8 3 7 0.42
    9 -3 7 2.21
    -9 3 -7 2.79
    9 3 7 2.46
    9 3 7 2.17
    10 -3 7 0.07
    10 3 7 0.24
    -10 3 -7 0.19
    10 3 7 0.17
    11 -3 7 0.41
    -11 3 -7 0.24
    11 3 7 0.18
    11 3 7 0.45
    12 -3 7 0.02
    12 3 7 0.09
    -12 3 -7 -0.07
    -13 -3 -7 -0.06
    13 -3 7 -0.04
    13 3 7 0.18
    -13 3 -7 0.15
    14 -3 7 0
    -14 -3 -7 -0.06
    -14 3 -7 -0.06
    14 3 7 -0.02
    -14 4 7 0.22
    -13 4 7 1.24
    13 4 -7 1.11
    -12 4 7 1.38
    -12 4 7 1.49
    12 4 -7 1.3
    -11 -4 7 0.19
    -11 4 7 0.13
    11 4 -7 0.23
    -11 4 7 0.37
    -10 -4 7 0.33
    10 4 -7 0.18
    -10 4 7 0.34
    -10 4 7 0.31
    -9 -4 7 0.2
    -9 4 7 0.05
    -9 4 7 0.21
    9 4 -7 0
    -8 -4 7 0.42
    -8 4 7 0.57
    -8 4 7 0.5
    8 4 -7 0.41
    -7 -4 7 0.06
    -7 4 7 0.01
    7 4 -7 0.04
    -7 4 7 0.05
    -6 -4 7 0.32
    6 4 -7 0.23
    -6 4 7 0.26
    -6 4 7 0.22
    -5 -4 7 3.9
    -5 4 7 3.7
    -5 4 7 3.78
    5 4 -7 3.61
    -4 -4 7 0.03
    4 4 -7 0.05
    -4 4 7 0.02
    -4 4 7 0
    -3 -4 7 1.51
    -3 4 7 1.38
    -3 4 7 1.57
    3 4 -7 1.33
    -2 -4 7 0.04
    -2 4 7 0.01
    2 4 -7 0.02
    -2 4 7 0.03
    -1 -4 7 -0.01
    -1 -4 7 -0.01
    -1 4 7 0.02
    1 4 -7 0.03
    -1 4 7 0.02
    0 -4 7 0.22
    0 -4 7 0.16
    0 4 -7 0.18
    0 4 7 0.28
    0 4 7 0.14
    0 4 7 0.16
    1 -4 7 1.2
    1 -4 7 1.17
    -1 4 -7 1.4
    1 4 7 1.44
    1 4 7 1.25
    1 4 7 1.22
    2 -4 7 0.9
    2 -4 7 0.91
    2 4 7 0.85
    2 4 7 0.82
    2 4 7 0.78
    -2 4 -7 0.67
    3 -4 7 0.08
    3 -4 7 0.11
    3 4 7 0.12
    3 4 7 0.08
    -3 4 -7 0.09
    3 4 7 0.02
    4 -4 7 2.07
    4 -4 7 1.97
    4 4 7 1.96
    4 4 7 2
    4 4 7 1.92
    -4 4 -7 2.09
    5 -4 7 0.01
    5 -4 7 0.03
    5 4 7 0.01
    5 4 7 0.01
    5 4 7 0.09
    -5 4 -7 0.06
    6 -4 7 1.17
    6 -4 7 1.18
    -6 4 -7 1.32
    6 4 7 1.58
    6 4 7 1.43
    6 4 7 1.29
    7 -4 7 0.11
    7 -4 7 0.05
    -7 4 -7 0.13
    7 4 7 0.04
    7 4 7 0.1
    8 -4 7 0.15
    8 -4 7 0.02
    8 4 7 0.11
    8 4 7 0.08
    -8 4 -7 0.08
    9 -4 7 0.56
    9 4 7 0.61
    9 4 7 0.59
    -9 4 -7 0.7
    10 -4 7 -0.1
    10 4 7 -0.03
    10 4 7 0.01
    -10 4 -7 0.05
    11 -4 7 0.19
    11 4 7 0.54
    11 4 7 0.42
    -11 4 -7 0.41
    12 -4 7 0.32
    12 4 7 0.19
    12 4 7 0.1
    -12 4 -7 0.13
    13 -4 7 0.47
    13 4 7 0.47
    -13 4 -7 0.69
    -14 5 7 0.15
    13 5 -7 0.47
    -13 5 7 0.36
    -13 5 7 0.47
    -12 5 7 1.33
    12 5 -7 0.94
    -12 5 7 1.09
    -11 5 7 0.08
    -11 5 7 0.16
    11 5 -7 0.15
    -10 -5 7 0.69
    -10 5 7 0.57
    -10 5 7 0.55
    10 5 -7 0.52
    -9 -5 7 1.04
    -9 5 7 0.96
    -9 5 7 0.82
    9 5 -7 0.72
    -8 -5 7 3.98
    -8 5 7 3.87
    -8 5 7 3.88
    8 5 -7 4.11
    -7 -5 7 0.45
    -7 5 7 0.3
    -7 5 7 0.44
    7 5 -7 0.54
    -6 -5 7 0.73
    -6 5 7 0.77
    -6 5 7 0.55
    6 5 -7 0.86
    -5 -5 7 0.65
    5 5 -7 0.66
    -5 5 7 0.73
    -5 5 7 0.6
    -4 -5 7 0.11
    4 5 -7 0.06
    -4 5 7 0.03
    -4 5 7 0.01
    -3 -5 7 0.64
    -3 5 7 0.84
    3 5 -7 0.67
    -3 5 7 0.73
    -2 -5 7 4.42
    -2 5 7 4.63
    -2 5 7 4.48
    2 5 -7 4.59
    -1 -5 7 0.22
    -1 -5 7 0.29
    1 5 -7 0.2
    -1 5 7 0.2
    -1 5 7 0.29
    -1 5 7 0.22
    0 -5 7 0.21
    0 -5 7 0.2
    0 5 7 0.23
    0 5 7 0.23
    0 5 -7 0.31
    0 5 7 0.23
    1 -5 7 7.49
    1 -5 7 7.41
    1 5 7 7.09
    1 5 7 7.23
    1 5 7 7.34
    -1 5 -7 6.93
    2 -5 7 2.82
    2 -5 7 2.36
    2 5 7 2.67
    2 5 7 2.59
    -2 5 -7 2.55
    2 5 7 2.56
    3 -5 7 -0.01
    3 -5 7 0.03
    3 5 7 0.03
    3 5 7 -0.01
    -3 5 -7 0.03
    3 5 7 0.01
    4 -5 7 0.73
    4 -5 7 0.6
    4 5 7 0.65
    4 5 7 0.7
    4 5 7 0.67
    -4 5 -7 0.6
    5 -5 7 0.16
    5 -5 7 0.1
    5 5 7 0.12
    5 5 7 0.18
    5 5 7 0.14
    -5 5 -7 0.16
    6 -5 7 0.65
    6 -5 7 0.62
    -6 5 -7 0.66
    6 5 7 0.69
    6 5 7 0.54
    7 -5 7 0.07
    7 -5 7 0.04
    7 5 7 0.16
    7 5 7 0.14
    -7 5 -7 0.26
    8 -5 7 0.08
    8 -5 7 0.12
    8 5 7 0.06
    8 5 7 0.06
    -8 5 -7 0.11
    9 -5 7 0.83
    -9 5 -7 1.05
    9 5 7 1.02
    9 5 7 1.04
    10 -5 7 0.67
    -10 5 -7 0.78
    10 5 7 0.9
    10 5 7 0.58
    11 -5 7 0.2
    -11 5 -7 0.1
    11 5 7 0.25
    11 5 7 0.15
    12 -5 7 0.03
    12 5 7 -0.02
    12 5 7 0.01
    -12 5 -7 0.01
    13 -5 7 0.03
    13 5 7 -0.07
    -13 5 -7 -0.03
    13 5 7 -0.08
    14 6 -7 2.17
    -14 6 7 2.18
    13 6 -7 -0.05
    -13 6 7 0.21
    -13 6 7 0.22
    12 6 -7 0.02
    -12 6 7 -0.14
    -12 6 7 0.02
    -11 6 7 2.16
    -11 6 7 2.25
    11 6 -7 2.01
    -10 6 7 0.03
    -10 6 7 -0.03
    10 6 -7 0.01
    -9 -6 7 2.92
    -9 6 7 2.96
    9 6 -7 2.85
    -9 6 7 2.98
    -8 -6 7 0.98
    8 6 -7 0.98
    -8 6 7 1.11
    -7 -6 7 0.09
    -7 6 7 0.11
    7 6 -7 0.1
    -6 -6 7 2
    6 6 -7 2.01
    -6 6 7 2.09
    -5 -6 7 0.94
    -5 6 7 1.14
    -5 6 7 0.98
    5 6 -7 1.18
    -4 -6 7 2.38
    -4 6 7 2.12
    -4 6 7 2.14
    4 6 -7 2.17
    -3 -6 7 3.87
    3 6 -7 4.3
    -3 6 7 4.09
    -3 6 7 4.03
    -2 -6 7 0.1
    2 6 -7 0.08
    -2 6 7 0.14
    -2 6 7 0.16
    -1 -6 7 2.05
    1 6 -7 1.78
    -1 6 7 1.89
    -1 6 7 1.71
    1 6 -7 1.89
    -1 6 7 1.66
    0 -6 7 0.48
    0 6 7 0.64
    0 6 7 0.61
    0 6 7 0.69
    0 6 -7 0.58
    1 -6 7 9.65
    1 -6 7 9.11
    1 6 7 9.41
    1 6 7 9.56
    -1 6 -7 9.29
    1 6 7 9.66
    2 -6 7 1.02
    2 -6 7 1.08
    2 6 7 1.16
    -2 6 -7 1.12
    2 6 7 0.81
    2 6 7 1.07
    3 -6 7 0.37
    3 -6 7 0.29
    3 6 7 0.24
    3 6 7 0.4
    3 6 7 0.23
    -3 6 -7 0.16
    4 -6 7 0.25
    4 -6 7 0.18
    4 6 7 0.33
    4 6 7 0.26
    -4 6 -7 0.27
    4 6 7 0.31
    5 -6 7 0.06
    5 -6 7 0.01
    5 6 7 0.03
    5 6 7 0.06
    -5 6 -7 0.1
    6 -6 7 0.11
    6 -6 7 0.19
    -6 6 -7 0.16
    6 6 7 0.28
    6 6 7 0.21
    7 -6 7 6.7
    7 -6 7 6.18
    -7 6 -7 6.06
    7 6 7 5.92
    7 6 7 6.56
    8 -6 7 0.88
    8 -6 7 0.87
    -8 6 -7 0.73
    8 6 7 1.14
    8 6 7 0.69
    9 -6 7 0.66
    -9 6 -7 0.8
    9 6 7 0.62
    9 6 7 0.84
    10 -6 7 -0.07
    10 6 7 0.03
    -10 6 -7 0.07
    10 6 7 -0.02
    11 -6 7 -0.01
    11 6 7 0.11
    11 6 7 -0.05
    -11 6 -7 0.06
    12 -6 7 0.42
    -12 6 -7 0.66
    12 6 7 0.9
    12 6 7 0.63
    13 -6 7 0.17
    13 6 7 -0.04
    -13 6 -7 -0.14
    13 6 7 0.09
    -13 7 7 -0.02
    13 7 -7 -0.07
    -13 7 7 0.04
    -12 7 7 0.1
    -12 7 7 -0.03
    12 7 -7 -0.03
    11 7 -7 4.3
    -11 7 7 3.35
    -11 7 7 4.23
    10 7 -7 0.33
    -10 7 7 0.22
    -9 -7 7 1.37
    -9 7 7 1.33
    9 7 -7 1.19
    -8 -7 7 0.84
    8 7 -7 0.74
    -8 7 7 0.65
    -7 -7 7 0.43
    7 7 -7 0.45
    -7 7 7 0.57
    -6 -7 7 1.55
    -6 7 7 1.79
    6 7 -7 1.63
    -5 -7 7 5.86
    5 7 -7 5.77
    -5 7 7 6.01
    -4 -7 7 0.62
    -4 7 7 0.75
    4 7 -7 0.81
    -3 -7 7 5.26
    3 7 -7 5.12
    -3 7 7 5.54
    -3 7 7 5.15
    -2 -7 7 4.31
    -2 7 7 4.51
    2 7 -7 4.46
    -2 7 7 4.56
    -1 -7 7 0.04
    1 7 -7 0.04
    -1 7 7 0.08
    -1 7 7 0.14
    -1 7 7 0.1
    1 7 -7 0.15
    0 -7 7 3.87
    0 7 7 4.11
    0 7 7 4.07
    0 7 -7 3.95
    0 7 7 3.9
    0 7 -7 4.38
    1 -7 7 3.78
    1 7 7 3.75
    -1 7 -7 3.54
    1 7 7 3.7
    1 7 7 3.76
    2 -7 7 0.11
    2 -7 7 0.11
    -2 7 -7 0.14
    2 7 7 0.14
    2 7 7 0.03
    2 7 7 0.16
    3 -7 7 0.13
    3 -7 7 0.09
    3 7 7 0.24
    -3 7 -7 0.17
    3 7 7 0.2
    3 7 7 0.22
    4 -7 7 0.09
    4 -7 7 0.08
    4 7 7 0.1
    4 7 7 0.06
    -4 7 -7 -0.02
    5 -7 7 0.03
    5 -7 7 0.17
    5 7 7 0.25
    5 7 7 0.17
    -5 7 -7 0.14
    6 -7 7 0.2
    6 -7 7 0.12
    -6 7 -7 0.31
    6 7 7 0.19
    6 7 7 0.15
    7 -7 7 0.03
    7 -7 7 -0.06
    7 7 7 0
    -7 7 -7 -0.01
    7 7 7 0.02
    8 -7 7 0.9
    8 -7 7 0.71
    8 7 7 0.72
    8 7 7 0.83
    -8 7 -7 0.83
    9 -7 7 0.27
    -9 7 -7 0.28
    9 7 7 0.44
    9 7 7 0.39
    10 -7 7 1.9
    10 7 7 2.36
    10 7 7 2.37
    -10 7 -7 2.92
    11 -7 7 -0.02
    11 7 7 0.08
    -11 7 -7 -0.04
    11 7 7 0.08
    12 -7 7 0.17
    12 7 7 0.15
    12 7 7 0.16
    -12 7 -7 0
    13 7 7 -0.06
    13 7 7 0.17
    -13 7 -7 -0.23
    -13 8 7 0.01
    -13 8 7 0.19
    13 8 -7 0.06
    12 8 -7 0.12
    -12 8 7 0.04
    -12 8 7 -0.04
    11 8 -7 -0.08
    -11 8 7 -0.05
    -10 8 7 -0.01
    10 8 -7 -0.05
    -9 8 7 0.19
    9 8 -7 0.29
    -8 -8 7 0.57
    8 8 -7 0.72
    -8 8 7 0.59
    -7 -8 7 0.29
    7 8 -7 0.28
    -7 8 7 0.22
    -6 -8 7 1.04
    -6 8 7 0.89
    6 8 -7 1.02
    -5 -8 7 1.23
    5 8 -7 1.35
    -5 8 7 1.31
    -4 -8 7 0.14
    4 8 -7 -0.01
    -4 8 7 0.06
    -3 -8 7 0.22
    -3 8 7 0.18
    3 8 -7 0.09
    -3 8 7 0.22
    -2 -8 7 0.36
    -2 8 7 0.14
    2 8 -7 0.26
    -2 8 7 0.41
    -2 8 7 0.25
    -1 -8 7 1.6
    -1 8 7 1.34
    -1 8 7 1.37
    -1 8 7 1.37
    1 8 -7 1.34
    1 8 -7 1.43
    0 -8 7 0.86
    0 8 7 0.68
    0 8 7 0.76
    0 8 7 0.69
    0 8 -7 0.78
    0 8 -7 0.67
    1 -8 7 0.23
    -1 8 -7 0.37
    1 8 7 0.4
    1 8 7 0.52
    -1 8 -7 0.42
    1 8 7 0.45
    2 -8 7 0.01
    2 8 7 0.12
    2 8 7 0.09
    2 8 7 0
    -2 8 -7 0.14
    -2 8 -7 0.08
    3 -8 7 1.49
    3 8 7 1.06
    3 8 7 1.37
    -3 8 -7 1.42
    3 8 7 1.42
    4 -8 7 3.14
    4 -8 7 3.33
    4 8 7 2.67
    -4 8 -7 2.91
    4 8 7 3.12
    5 -8 7 0.71
    5 -8 7 0.88
    -5 8 -7 0.81
    5 8 7 0.85
    5 8 7 0.88
    6 -8 7 -0.02
    6 -8 7 0.06
    6 8 7 -0.09
    6 8 7 0.02
    -6 8 -7 0.02
    7 -8 7 1.79
    7 -8 7 2.06
    7 8 7 2.14
    7 8 7 2.04
    -7 8 -7 2.55
    8 -8 7 -0.01
    -8 8 -7 0.03
    8 8 7 -0.04
    8 8 7 0.04
    9 -8 7 0.39
    9 8 7 0.59
    9 8 7 0.47
    -9 8 -7 0.6
    10 -8 7 0.1
    10 8 7 0
    10 8 7 0.06
    -10 8 -7 0.42
    -11 8 -7 0.25
    11 8 7 0.13
    11 8 7 0.26
    12 8 7 -0.01
    12 8 7 0.13
    -12 8 -7 0.19
    13 9 -7 0.09
    -13 9 7 0.05
    -13 9 7 0.16
    -12 9 7 0.05
    -12 9 7 -0.04
    12 9 -7 -0.07
    -11 9 7 0.03
    11 9 -7 0.27
    10 9 -7 0.02
    -10 9 7 -0.05
    9 9 -7 0.29
    -9 9 7 0.25
    8 9 -7 0.01
    -8 9 7 -0.08
    -7 -9 7 0.1
    -7 9 7 0.12
    7 9 -7 0.1
    -6 -9 7 -0.01
    6 9 -7 0.05
    -6 9 7 -0.05
    -5 -9 7 0.74
    5 9 -7 0.79
    -5 9 7 0.82
    -4 -9 7 2.24
    -4 9 7 1.92
    4 9 -7 1.81
    -3 -9 7 0.06
    3 9 -7 0.03
    -3 9 7 0.08
    -3 9 7 0.08
    -2 -9 7 1.99
    2 9 -7 1.78
    -2 9 7 1.77
    -2 9 7 2.07
    -2 9 7 1.95
    -1 -9 7 -0.01
    1 9 -7 0.03
    -1 9 7 0.03
    1 9 -7 0.03
    -1 9 7 0.07
    -1 9 7 0.03
    0 -9 7 0.87
    0 9 7 0.95
    0 9 -7 0.76
    0 9 7 1.08
    0 9 -7 0.88
    0 9 7 1.01
    1 -9 7 -0.01
    -1 9 -7 0.02
    1 9 7 0.01
    1 9 7 -0.06
    1 9 7 -0.03
    -1 9 -7 -0.04
    2 -9 7 0.03
    2 9 7 0.02
    2 9 7 -0.03
    2 9 7 0
    -2 9 -7 0.03
    -2 9 -7 -0.04
    3 -9 7 3.24
    3 9 7 3.35
    -3 9 -7 3.52
    3 9 7 3.63
    -3 9 -7 3.71
    4 -9 7 3.88
    4 9 7 3.97
    -4 9 -7 3.97
    -4 9 -7 3.85
    4 9 7 3.65
    5 -9 7 0.1
    5 9 7 0.07
    -5 9 -7 0.07
    5 9 7 0.19
    -5 9 -7 0.12
    6 -9 7 1.4
    6 9 7 0.99
    6 9 7 0.8
    -6 9 -7 1.02
    7 -9 7 0
    -7 9 -7 0.08
    7 9 7 0.04
    7 9 7 0.19
    8 9 7 -0.05
    8 9 7 0.05
    -8 9 -7 -0.01
    9 9 7 0.3
    -9 9 -7 0.13
    9 9 7 0.17
    -10 9 -7 0.02
    10 9 7 0.05
    10 9 7 0.02
    11 9 7 0.11
    11 9 7 0.02
    -11 9 -7 -0.08
    -11 9 -7 -0.02
    12 9 7 0.33
    12 9 7 0.06
    -12 9 -7 0.11
    -12 9 -7 0.13
    -12 10 7 0.02
    12 10 -7 0
    -12 10 7 0.02
    11 10 -7 0.05
    -11 10 7 0.06
    -10 10 7 0.18
    10 10 -7 0.13
    -9 10 7 0.71
    9 10 -7 0.8
    -8 10 7 0.5
    8 10 -7 0.8
    7 10 -7 0.07
    -7 10 7 -0.06
    -6 -10 7 6.37
    -6 10 7 5.9
    6 10 -7 6.26
    -5 -10 7 0.03
    -5 10 7 0
    5 10 -7 0.03
    -4 -10 7 -0.03
    4 10 -7 -0.01
    -4 10 7 0.02
    -3 -10 7 1.15
    -3 10 7 1.06
    3 10 -7 1.22
    -2 -10 7 0.92
    -2 10 7 0.85
    -2 10 7 0.85
    2 10 -7 0.76
    -2 10 7 0.94
    -1 -10 7 0.04
    -1 10 7 0.04
    -1 10 7 0.09
    -1 10 7 0.04
    1 10 -7 0.06
    1 10 -7 0.04
    0 -10 7 8.68
    0 10 7 7.71
    0 10 7 7.61
    0 10 -7 8.26
    0 10 7 7.85
    0 10 -7 7.93
    1 -10 7 0.03
    1 10 7 0.06
    1 10 7 0.02
    1 10 7 0.04
    -1 10 -7 0.01
    -1 10 -7 0.02
    2 -10 7 1.45
    2 10 7 1.88
    -2 10 -7 1.82
    -2 10 -7 1.69
    2 10 7 1.77
    3 -10 7 4.66
    -3 10 -7 5.44
    3 10 7 4.84
    -3 10 -7 4.9
    3 10 7 5.24
    4 -10 7 1.72
    -4 10 -7 1.86
    4 10 7 1.6
    4 10 7 2.13
    -4 10 -7 2.13
    5 -10 7 1.7
    5 10 7 1.34
    5 10 7 1.38
    -5 10 -7 1.65
    -5 10 -7 1.77
    6 -10 7 0.06
    6 10 7 0.04
    6 10 7 0.12
    -6 10 -7 -0.05
    -6 10 -7 0.1
    7 -10 7 1.37
    -7 10 -7 1.54
    -7 10 -7 1.58
    7 10 7 1.56
    7 10 7 1.52
    -8 10 -7 0.06
    -8 10 -7 0.15
    8 10 7 0.24
    8 10 7 0.27
    9 10 7 0.33
    -9 10 -7 0.29
    9 10 7 0.19
    -9 10 -7 0.28
    10 10 7 0.33
    -10 10 -7 0.32
    -10 10 -7 0.4
    10 10 7 -0.02
    11 10 7 -0.06
    11 10 7 0.1
    -11 10 -7 -0.04
    -11 10 -7 -0.03
    11 11 -7 -0.03
    -11 11 7 0.07
    10 11 -7 0.02
    -10 11 7 0.06
    9 11 -7 2.48
    -9 11 7 2.12
    8 11 -7 -0.1
    -8 11 7 -0.02
    7 11 -7 -0.03
    -7 11 7 -0.02
    6 11 -7 0.76
    -6 11 7 0.89
    -5 -11 7 0.32
    5 11 -7 0.29
    -5 11 7 0.23
    -4 -11 7 4.01
    -4 11 7 4
    4 11 -7 4.43
    -3 -11 7 0.57
    3 11 -7 0.52
    -3 11 7 0.74
    -2 -11 7 1.93
    -2 11 7 1.95
    2 11 -7 2.08
    -2 11 7 1.92
    -1 -11 7 3.07
    1 11 -7 3.06
    -1 11 7 2.94
    -1 11 7 2.83
    -1 11 7 3.16
    1 11 -7 2.93
    0 -11 7 5.53
    0 11 -7 5.88
    0 11 -7 5.76
    0 11 7 5.62
    0 11 7 5.93
    0 11 7 5.75
    1 -11 7 0.05
    1 11 7 0.07
    -1 11 -7 0.02
    -1 11 -7 0.06
    1 11 7 -0.03
    2 -11 7 2.22
    2 11 7 2.15
    -2 11 -7 2.11
    2 11 7 1.93
    -2 11 -7 1.83
    3 -11 7 0.38
    -3 11 -7 0.46
    -3 11 -7 0.4
    3 11 7 0.31
    3 11 7 0.43
    4 -11 7 0.6
    -4 11 -7 0.65
    4 11 7 0.56
    -4 11 -7 0.39
    4 11 7 0.53
    5 -11 7 1.06
    -5 11 -7 1.32
    -5 11 -7 1.06
    5 11 7 1.17
    5 11 7 1.44
    6 -11 7 0.28
    -6 11 -7 0.14
    -6 11 -7 0.2
    6 11 7 0.13
    6 11 7 0.2
    -7 11 -7 1.02
    -7 11 -7 0.67
    7 11 7 0.76
    7 11 7 0.68
    8 11 7 0.52
    8 11 7 0.61
    -8 11 -7 0.71
    -8 11 -7 0.6
    -9 11 -7 0.12
    9 11 7 -0.02
    9 11 7 0
    -9 11 -7 0.02
    -10 11 -7 -0.13
    10 11 7 0.32
    -10 11 -7 0.31
    10 11 7 0.18
    -11 11 -7 0.05
    11 11 7 -0.02
    -11 11 -7 -0.03
    11 11 7 0.03
    -11 12 7 -0.2
    11 12 -7 0.03
    -10 12 7 0.15
    10 12 -7 0.12
    -9 12 7 0
    9 12 -7 0.13
    -8 12 7 -0.06
    8 12 -7 -0.02
    7 12 -7 1.63
    -7 12 7 1.34
    -6 12 7 0.59
    6 12 -7 0.57
    5 12 -7 0.37
    -5 12 7 0.52
    -4 -12 7 2.18
    -4 12 7 2.04
    4 12 -7 2.1
    -3 -12 7 0.01
    -3 12 7 0.02
    3 12 -7 -0.05
    -2 -12 7 0.39
    -2 12 7 0.31
    2 12 -7 0.49
    -2 12 7 0.34
    -1 -12 7 1.22
    -1 12 7 1.23
    1 12 -7 1.11
    -1 12 7 1.31
    0 -12 7 0.23
    0 12 -7 0.25
    0 12 7 0.26
    0 12 7 0.25
    0 12 -7 0.29
    1 -12 7 -0.1
    -1 12 -7 -0.06
    -1 12 -7 0.01
    1 12 7 0
    1 12 7 -0.03
    2 -12 7 0.99
    -2 12 -7 1.21
    -2 12 -7 1.03
    2 12 7 1.1
    2 12 7 1.25
    3 -12 7 0.01
    -3 12 -7 -0.07
    -3 12 -7 -0.02
    3 12 7 0.01
    3 12 7 -0.01
    4 -12 7 0.04
    -4 12 -7 0.1
    4 12 7 -0.02
    4 12 7 0.07
    -4 12 -7 0.03
    5 -12 7 3.09
    -5 12 -7 3.46
    5 12 7 3.34
    -5 12 -7 3.48
    5 12 7 3.46
    6 -12 7 0.68
    -6 12 -7 0.7
    6 12 7 0.68
    6 12 7 0.79
    -6 12 -7 0.52
    -7 12 -7 1.56
    7 12 7 1.6
    7 12 7 2.03
    -7 12 -7 1.66
    -8 12 -7 0.06
    8 12 7 0
    8 12 7 0.13
    -8 12 -7 0.09
    9 12 7 -0.06
    9 12 7 -0.09
    -9 12 -7 -0.1
    -9 12 -7 0
    10 12 7 0.31
    -10 12 -7 0.45
    -10 12 -7 0.23
    10 12 7 0.18
    -10 13 7 0.18
    10 13 -7 0.07
    -9 13 7 3.13
    9 13 -7 2.4
    8 13 -7 -0.09
    -8 13 7 0.03
    7 13 -7 0.7
    -7 13 7 0.55
    -6 13 7 -0.07
    6 13 -7 -0.03
    -5 13 7 0.23
    5 13 -7 0.04
    4 13 -7 0.81
    -4 13 7 1.06
    -3 -13 7 1.06
    -3 13 7 1
    3 13 -7 0.98
    -2 -13 7 0.03
    -2 13 7 0.02
    -2 13 7 0.01
    2 13 -7 0.01
    -1 -13 7 0.26
    -1 13 7 0.25
    -1 13 7 0.12
    1 13 -7 0.3
    0 -13 7 0.93
    0 13 7 1.02
    0 13 7 1.08
    0 13 -7 0.9
    1 -13 7 -0.01
    1 13 7 -0.05
    -1 13 -7 0.02
    -1 13 -7 0.03
    1 13 7 0.03
    2 -13 7 0.16
    2 13 7 -0.02
    -2 13 -7 0
    -2 13 -7 0.04
    2 13 7 -0.05
    3 -13 7 0.27
    -3 13 -7 0.26
    3 13 7 0.32
    3 13 7 0.12
    -3 13 -7 0.31
    4 -13 7 1.35
    -4 13 -7 1.06
    -4 13 -7 1.48
    4 13 7 1.08
    4 13 7 1.19
    5 -13 7 -0.06
    5 13 7 -0.17
    -5 13 -7 -0.02
    5 13 7 0.06
    -5 13 -7 0.05
    6 13 7 -0.01
    -6 13 -7 0
    6 13 7 0.07
    -6 13 -7 0.04
    -7 13 -7 0.08
    7 13 7 -0.08
    7 13 7 -0.09
    -7 13 -7 0.13
    8 13 7 1.52
    -8 13 -7 1.31
    -8 13 -7 1.9
    8 13 7 1.26
    -9 13 -7 0.27
    -9 13 -7 0.27
    9 13 7 0.15
    9 13 7 0.06
    9 14 -7 -0.04
    -9 14 7 0
    8 14 -7 0.07
    -8 14 7 0.1
    7 14 -7 1.25
    -7 14 7 1.54
    6 14 -7 0.58
    -6 14 7 0.54
    5 14 -7 -0.04
    -5 14 7 0.04
    4 14 -7 0.07
    -4 14 7 0.11
    -3 14 7 0.26
    3 14 -7 0.28
    -2 -14 7 0.05
    -2 14 7 0.04
    -2 14 7 0.04
    2 14 -7 -0.08
    -1 -14 7 0.11
    1 14 -7 0.01
    -1 14 7 0.03
    0 -14 7 0.64
    0 14 7 0.49
    0 14 -7 0.42
    1 -14 7 0.33
    -1 14 -7 0.14
    1 14 7 0.05
    1 14 7 0.17
    2 -14 7 0.39
    -2 14 -7 0.26
    -2 14 -7 0.41
    2 14 7 0.41
    2 14 7 0.36
    3 -14 7 -0.06
    -3 14 -7 0.22
    3 14 7 0.08
    3 14 7 0.06
    -3 14 -7 0.27
    4 -14 7 0.02
    4 14 7 -0.04
    4 14 7 0.02
    -4 14 -7 -0.07
    -4 14 -7 -0.02
    5 14 7 1.51
    -5 14 -7 1.94
    5 14 7 1.62
    -5 14 -7 2.07
    -6 14 -7 0.05
    6 14 7 0
    6 14 7 0.24
    -6 14 -7 0.18
    7 14 7 -0.08
    7 14 7 0.06
    -7 14 -7 0.01
    -7 14 -7 -0.11
    8 14 7 0.02
    -8 14 -7 0.16
    -8 14 -7 0.08
    8 14 7 0.11
    8 15 -7 -0.02
    -8 15 7 0.12
    7 15 -7 0.32
    -7 15 7 0.2
    6 15 -7 0.74
    -6 15 7 0.67
    -5 15 7 0.78
    5 15 -7 0.57
    4 15 -7 3.88
    -4 15 7 3.99
    3 15 -7 3.09
    -3 15 7 3.18
    -2 15 7 0.34
    2 15 -7 0.13
    -1 -15 7 -0.05
    -1 15 7 -0.12
    1 15 -7 -0.02
    0 -15 7 0.27
    0 15 -7 0.42
    0 15 7 0.41
    1 -15 7 0.04
    -1 15 -7 -0.04
    1 15 7 -0.05
    2 -15 7 4.87
    2 15 7 4.93
    -2 15 -7 4.3
    3 -15 7 4.55
    3 15 7 5.02
    -3 15 -7 4.55
    -3 15 -7 5.09
    3 15 7 4.39
    -4 15 -7 1.06
    -4 15 -7 1.06
    4 15 7 1.25
    4 15 7 1.11
    5 15 7 -0.01
    -5 15 -7 0.02
    -5 15 -7 0.09
    5 15 7 -0.05
    -6 15 -7 0.08
    6 15 7 0.04
    6 15 7 0.12
    -6 15 -7 0.08
    -7 15 -7 0.68
    -7 15 -7 0.43
    7 15 7 0.68
    7 15 7 0.49
    6 16 -7 0.22
    -6 16 7 0.14
    -5 16 7 0.06
    5 16 -7 0.09
    4 16 -7 0.13
    -4 16 7 0.22
    3 16 -7 0.01
    -3 16 7 0.24
    2 16 -7 1.42
    -2 16 7 1.83
    1 16 -7 0.07
    -1 16 7 0.02
    0 -16 7 0.03
    0 16 7 0.34
    0 16 -7 0.3
    1 -16 7 0.21
    -1 16 -7 0.19
    1 16 7 0.34
    -2 16 -7 1.9
    2 16 7 1.89
    3 16 7 0.94
    -3 16 -7 1.01
    -4 16 -7 1.2
    4 16 7 1.21
    4 16 7 1.24
    5 16 7 1.92
    -5 16 -7 1.74
    -5 16 -7 1.75
    5 16 7 2.07
    4 17 -7 0.09
    -4 17 7 0.04
    -3 17 7 0.75
    3 17 -7 0.4
    2 17 -7 0.96
    -2 17 7 1.04
    -1 17 7 3.51
    1 17 -7 3.2
    0 17 7 1.43
    0 17 -7 1.5
    1 17 7 0.11
    -1 17 -7 -0.06
    2 17 7 -0.06
    -2 17 -7 -0.02
    3 17 7 0.19
    -3 17 -7 0.37
    -14 0 8 -0.03
    -13 0 8 0.07
    -12 0 8 0.13
    -11 0 8 0
    -10 0 8 0.11
    -9 0 8 -0.03
    9 0 -8 0.05
    -9 0 8 0
    -8 0 8 1.54
    -8 0 8 1.73
    8 0 -8 1.63
    -7 0 8 -0.01
    -7 0 8 0.02
    7 0 -8 -0.01
    6 0 -8 2.19
    -6 0 8 1.97
    -6 0 8 2.25
    -5 0 8 0.01
    5 0 -8 0
    -5 0 8 0
    -4 0 8 8.22
    4 0 -8 8.5
    -4 0 8 8.08
    -3 0 8 0
    -3 0 8 -0.03
    3 0 -8 -0.01
    2 0 -8 25.16
    -2 0 8 25.53
    -2 0 8 26.21
    -1 0 8 0.02
    -1 0 8 -0.01
    1 0 -8 0
    0 0 8 62.29
    0 0 -8 61.26
    0 0 8 62.04
    1 0 8 0
    1 0 8 0.02
    -1 0 -8 -0.02
    -2 0 -8 89.73
    2 0 8 90.25
    2 0 8 88.32
    3 0 8 0.04
    -3 0 -8 -0.03
    3 0 8 -0.02
    -4 0 -8 0.06
    4 0 8 0.07
    4 0 8 0.07
    5 0 8 -0.03
    -5 0 -8 -0.04
    5 0 8 0.01
    6 0 8 1.91
    -6 0 -8 1.76
    6 0 8 1.9
    -7 0 -8 0.03
    7 0 8 -0.02
    7 0 8 -0.03
    8 0 8 5.59
    8 0 8 6.4
    -8 0 -8 6.44
    -9 0 -8 0.09
    9 0 8 -0.1
    -10 0 -8 0.07
    10 0 8 -0.02
    11 0 8 0.09
    -11 0 -8 -0.06
    -12 0 -8 -0.05
    12 0 8 0.03
    13 0 8 0.02
    -13 0 -8 -0.14
    -14 1 8 0.19
    -13 -1 8 0.04
    -13 1 8 -0.07
    -12 -1 8 0.18
    -12 1 8 0.22
    -11 -1 8 0.26
    -11 1 8 0.19
    -10 -1 8 0.72
    10 1 -8 0.65
    -10 1 8 0.66
    -10 1 8 0.66
    -9 -1 8 0.05
    -9 1 8 0.04
    9 1 -8 0
    -9 1 8 -0.01
    -8 -1 8 0.68
    8 -1 -8 1.03
    -8 1 8 0.54
    -8 1 8 0.67
    8 1 -8 0.62
    7 -1 -8 3.39
    -7 -1 8 3.18
    7 1 -8 3.29
    -7 1 8 3.68
    -7 1 8 3.37
    -6 -1 8 0.65
    6 1 -8 0.82
    -6 1 8 0.91
    -6 1 8 0.94
    -5 -1 8 11.12
    -5 1 8 11.19
    -5 1 8 11.23
    5 1 -8 11.25
    -4 -1 8 11.14
    4 1 -8 11.96
    -4 1 8 11.56
    -4 1 8 11.8
    -3 -1 8 10.87
    -3 -1 8 11
    3 1 -8 11.09
    -3 1 8 11.47
    -3 1 8 11.15
    -2 -1 8 0.28
    -2 -1 8 0.26
    2 -1 -8 0.33
    -2 1 8 0.33
    2 1 -8 0.35
    -2 1 8 0.21
    -1 -1 8 12.09
    1 -1 -8 12.01
    -1 -1 8 11.98
    -1 1 8 12.16
    -1 1 8 11.97
    1 1 -8 11.97
    0 -1 8 2.73
    0 -1 8 2.46
    0 -1 -8 2.8
    0 1 8 2.71
    0 1 -8 2.69
    0 1 8 2.86
    1 -1 8 0.65
    1 -1 8 0.58
    -1 -1 -8 0.79
    -1 1 -8 0.7
    1 1 8 0.88
    1 1 8 0.62
    2 -1 8 4.8
    2 -1 8 4.93
    -2 -1 -8 5.05
    2 1 8 4.78
    -2 1 -8 5.01
    2 1 8 4.88
    3 -1 8 14.31
    3 -1 8 14.03
    -3 -1 -8 14.01
    3 1 8 14.26
    -3 1 -8 13.51
    3 1 8 13.73
    4 -1 8 8.41
    4 -1 8 7.9
    -4 -1 -8 8.28
    4 1 8 7.82
    4 1 8 7.98
    -4 1 -8 8.06
    5 -1 8 1.49
    -5 -1 -8 1.4
    5 -1 8 1.67
    -5 1 -8 1.49
    5 1 8 1.38
    5 1 8 1.41
    -6 -1 -8 0.1
    6 -1 8 0
    6 -1 8 0.03
    6 1 8 0.04
    -6 1 -8 0.05
    6 1 8 0.09
    7 -1 8 0.05
    7 -1 8 0.1
    -7 -1 -8 0.16
    7 1 8 0.05
    -7 1 -8 0.05
    7 1 8 0.12
    8 -1 8 -0.01
    -8 -1 -8 -0.01
    8 -1 8 -0.03
    8 1 8 0.01
    8 1 8 -0.08
    -8 1 -8 0
    -9 -1 -8 -0.07
    9 -1 8 0.03
    9 1 8 -0.08
    -9 1 -8 0.09
    -10 -1 -8 0.01
    10 -1 8 0.18
    10 1 8 0.14
    -10 1 -8 0.45
    11 -1 8 0.22
    -11 -1 -8 0.57
    11 1 8 0.37
    -11 1 -8 0.28
    12 -1 8 0.03
    -12 -1 -8 0.29
    12 1 8 0.37
    -12 1 -8 0.17
    -13 -1 -8 0.08
    13 -1 8 0.13
    -13 1 -8 -0.05
    13 1 8 0.04
    -14 2 8 0.24
    -13 -2 8 0.53
    -13 2 8 0.21
    -12 -2 8 0.12
    -12 2 8 0.16
    -11 -2 8 0.15
    -11 2 8 0.01
    11 2 -8 0.16
    -10 -2 8 0.33
    10 2 -8 0.17
    -10 2 8 0.23
    -10 2 8 0.33
    -9 -2 8 0.04
    9 2 -8 0.03
    -9 2 8 -0.03
    -9 2 8 0.03
    -8 -2 8 2.99
    -8 2 8 2.87
    -8 2 8 2.9
    8 2 -8 3.2
    -7 -2 8 0.59
    7 2 -8 0.71
    -7 2 8 0.49
    -7 2 8 0.7
    -6 -2 8 0.35
    -6 2 8 0.32
    6 2 -8 0.21
    -6 2 8 0.35
    -5 -2 8 0.85
    5 2 -8 0.98
    -5 2 8 0.81
    -5 2 8 0.9
    -4 -2 8 0
    -4 2 8 0.06
    -4 2 8 0.02
    4 2 -8 0.01
    -3 -2 8 -0.04
    -3 2 8 0.05
    -3 2 8 0.02
    3 2 -8 0.03
    -2 -2 8 0.25
    -2 -2 8 0.16
    2 2 -8 0.18
    -2 2 8 0.29
    -2 2 8 0.17
    -1 -2 8 15.99
    -1 -2 8 16.24
    1 -2 -8 15.89
    -1 2 8 16.6
    1 2 -8 15.99
    -1 2 8 16
    0 -2 8 0.46
    0 -2 8 0.55
    0 -2 -8 0.63
    0 2 8 0.45
    0 2 8 0.58
    0 2 -8 0.5
    1 -2 8 5.49
    1 -2 8 5.21
    -1 -2 -8 5.48
    -1 2 -8 5.78
    1 2 8 5.87
    1 2 8 6.01
    2 -2 8 2.43
    -2 -2 -8 2.36
    2 -2 8 2.52
    2 2 8 2.3
    -2 2 -8 2.5
    2 2 8 2.52
    3 -2 8 3.94
    3 -2 8 3.85
    3 2 8 3.98
    3 2 8 3.91
    -3 2 -8 4.14
    4 -2 8 -0.04
    4 -2 8 0.06
    4 2 8 -0.06
    4 2 8 0
    -4 2 -8 0.04
    5 -2 8 0.91
    5 -2 8 1.14
    5 2 8 1.17
    -5 2 -8 1.14
    5 2 8 0.94
    5 2 8 1.17
    6 -2 8 1.62
    6 -2 8 1.8
    6 2 8 1.65
    -6 2 -8 1.5
    6 2 8 1.35
    6 2 8 1.64
    7 -2 8 0.27
    7 -2 8 0.14
    7 2 8 0.2
    -7 2 -8 0.16
    7 2 8 0.13
    7 2 8 0.17
    8 -2 8 1.43
    8 -2 8 1.13
    8 2 8 1.33
    -8 2 -8 1.32
    8 2 8 1.39
    9 -2 8 0.02
    -9 2 -8 -0.01
    9 2 8 -0.01
    10 -2 8 0.26
    -10 -2 -8 0.17
    10 2 8 0.17
    -10 2 -8 0.34
    -11 -2 -8 0.31
    11 -2 8 0.48
    11 2 8 0.31
    -11 2 -8 0.45
    12 -2 8 1.29
    -12 -2 -8 1.28
    -12 2 -8 1.4
    12 2 8 1.23
    -13 -2 -8 0.22
    13 -2 8 0.04
    13 2 8 0.13
    -13 2 -8 0.02
    -14 3 8 0.33
    -13 3 8 0.22
    -12 -3 8 0.41
    -12 3 8 0.55
    -11 -3 8 0.02
    -11 3 8 0.16
    11 3 -8 -0.04
    -11 3 8 0.01
    -10 -3 8 0.11
    -10 3 8 0.06
    10 3 -8 0.04
    -10 3 8 0.1
    -9 -3 8 0.17
    -9 3 8 0.07
    -9 3 8 0.15
    9 3 -8 0.04
    -8 -3 8 0.16
    8 3 -8 0.06
    -8 3 8 0.27
    -8 3 8 0.14
    -7 -3 8 0.08
    -7 3 8 0.08
    -7 3 8 0.03
    7 3 -8 0
    -6 -3 8 0.23
    -6 3 8 0.13
    6 3 -8 0.08
    -6 3 8 0.11
    -5 -3 8 0.09
    -5 3 8 0.02
    5 3 -8 0.01
    -5 3 8 0.01
    -4 -3 8 0.03
    -4 3 8 0.11
    4 3 -8 0.03
    -4 3 8 0
    -3 -3 8 6.96
    -3 3 8 6.52
    3 3 -8 6.67
    -3 3 8 6.82
    -2 -3 8 0.48
    -2 3 8 0.4
    2 3 -8 0.55
    -2 3 8 0.67
    -1 -3 8 12.42
    -1 -3 8 12.64
    -1 3 8 12.45
    -1 3 8 12.58
    1 3 -8 12.27
    0 -3 8 7.91
    0 -3 8 7.77
    0 -3 -8 7.15
    0 3 8 7.42
    0 3 -8 7.45
    0 3 8 7.53
    1 -3 8 0.17
    1 -3 8 0.2
    1 3 8 0.12
    -1 3 -8 0.15
    1 3 8 0.14
    2 -3 8 4.58
    2 -3 8 4.84
    -2 3 -8 4.8
    2 3 8 4.64
    2 3 8 4.64
    2 3 8 4.48
    3 -3 8 0.7
    3 -3 8 0.75
    3 3 8 0.81
    3 3 8 0.83
    3 3 8 0.68
    -3 3 -8 0.71
    4 -3 8 0.35
    4 -3 8 0.46
    4 3 8 0.51
    4 3 8 0.41
    -4 3 -8 0.23
    4 3 8 0.31
    5 -3 8 1.97
    5 3 8 1.97
    5 3 8 1.95
    -5 3 -8 1.67
    5 3 8 1.77
    6 -3 8 0.53
    6 -3 8 0.61
    6 3 8 0.73
    6 3 8 0.47
    6 3 8 0.46
    -6 3 -8 0.61
    7 -3 8 1.56
    7 -3 8 1.92
    7 3 8 1.49
    7 3 8 1.79
    -7 3 -8 1.99
    7 3 8 1.96
    8 -3 8 0.26
    8 -3 8 0.26
    -8 3 -8 0.18
    8 3 8 0.1
    8 3 8 0.22
    9 -3 8 0.09
    9 3 8 0.13
    9 3 8 0.14
    -9 3 -8 0.1
    10 -3 8 0.05
    10 3 8 0.06
    -10 3 -8 0.17
    11 -3 8 0.32
    11 3 8 0.24
    -11 3 -8 0.43
    -12 -3 -8 0.19
    12 -3 8 0.24
    -12 3 -8 0.25
    12 3 8 0.23
    13 -3 8 0.05
    -13 -3 -8 0.13
    13 3 8 0.05
    -13 3 -8 0.12
    -14 4 8 -0.09
    -13 4 8 0
    -12 4 8 1.83
    -12 4 8 1.95
    12 4 -8 1.96
    -11 -4 8 2.42
    11 4 -8 2.69
    -11 4 8 2.1
    -11 4 8 2.05
    -10 -4 8 0.53
    -10 4 8 0.5
    -10 4 8 0.43
    10 4 -8 0.32
    -9 -4 8 2.76
    9 4 -8 2.85
    -9 4 8 3.21
    -9 4 8 3.12
    -8 -4 8 0.54
    -8 4 8 0.61
    8 4 -8 0.61
    -8 4 8 0.61
    -7 -4 8 2.31
    7 4 -8 2.08
    -7 4 8 2.01
    -7 4 8 2.46
    -6 -4 8 0.83
    -6 4 8 0.82
    6 4 -8 0.67
    -6 4 8 0.74
    -5 -4 8 7.07
    -5 4 8 6.98
    -5 4 8 7.15
    5 4 -8 7.21
    -4 -4 8 9.1
    -4 4 8 9.63
    -4 4 8 9.82
    4 4 -8 9.35
    -3 -4 8 2.87
    -3 4 8 3.33
    -3 4 8 3.09
    3 4 -8 2.91
    -2 -4 8 0
    2 4 -8 -0.03
    -2 4 8 -0.02
    -2 4 8 0.06
    -1 -4 8 2.18
    -1 -4 8 1.86
    1 4 -8 1.91
    -1 4 8 1.86
    -1 4 8 1.87
    0 -4 8 3.12
    0 -4 8 3.11
    0 4 8 2.91
    0 4 8 3.02
    0 4 8 2.87
    0 4 -8 3.24
    1 -4 8 0.67
    1 -4 8 0.75
    -1 4 -8 0.77
    1 4 8 0.75
    1 4 8 0.88
    1 4 8 0.71
    2 -4 8 6.1
    2 -4 8 5.96
    -2 4 -8 5.87
    2 4 8 6.14
    2 4 8 5.97
    2 4 8 6.06
    3 -4 8 3.44
    3 -4 8 3.4
    3 4 8 3.94
    3 4 8 3.72
    3 4 8 3.53
    -3 4 -8 3.77
    4 -4 8 0.76
    4 -4 8 0.69
    4 4 8 0.49
    4 4 8 0.68
    4 4 8 0.88
    -4 4 -8 0.78
    5 -4 8 0.94
    5 -4 8 0.95
    5 4 8 0.92
    5 4 8 0.89
    -5 4 -8 0.87
    5 4 8 0.94
    6 -4 8 0.1
    6 -4 8 0.11
    6 4 8 0.13
    6 4 8 0.14
    6 4 8 0.13
    -6 4 -8 0.11
    7 -4 8 1.03
    7 -4 8 1.18
    7 4 8 1
    -7 4 -8 1.02
    7 4 8 0.85
    8 -4 8 0.14
    8 -4 8 0.08
    -8 4 -8 0.09
    8 4 8 0.14
    8 4 8 0.18
    9 -4 8 1.4
    -9 4 -8 1.1
    9 4 8 1.46
    9 4 8 1.31
    10 -4 8 1.22
    10 4 8 1.34
    -10 4 -8 1.19
    10 4 8 1.26
    11 -4 8 0.07
    11 4 8 0.31
    -11 4 -8 0.48
    11 4 8 0.31
    12 -4 8 0.24
    -12 4 -8 0.18
    12 4 8 0.22
    13 -4 8 0.19
    -13 -4 -8 0.07
    -13 4 -8 0.04
    13 4 8 0.13
    -14 5 8 -0.01
    -13 5 8 0.16
    12 5 -8 0.29
    -12 5 8 0.4
    -12 5 8 0.13
    11 5 -8 0.37
    -11 5 8 0.48
    -11 5 8 0.52
    -10 -5 8 2.37
    -10 5 8 1.64
    10 5 -8 2.06
    -10 5 8 2.24
    -9 -5 8 4.36
    -9 5 8 4.58
    -9 5 8 4.75
    9 5 -8 4.41
    -8 -5 8 0.58
    -8 5 8 0.45
    -8 5 8 0.41
    8 5 -8 0.61
    -7 -5 8 2.31
    7 5 -8 2.28
    -7 5 8 2.5
    -7 5 8 2.37
    -6 -5 8 1.56
    -6 5 8 1.49
    6 5 -8 1.24
    -6 5 8 1.47
    -5 -5 8 3.19
    -5 5 8 3.32
    5 5 -8 3.16
    -5 5 8 3.16
    -4 -5 8 3.58
    -4 5 8 3.86
    -4 5 8 3.35
    4 5 -8 3.61
    -3 -5 8 1.81
    3 5 -8 2.09
    -3 5 8 1.74
    -3 5 8 1.7
    -2 -5 8 11.51
    -2 5 8 11.76
    -2 5 8 11.64
    2 5 -8 11.19
    -1 -5 8 6.3
    -1 -5 8 6.32
    1 5 -8 6.59
    -1 5 8 6.41
    -1 5 8 6.07
    0 -5 8 2.92
    0 -5 8 2.85
    0 5 8 2.97
    0 5 8 3.11
    0 5 -8 2.97
    0 5 8 2.85
    1 -5 8 5.45
    1 -5 8 5.56
    1 5 8 5.4
    -1 5 -8 5.39
    1 5 8 5.18
    1 5 8 5.62
    2 -5 8 2.08
    2 -5 8 1.87
    2 5 8 2.1
    2 5 8 2.05
    -2 5 -8 1.92
    2 5 8 2.01
    3 -5 8 0.57
    3 -5 8 0.82
    -3 5 -8 0.92
    3 5 8 0.85
    3 5 8 0.87
    3 5 8 0.87
    4 -5 8 0.42
    4 -5 8 0.49
    4 5 8 0.35
    -4 5 -8 0.44
    4 5 8 0.4
    4 5 8 0.52
    5 -5 8 0.59
    5 -5 8 0.53
    5 5 8 0.53
    -5 5 -8 0.61
    5 5 8 0.46
    5 5 8 0.46
    6 -5 8 6.67
    6 -5 8 6.75
    6 5 8 6.62
    6 5 8 6.32
    -6 5 -8 6.25
    7 -5 8 0.45
    7 -5 8 0.76
    7 5 8 0.74
    -7 5 -8 0.56
    7 5 8 0.5
    8 -5 8 -0.01
    8 -5 8 0.03
    8 5 8 0.1
    -8 5 -8 0.1
    8 5 8 -0.08
    9 -5 8 0.15
    9 5 8 0.14
    9 5 8 0.33
    -9 5 -8 0.4
    10 -5 8 0.51
    10 5 8 0.64
    10 5 8 0.36
    -10 5 -8 0.85
    11 -5 8 0.15
    11 5 8 0.35
    -11 5 -8 0.32
    11 5 8 0.41
    12 -5 8 -0.03
    -12 5 -8 0.08
    12 5 8 0.18
    12 5 8 0.07
    13 -5 8 0.07
    13 5 8 0.08
    -13 5 -8 0.03
    -14 6 8 0.42
    -13 6 8 0.3
    13 6 -8 0.21
    -13 6 8 -0.01
    -12 6 8 0.58
    12 6 -8 0.26
    -12 6 8 0.41
    -11 6 8 1.78
    11 6 -8 2.15
    -11 6 8 2.39
    -10 -6 8 0.26
    -10 6 8 0.39
    10 6 -8 0.56
    -10 6 8 0.33
    -9 -6 8 1.26
    -9 6 8 1.22
    9 6 -8 1.11
    -9 6 8 1.23
    -8 -6 8 6.01
    8 6 -8 5.67
    -8 6 8 5.65
    -8 6 8 5.9
    -7 -6 8 0.48
    7 6 -8 0.37
    -7 6 8 0.35
    -7 6 8 0.5
    -6 -6 8 5.4
    -6 6 8 5.03
    6 6 -8 5.06
    -6 6 8 5.25
    -5 -6 8 6.23
    5 6 -8 6.39
    -5 6 8 5.68
    -5 6 8 6.24
    -4 -6 8 2.69
    -4 6 8 2.8
    -4 6 8 2.77
    4 6 -8 2.65
    -3 -6 8 0.62
    -3 6 8 0.84
    3 6 -8 0.61
    -3 6 8 0.44
    -2 -6 8 3.21
    -2 6 8 3.23
    -2 6 8 3.39
    2 6 -8 2.93
    -1 -6 8 0.34
    1 6 -8 0.42
    -1 6 8 0.41
    -1 6 8 0.48
    -1 6 8 0.57
    0 -6 8 1.38
    0 -6 8 1.4
    0 6 8 1.48
    0 6 -8 1.42
    0 6 8 1.47
    0 6 8 1.45
    1 -6 8 1.7
    1 -6 8 1.85
    -1 6 -8 1.56
    1 6 8 1.91
    1 6 8 1.74
    1 6 8 1.95
    2 -6 8 0.49
    2 -6 8 0.68
    2 6 8 0.54
    2 6 8 0.55
    -2 6 -8 0.46
    2 6 8 0.58
    3 -6 8 7.62
    3 -6 8 7.94
    3 6 8 8.1
    -3 6 -8 8.24
    3 6 8 7.6
    3 6 8 7.44
    4 -6 8 8.34
    4 -6 8 8.24
    4 6 8 8.29
    4 6 8 7.49
    -4 6 -8 8.12
    4 6 8 7.83
    5 -6 8 0.17
    5 -6 8 0.17
    5 6 8 0.11
    -5 6 -8 0.28
    5 6 8 0.2
    6 -6 8 3.68
    6 -6 8 3.44
    6 6 8 3.85
    6 6 8 3.4
    -6 6 -8 3.95
    7 -6 8 0.76
    7 -6 8 0.81
    7 6 8 0.97
    7 6 8 0.73
    -7 6 -8 0.87
    8 -6 8 2.19
    8 -6 8 2.06
    -8 6 -8 2.23
    8 6 8 2.4
    8 6 8 2.16
    9 -6 8 0.09
    9 6 8 0.01
    -9 6 -8 0.08
    9 6 8 -0.03
    10 -6 8 0.37
    10 6 8 0.95
    10 6 8 0.65
    -10 6 -8 0.79
    11 -6 8 0.33
    -11 6 -8 0.5
    11 6 8 0.49
    11 6 8 0.46
    12 -6 8 0.11
    12 6 8 0.34
    -12 6 -8 0.19
    12 6 8 0.11
    13 -6 8 0.26
    13 6 8 0.3
    -13 6 -8 0.44
    13 6 8 0.44
    -13 7 8 0.21
    -13 7 8 0.14
    13 7 -8 0.2
    -12 7 8 0.06
    12 7 -8 -0.03
    -12 7 8 0.02
    11 7 -8 0.05
    -11 7 8 0.05
    -11 7 8 0.05
    10 7 -8 -0.03
    -10 7 8 -0.07
    -10 7 8 -0.09
    -9 -7 8 -0.05
    -9 7 8 -0.02
    9 7 -8 0.04
    -9 7 8 0.1
    -8 -7 8 0.36
    -8 7 8 0.22
    -8 7 8 0.54
    8 7 -8 0.41
    -7 -7 8 1.78
    -7 7 8 1.87
    7 7 -8 1.88
    -7 7 8 1.97
    -6 -7 8 6.15
    6 7 -8 6.18
    -6 7 8 6.49
    -6 7 8 6.02
    -5 -7 8 0.76
    -5 7 8 0.5
    -5 7 8 0.48
    5 7 -8 0.55
    -4 -7 8 0.1
    4 7 -8 0.03
    -4 7 8 0.11
    -4 7 8 0.08
    -3 -7 8 0.16
    3 7 -8 0.25
    -3 7 8 0.31
    -3 7 8 0.32
    -2 -7 8 18.53
    -2 7 8 18.6
    -2 7 8 18.6
    2 7 -8 18.92
    -1 -7 8 1.1
    1 7 -8 1.17
    -1 7 8 1.1
    -1 7 8 0.9
    -1 7 8 0.96
    1 7 -8 1.15
    0 -7 8 1.65
    0 7 -8 1.61
    0 7 -8 1.55
    0 7 8 1.71
    0 7 8 1.68
    0 7 8 1.73
    1 -7 8 17.45
    1 -7 8 18.43
    1 7 8 17.83
    1 7 8 17.81
    -1 7 -8 17.84
    1 7 8 17.61
    2 -7 8 0.03
    2 -7 8 -0.07
    2 7 8 -0.01
    2 7 8 -0.01
    -2 7 -8 0.02
    2 7 8 0.04
    3 -7 8 1.41
    3 -7 8 1.68
    3 7 8 1.64
    3 7 8 1.25
    3 7 8 1.54
    -3 7 -8 1.61
    4 -7 8 2.56
    4 -7 8 2.5
    4 7 8 2.43
    -4 7 -8 2.23
    4 7 8 2.77
    5 -7 8 2.29
    5 -7 8 2.68
    5 7 8 2.33
    -5 7 -8 2.34
    5 7 8 2.28
    6 -7 8 0.02
    6 -7 8 0.06
    6 7 8 0.06
    -6 7 -8 0.08
    6 7 8 0.18
    7 -7 8 -0.05
    7 -7 8 -0.03
    7 7 8 0.01
    -7 7 -8 0.05
    7 7 8 0
    8 -7 8 1.3
    8 -7 8 1.7
    8 7 8 1.6
    -8 7 -8 1.54
    8 7 8 1.74
    9 -7 8 0.1
    -9 7 -8 0.09
    9 7 8 0.05
    9 7 8 0.05
    10 -7 8 0.27
    10 7 8 0.17
    10 7 8 0.2
    -10 7 -8 0.34
    11 -7 8 0.18
    11 7 8 0.18
    11 7 8 0.04
    -11 7 -8 0.11
    12 -7 8 0.11
    12 7 8 -0.13
    12 7 8 0.08
    -12 7 -8 -0.06
    -13 8 8 0.63
    13 8 -8 0.43
    -13 8 8 0.36
    12 8 -8 0.09
    -12 8 8 0.04
    -12 8 8 0.19
    -11 8 8 -0.01
    11 8 -8 -0.07
    -11 8 8 0.01
    10 8 -8 0.29
    -10 8 8 0.3
    -10 8 8 0.26
    9 8 -8 1.83
    -9 8 8 1.55
    -9 8 8 1.68
    -8 -8 8 0.62
    -8 8 8 0.43
    8 8 -8 0.47
    -8 8 8 0.45
    -7 -8 8 3.77
    -7 8 8 3.67
    -7 8 8 3.47
    7 8 -8 3.72
    -6 -8 8 0.27
    -6 8 8 0.35
    6 8 -8 0.33
    -6 8 8 0.11
    -5 -8 8 0.48
    -5 8 8 0.49
    5 8 -8 0.42
    -5 8 8 0.48
    -4 -8 8 0.61
    -4 8 8 0.78
    -4 8 8 0.82
    4 8 -8 0.67
    -3 -8 8 2.48
    -3 8 8 2.48
    3 8 -8 2.38
    -3 8 8 2.48
    -2 -8 8 1.42
    2 8 -8 1.58
    -2 8 8 1.71
    -2 8 8 1.81
    -1 -8 8 0.4
    -1 8 8 0.51
    -1 8 8 0.51
    -1 8 8 0.62
    1 8 -8 0.51
    1 8 -8 0.53
    0 -8 8 5.17
    0 8 -8 5.2
    0 8 8 5.39
    0 8 8 5.29
    0 8 -8 5.3
    0 8 8 5.09
    1 -8 8 2.53
    -1 8 -8 2.21
    -1 8 -8 2.24
    1 8 8 2.29
    1 8 8 2.35
    1 8 8 2.21
    2 -8 8 0.28
    2 8 8 0.47
    2 8 8 0.4
    -2 8 -8 0.37
    2 8 8 0.39
    3 -8 8 0.05
    3 -8 8 0.05
    3 8 8 0.11
    3 8 8 0.09
    -3 8 -8 0.13
    4 -8 8 2.28
    4 -8 8 2.71
    4 8 8 2.77
    -4 8 -8 2.37
    4 8 8 2.64
    5 -8 8 0.01
    5 -8 8 0.03
    5 8 8 0.16
    5 8 8 0.06
    -5 8 -8 0.15
    6 -8 8 0.99
    6 -8 8 1.07
    6 8 8 1.03
    6 8 8 0.89
    -6 8 -8 1.01
    7 -8 8 3.44
    7 -8 8 3.45
    -7 8 -8 3.15
    7 8 8 3.34
    7 8 8 3.05
    8 -8 8 0.54
    8 -8 8 0.43
    8 8 8 0.47
    -8 8 -8 0.6
    8 8 8 0.26
    9 -8 8 0.02
    -9 8 -8 0.12
    9 8 8 0.32
    9 8 8 0.04
    10 -8 8 0.09
    10 8 8 0.02
    10 8 8 0.06
    -10 8 -8 0.08
    11 -8 8 0.6
    11 8 8 0.97
    -11 8 -8 0.51
    11 8 8 0.65
    12 8 8 0.34
    -12 8 -8 0.3
    12 8 8 0.4
    -12 9 8 0
    -12 9 8 0.17
    12 9 -8 0.09
    11 9 -8 0.27
    -11 9 8 -0.09
    -11 9 8 -0.06
    10 9 -8 0.93
    -10 9 8 0.92
    -10 9 8 0.65
    -9 9 8 0.03
    9 9 -8 0.16
    -9 9 8 -0.03
    8 9 -8 0.82
    -8 9 8 0.77
    -8 9 8 0.87
    -7 -9 8 0.37
    -7 9 8 0.54
    7 9 -8 0.35
    -7 9 8 0.39
    -6 -9 8 3.87
    -6 9 8 4.2
    -6 9 8 4.28
    6 9 -8 4.34
    -5 -9 8 0.3
    5 9 -8 0.32
    -5 9 8 0.33
    -5 9 8 0.35
    -4 -9 8 6.5
    -4 9 8 6.22
    4 9 -8 6.67
    -4 9 8 6.45
    -3 -9 8 4.37
    -3 9 8 4.85
    3 9 -8 4.63
    -3 9 8 4.72
    -2 -9 8 2.07
    2 9 -8 2.04
    -2 9 8 1.79
    -2 9 8 2.15
    -1 -9 8 1.78
    -1 9 8 1.47
    -1 9 8 1.62
    1 9 -8 1.62
    1 9 -8 1.41
    -1 9 8 1.64
    0 -9 8 1
    0 9 8 0.88
    0 9 -8 0.92
    0 9 8 0.76
    0 9 -8 0.8
    0 9 8 0.91
    1 -9 8 0.34
    -1 9 -8 0.33
    1 9 8 0.32
    -1 9 -8 0.29
    1 9 8 0.29
    1 9 8 0.26
    2 -9 8 0.94
    2 9 8 0.92
    -2 9 -8 0.95
    2 9 8 0.77
    -2 9 -8 0.89
    2 9 8 0.95
    3 -9 8 2.33
    -3 9 -8 2.03
    3 9 8 1.65
    3 9 8 2.61
    -3 9 -8 2.1
    4 -9 8 0.72
    4 9 8 0.97
    -4 9 -8 0.77
    4 9 8 1.04
    5 -9 8 0.29
    -5 9 -8 0.23
    5 9 8 0.03
    5 9 8 0.39
    6 -9 8 1.15
    -6 9 -8 1.2
    6 9 8 1.19
    6 9 8 0.99
    7 -9 8 0.05
    7 9 8 0.1
    7 9 8 0.11
    -7 9 -8 0.06
    8 -9 8 -0.13
    -8 9 -8 -0.01
    8 9 8 0.03
    8 9 8 0.11
    9 9 8 0.03
    9 9 8 0.16
    -9 9 -8 -0.07
    -10 9 -8 0.1
    10 9 8 0.02
    10 9 8 -0.09
    11 9 8 0.48
    11 9 8 0.38
    -11 9 -8 0.37
    12 10 -8 0.44
    -12 10 8 0.29
    -12 10 8 0.34
    -11 10 8 0.01
    -11 10 8 -0.05
    11 10 -8 0.16
    -10 10 8 -0.12
    -10 10 8 -0.03
    10 10 -8 -0.06
    9 10 -8 0.13
    -9 10 8 0.04
    -9 10 8 0.06
    -8 10 8 0.1
    8 10 -8 0.05
    -7 10 8 1.47
    7 10 -8 1.28
    -6 -10 8 1.33
    -6 10 8 1.46
    6 10 -8 1.19
    -5 -10 8 -0.04
    -5 10 8 0.01
    -5 10 8 0.06
    5 10 -8 -0.02
    -4 -10 8 0.86
    -4 10 8 0.78
    4 10 -8 0.68
    -4 10 8 0.72
    -3 -10 8 7
    3 10 -8 6.69
    -3 10 8 6.11
    -3 10 8 6.66
    -2 -10 8 0.38
    -2 10 8 0.34
    -2 10 8 0.34
    2 10 -8 0.28
    -1 -10 8 6.22
    -1 10 8 6.78
    1 10 -8 6.22
    -1 10 8 6.3
    -1 10 8 6.49
    1 10 -8 6.34
    0 -10 8 0.02
    0 10 -8 0.06
    0 10 8 0.05
    0 10 -8 -0.01
    0 10 8 0.08
    0 10 8 0.07
    1 -10 8 14.35
    1 10 8 13.73
    1 10 8 14.34
    -1 10 -8 13.94
    1 10 8 14.65
    -1 10 -8 14.59
    2 -10 8 1.2
    -2 10 -8 1.24
    -2 10 -8 1.22
    2 10 8 1.22
    2 10 8 1.3
    3 -10 8 3.76
    3 10 8 4.78
    -3 10 -8 4.49
    3 10 8 4.34
    -3 10 -8 4.4
    4 -10 8 0.05
    -4 10 -8 0.1
    4 10 8 0.16
    -4 10 -8 0.04
    4 10 8 -0.05
    5 -10 8 0.46
    -5 10 -8 0.46
    5 10 8 0.39
    5 10 8 0.35
    -5 10 -8 0.43
    6 -10 8 0.03
    6 10 8 0.07
    -6 10 -8 -0.03
    -6 10 -8 0.01
    6 10 8 0.04
    7 -10 8 0.29
    7 10 8 0.28
    -7 10 -8 0.27
    7 10 8 0.22
    -7 10 -8 0.06
    8 10 8 0.3
    -8 10 -8 0.33
    8 10 8 0.37
    -8 10 -8 0.2
    9 10 8 0.8
    9 10 8 0.95
    -9 10 -8 0.81
    -9 10 -8 0.99
    -10 10 -8 0.04
    10 10 8 -0.03
    10 10 8 0
    -10 10 -8 0.05
    -11 10 -8 -0.11
    11 10 8 -0.03
    -11 10 -8 0
    11 10 8 -0.14
    -11 11 8 0.05
    -11 11 8 -0.05
    11 11 -8 -0.08
    10 11 -8 0.06
    -10 11 8 0.05
    -10 11 8 0.03
    -9 11 8 0.02
    9 11 -8 0.1
    -8 11 8 -0.05
    8 11 -8 0.07
    -7 11 8 0.07
    7 11 -8 0.15
    6 11 -8 0.7
    -6 11 8 1.01
    -5 -11 8 0.61
    -5 11 8 0.61
    5 11 -8 0.76
    -5 11 8 0.72
    -4 -11 8 0.79
    -4 11 8 0.53
    4 11 -8 0.66
    -4 11 8 0.51
    -3 -11 8 0.22
    -3 11 8 0.2
    -3 11 8 0.1
    3 11 -8 0.31
    -2 -11 8 2.22
    -2 11 8 1.73
    -2 11 8 1.98
    2 11 -8 2.04
    -1 -11 8 1.13
    -1 11 8 1.27
    -1 11 8 1.06
    1 11 -8 1.05
    0 -11 8 0.58
    0 11 8 0.5
    0 11 -8 0.62
    0 11 8 0.7
    0 11 8 0.74
    0 11 -8 0.36
    1 -11 8 0.72
    -1 11 -8 0.86
    1 11 8 0.61
    1 11 8 0.85
    -1 11 -8 0.53
    2 -11 8 1.61
    -2 11 -8 1.65
    2 11 8 1.68
    2 11 8 1.83
    -2 11 -8 1.64
    3 -11 8 1.18
    3 11 8 1.04
    3 11 8 1.32
    -3 11 -8 1.38
    -3 11 -8 1.01
    4 -11 8 2.36
    -4 11 -8 2.53
    4 11 8 2.66
    4 11 8 2.77
    -4 11 -8 2.66
    5 -11 8 0.23
    5 11 8 -0.01
    -5 11 -8 0.07
    5 11 8 0.2
    -5 11 -8 0.08
    6 -11 8 0.25
    -6 11 -8 0.4
    6 11 8 0.57
    -6 11 -8 0.35
    6 11 8 0.4
    7 -11 8 -0.18
    -7 11 -8 -0.02
    7 11 8 -0.08
    7 11 8 0.02
    -7 11 -8 0
    -8 11 -8 0.02
    -8 11 -8 0.09
    8 11 8 0.22
    8 11 8 0.04
    9 11 8 0.17
    -9 11 -8 0.04
    9 11 8 0.14
    -9 11 -8 0.19
    -10 11 -8 0.33
    10 11 8 0.63
    -10 11 -8 0.11
    10 11 8 0.35
    -10 12 8 0.05
    -10 12 8 -0.11
    10 12 -8 0.07
    -9 12 8 0.1
    -9 12 8 0.05
    9 12 -8 0.17
    8 12 -8 -0.01
    -8 12 8 -0.06
    7 12 -8 0.23
    -7 12 8 0.29
    6 12 -8 0.84
    -6 12 8 0.93
    -5 12 8 -0.01
    5 12 -8 -0.03
    -5 12 8 -0.02
    -4 -12 8 -0.02
    -4 12 8 0.01
    -4 12 8 0
    4 12 -8 0.04
    -3 -12 8 0.99
    -3 12 8 1.19
    3 12 -8 1.02
    -3 12 8 0.86
    -2 12 8 0.57
    2 12 -8 0.59
    -2 12 8 0.53
    -1 -12 8 0.23
    -1 12 8 0.28
    -1 12 8 0.15
    1 12 -8 0.42
    0 -12 8 0.44
    0 12 -8 0.32
    0 12 8 0.33
    1 -12 8 0.17
    1 12 8 0.27
    -1 12 -8 0.2
    1 12 8 0.07
    -1 12 -8 0.19
    2 -12 8 0.05
    2 12 8 0.09
    -2 12 -8 0.13
    -2 12 -8 0.09
    2 12 8 0.04
    3 -12 8 2.38
    -3 12 -8 2.06
    3 12 8 1.92
    -3 12 -8 2.22
    3 12 8 1.99
    4 -12 8 0.2
    -4 12 -8 0.15
    -4 12 -8 0.16
    4 12 8 0.14
    4 12 8 0.11
    5 -12 8 1.04
    5 12 8 0.79
    5 12 8 0.49
    -5 12 -8 0.66
    -5 12 -8 0.64
    6 -12 8 -0.03
    6 12 8 -0.14
    -6 12 -8 0.07
    -6 12 -8 0.06
    6 12 8 0.03
    -7 12 -8 0.22
    7 12 8 0.17
    -7 12 -8 0.23
    7 12 8 0.06
    8 12 8 0.13
    8 12 8 0.09
    -8 12 -8 0
    -8 12 -8 0.11
    -9 12 -8 0.38
    9 12 8 0.23
    -9 12 -8 0.35
    9 12 8 0.1
    -10 13 8 -0.03
    -10 13 8 -0.01
    10 13 -8 -0.06
    9 13 -8 0.11
    -9 13 8 -0.02
    -9 13 8 0.14
    8 13 -8 0.06
    -8 13 8 -0.11
    -7 13 8 0.03
    7 13 -8 -0.07
    6 13 -8 0.93
    -6 13 8 1.09
    -5 13 8 0.2
    -5 13 8 0.06
    5 13 -8 0.07
    -4 -13 8 -0.02
    4 13 -8 0.05
    -4 13 8 0.09
    -4 13 8 -0.05
    -3 -13 8 0.07
    -3 13 8 0.14
    3 13 -8 0.04
    -3 13 8 0.17
    -2 -13 8 0.1
    -2 13 8 0.27
    2 13 -8 0.08
    -2 13 8 0.22
    -1 -13 8 0.11
    1 13 -8 0.1
    -1 13 8 0.22
    0 -13 8 2.76
    0 13 -8 2.69
    0 13 8 3.04
    1 -13 8 0.1
    -1 13 -8 0.12
    1 13 8 -0.01
    2 -13 8 0.01
    -2 13 -8 -0.05
    -2 13 -8 0.05
    2 13 8 0.12
    2 13 8 -0.08
    3 -13 8 0.1
    3 13 8 0.05
    -3 13 -8 0.08
    -3 13 -8 0
    3 13 8 0
    4 -13 8 -0.01
    -4 13 -8 0.02
    -4 13 -8 0.02
    4 13 8 0.02
    4 13 8 -0.06
    5 -13 8 0.49
    -5 13 -8 0.34
    5 13 8 0.49
    5 13 8 0.41
    -5 13 -8 0.48
    -6 13 -8 0.95
    -6 13 -8 0.84
    6 13 8 0.97
    6 13 8 1.07
    -7 13 -8 0.76
    7 13 8 0.53
    7 13 8 0.72
    -7 13 -8 0.98
    -8 13 -8 0.02
    8 13 8 0
    8 13 8 0.04
    -8 13 -8 0.11
    9 13 8 -0.06
    9 13 8 0.13
    -9 13 -8 0.08
    -8 14 8 0.05
    -8 14 8 0.08
    8 14 -8 0.09
    7 14 -8 -0.05
    -7 14 8 -0.02
    -7 14 8 0.01
    -6 14 8 0.8
    -6 14 8 0.92
    6 14 -8 1.23
    5 14 -8 0.38
    -5 14 8 0.6
    -5 14 8 0.46
    4 14 -8 1.95
    -4 14 8 2.2
    -4 14 8 2.09
    -3 -14 8 0.09
    -3 14 8 0.02
    3 14 -8 0.17
    -3 14 8 0.21
    -2 -14 8 -0.02
    -2 14 8 0.03
    2 14 -8 0.06
    -1 -14 8 0.16
    -1 14 8 0.2
    1 14 -8 0.03
    0 -14 8 0.28
    0 14 -8 0.25
    0 14 8 0.24
    1 -14 8 -0.03
    1 14 8 0.09
    -1 14 -8 0.11
    2 -14 8 1.27
    -2 14 -8 1.16
    2 14 8 0.94
    3 -14 8 0.18
    -3 14 -8 0.2
    -3 14 -8 0.15
    3 14 8 0.13
    3 14 8 0.17
    4 -14 8 -0.03
    -4 14 -8 -0.06
    4 14 8 0.01
    4 14 8 0.06
    -4 14 -8 -0.1
    5 -14 8 0.23
    -5 14 -8 0.16
    5 14 8 0.27
    5 14 8 0.35
    -5 14 -8 0.49
    -6 14 -8 0.65
    6 14 8 0.84
    6 14 8 0.9
    -6 14 -8 0.53
    -7 14 -8 -0.1
    -7 14 -8 0.01
    7 14 8 0.06
    7 14 8 0
    -7 15 8 0.97
    7 15 -8 1.25
    -7 15 8 0.58
    -6 15 8 2.06
    6 15 -8 2.36
    -6 15 8 1.74
    5 15 -8 0.19
    -5 15 8 0.02
    -5 15 8 0.3
    -4 15 8 0.18
    -4 15 8 0.08
    4 15 -8 0.08
    3 15 -8 -0.04
    -3 15 8 -0.09
    2 15 -8 0.25
    -2 15 8 0.28
    -1 -15 8 7.82
    1 15 -8 8.03
    -1 15 8 7.94
    0 -15 8 6.49
    0 15 8 6.79
    0 15 -8 6.88
    1 -15 8 1.24
    -1 15 -8 1.53
    1 15 8 1.27
    2 -15 8 0.03
    -2 15 -8 0.04
    2 15 8 -0.03
    3 -15 8 0.16
    -3 15 -8 0.27
    3 15 8 0.16
    4 15 8 0.37
    -4 15 -8 0.41
    4 15 8 0.3
    -5 15 -8 -0.04
    -5 15 -8 0.1
    5 15 8 0.1
    5 15 8 0.1
    6 15 8 0.67
    -6 15 -8 0.78
    -6 15 -8 0.68
    6 15 8 0.8
    -5 16 8 0.43
    5 16 -8 0.29
    -4 16 8 0.01
    4 16 -8 0.04
    -3 16 8 1.08
    3 16 -8 0.85
    -2 16 8 0.43
    2 16 -8 0.23
    1 16 -8 0.12
    -1 16 8 0.5
    0 -16 8 0.62
    0 16 -8 0.6
    0 16 8 0.45
    1 -16 8 0.4
    -1 16 -8 0.37
    1 16 8 0.34
    2 -16 8 1.92
    -2 16 -8 2.52
    2 16 8 2.17
    -3 16 -8 1.27
    3 16 8 1.32
    -4 16 -8 1.2
    4 16 8 0.98
    3 17 -8 0.7
    2 17 -8 0.12
    -2 17 8 0.08
    1 17 -8 -0.1
    -1 17 8 -0.09
    0 17 -8 0.11
    0 17 8 0.25
    -1 17 -8 0.36
    1 17 8 0.5
    -2 17 -8 3.4
    -14 0 9 0.03
    -13 0 9 0.46
    -12 0 9 0.15
    -11 0 9 -0.02
    -10 0 9 0
    -9 0 9 1.16
    8 0 -9 0
    -8 0 9 -0.04
    -8 0 9 -0.03
    7 0 -9 3.15
    -7 0 9 3.08
    -7 0 9 3.32
    6 0 -9 0
    -6 0 9 0
    -6 0 9 -0.05
    -5 0 9 2.95
    5 0 -9 2.91
    -5 0 9 2.69
    -4 0 9 -0.01
    -4 0 9 0
    4 0 -9 -0.01
    -3 0 9 1.19
    -3 0 9 1.04
    3 0 -9 1.2
    2 0 -9 -0.02
    -2 0 9 -0.01
    -2 0 9 -0.01
    -1 0 9 14.78
    -1 0 9 14.81
    1 0 -9 14.37
    0 0 9 0.04
    0 0 -9 0.02
    0 0 9 0.01
    1 0 9 0.02
    1 0 9 -0.01
    -1 0 -9 0.04
    -2 0 -9 -0.01
    2 0 9 -0.02
    2 0 9 -0.01
    3 0 9 0.02
    3 0 9 0.04
    -3 0 -9 0.03
    4 0 9 0.03
    -4 0 -9 -0.04
    4 0 9 0
    -5 0 -9 13.02
    5 0 9 12.95
    5 0 9 12.57
    6 0 9 -0.05
    6 0 9 -0.03
    -6 0 -9 0.03
    -7 0 -9 3.77
    7 0 9 3.84
    7 0 9 3.76
    -8 0 -9 -0.02
    8 0 9 -0.01
    8 0 9 0
    9 0 9 0
    -9 0 -9 0.01
    9 0 9 0.05
    10 0 9 0
    -10 0 -9 -0.07
    -11 0 -9 0.29
    11 0 9 0.24
    -12 0 -9 0.01
    12 0 9 0.07
    -13 0 -9 0.16
    13 0 9 0.22
    -14 1 9 1.07
    -13 -1 9 0.97
    -13 1 9 1.23
    -12 -1 9 0.64
    -12 1 9 0.3
    -11 -1 9 0.13
    -11 1 9 0.08
    -10 -1 9 0.01
    -10 1 9 -0.07
    -9 -1 9 0.46
    9 1 -9 0.35
    -9 1 9 0.24
    -9 1 9 0.24
    -8 -1 9 0
    8 1 -9 0.01
    -8 1 9 -0.02
    -8 1 9 0.04
    -7 -1 9 0.4
    7 1 -9 0.46
    -7 1 9 0.31
    -7 1 9 0.35
    -6 -1 9 2.99
    -6 1 9 3.14
    6 1 -9 3.04
    -6 1 9 3.09
    -5 -1 9 0.58
    -5 1 9 0.43
    -5 1 9 0.53
    5 1 -9 0.66
    -4 -1 9 12.56
    -4 1 9 13.39
    4 1 -9 13.41
    -4 1 9 13.05
    -3 -1 9 0.79
    -3 -1 9 0.77
    3 1 -9 0.69
    -3 1 9 0.87
    -3 1 9 0.78
    2 -1 -9 4.11
    -2 -1 9 3.73
    -2 -1 9 3.96
    -2 1 9 4.03
    2 1 -9 4.1
    -2 1 9 4.29
    1 -1 -9 5.6
    -1 -1 9 5.65
    -1 -1 9 5.56
    -1 1 9 5.79
    -1 1 9 5.72
    1 1 -9 5.68
    0 -1 9 1.94
    0 -1 -9 1.99
    0 -1 9 2.11
    0 1 9 1.87
    0 1 9 2
    0 1 -9 2.13
    1 -1 9 1.25
    -1 -1 -9 1.4
    1 -1 9 1.34
    1 1 9 1.26
    -1 1 -9 1.38
    1 1 9 1.27
    2 -1 9 1.04
    2 -1 9 0.99
    -2 -1 -9 1.2
    2 1 9 1.19
    2 1 9 1.07
    -2 1 -9 0.68
    3 -1 9 0.97
    -3 -1 -9 1.02
    3 -1 9 1.13
    -3 1 -9 1
    3 1 9 0.87
    3 1 9 0.89
    -4 -1 -9 5.28
    4 -1 9 5.68
    4 -1 9 5.51
    4 1 9 5.43
    -4 1 -9 5.41
    4 1 9 5.91
    5 -1 9 2.13
    -5 -1 -9 2.22
    5 -1 9 2.26
    5 1 9 2.25
    -5 1 -9 2.54
    5 1 9 2.25
    -6 -1 -9 0.1
    6 -1 9 0.05
    6 -1 9 0.19
    6 1 9 0.07
    -6 1 -9 0.11
    6 1 9 0.08
    7 -1 9 0.56
    -7 -1 -9 0.54
    7 -1 9 0.6
    7 1 9 0.71
    7 1 9 0.52
    -7 1 -9 0.46
    -8 -1 -9 0.3
    8 -1 9 0.21
    8 -1 9 0.4
    8 1 9 0.3
    8 1 9 0.25
    -8 1 -9 0.05
    -9 -1 -9 0.64
    9 -1 9 0.67
    9 -1 9 0.71
    9 1 9 0.43
    -9 1 -9 0.54
    10 -1 9 -0.04
    -10 -1 -9 0.14
    10 1 9 0.15
    -10 1 -9 0.02
    11 -1 9 0.06
    -11 -1 -9 0.3
    11 1 9 0.05
    -11 1 -9 0.13
    -12 -1 -9 0.82
    12 -1 9 0.48
    -12 1 -9 0.8
    12 1 9 0.27
    -13 -1 -9 -0.05
    13 -1 9 -0.15
    13 1 9 -0.05
    -13 1 -9 0.01
    -14 2 9 0.42
    -13 -2 9 0.89
    -13 2 9 0.44
    -12 -2 9 0.25
    -12 2 9 0.31
    -11 -2 9 5.59
    -11 2 9 6.2
    -10 -2 9 0.29
    -10 2 9 0.29
    -10 2 9 0.23
    10 2 -9 0.23
    -9 -2 9 2.48
    -9 2 9 2.6
    -9 2 9 2.76
    9 2 -9 2.11
    -8 -2 9 0.87
    -8 2 9 0.73
    -8 2 9 0.87
    8 2 -9 0.85
    -7 -2 9 0.05
    7 2 -9 0.04
    -7 2 9 0.07
    -7 2 9 0.06
    -6 -2 9 0.54
    -6 2 9 0.42
    -6 2 9 0.66
    6 2 -9 0.58
    -5 -2 9 0.08
    5 2 -9 0.09
    -5 2 9 0.09
    -5 2 9 0.14
    -4 -2 9 0.01
    -4 2 9 0.05
    -4 2 9 0.04
    4 2 -9 0.04
    -3 -2 9 8.99
    3 2 -9 9.2
    -3 2 9 8.98
    -3 2 9 9.2
    -2 -2 9 0.97
    -2 -2 9 1.1
    -2 2 9 1.04
    2 2 -9 1.01
    -2 2 9 1.04
    -1 -2 9 2.76
    -1 -2 9 3.01
    1 -2 -9 2.91
    1 2 -9 3.02
    -1 2 9 2.93
    -1 2 9 2.9
    0 -2 9 0.09
    0 -2 9 0.08
    0 -2 -9 0.1
    0 2 -9 0.2
    0 2 9 0.14
    0 2 9 0.05
    1 -2 9 1.41
    -1 -2 -9 1.77
    1 -2 9 1.51
    1 2 9 1.49
    -1 2 -9 1.43
    1 2 9 1.38
    2 -2 9 0.52
    -2 -2 -9 0.5
    2 -2 9 0.57
    2 2 9 0.56
    -2 2 -9 0.55
    2 2 9 0.57
    3 -2 9 2.02
    3 -2 9 2.09
    -3 -2 -9 2.13
    -3 2 -9 2.1
    3 2 9 2.2
    3 2 9 2.15
    4 -2 9 0.03
    -4 -2 -9 0.05
    4 -2 9 0.19
    4 2 9 0.04
    -4 2 -9 0.03
    4 2 9 0.12
    5 -2 9 0.43
    -5 -2 -9 0.33
    5 -2 9 0.44
    -5 2 -9 0.45
    5 2 9 0.4
    5 2 9 0.43
    6 -2 9 1.64
    6 -2 9 1.71
    -6 -2 -9 1.24
    -6 2 -9 1.83
    6 2 9 1.21
    6 2 9 1.51
    7 -2 9 0.3
    7 -2 9 0.33
    -7 -2 -9 0.33
    -7 2 -9 0.27
    7 2 9 0.31
    7 2 9 0.3
    8 -2 9 0.64
    8 -2 9 0.7
    -8 -2 -9 0.48
    8 2 9 0.58
    -8 2 -9 0.43
    -9 -2 -9 4.34
    9 -2 9 4.5
    9 -2 9 5.46
    9 2 9 5.02
    -9 2 -9 4.86
    10 -2 9 0.28
    -10 -2 -9 0.29
    -10 2 -9 0.32
    10 2 9 0.51
    -11 -2 -9 1.34
    11 -2 9 1.52
    -11 2 -9 2.1
    11 2 9 1.8
    -12 -2 -9 0.91
    12 -2 9 1.09
    12 2 9 0.65
    -12 2 -9 1.04
    -13 -2 -9 0.17
    13 -2 9 0.17
    -13 2 -9 0.16
    13 2 9 -0.13
    -14 3 9 0.05
    -13 3 9 0.03
    -12 -3 9 0.42
    -12 3 9 0.52
    -11 -3 9 0
    -11 3 9 0.01
    -10 -3 9 4.06
    10 3 -9 4.21
    -10 3 9 4.32
    -10 3 9 4.45
    -9 -3 9 -0.02
    9 3 -9 0
    -9 3 9 0.05
    -9 3 9 0.03
    -8 -3 9 5.49
    -8 3 9 5.47
    8 3 -9 4.97
    -8 3 9 5.09
    -7 -3 9 0.1
    -7 3 9 0.08
    7 3 -9 0.16
    -7 3 9 0.07
    -6 -3 9 3.32
    -6 3 9 3.13
    6 3 -9 3.47
    -6 3 9 3.12
    -5 -3 9 0.95
    -5 3 9 1.06
    5 3 -9 1.1
    -5 3 9 1.06
    -4 -3 9 1.63
    -4 3 9 1.67
    4 3 -9 1.73
    -4 3 9 1.82
    -3 -3 9 1.36
    -3 3 9 1.58
    3 3 -9 1.36
    -3 3 9 1.47
    -2 -3 9 2.29
    -2 3 9 2.32
    2 3 -9 2.24
    -2 3 9 2.2
    -1 -3 9 12.39
    -1 -3 9 12.26
    -1 3 9 12.55
    -1 3 9 12.88
    1 3 -9 12.55
    0 -3 9 13.61
    0 -3 9 13.56
    0 -3 -9 14.06
    0 3 9 13.77
    0 3 9 14.44
    0 3 -9 14
    -1 -3 -9 0.04
    1 -3 9 -0.01
    1 -3 9 0.01
    1 3 9 0.01
    1 3 9 0.02
    -1 3 -9 0
    2 -3 9 6.38
    2 -3 9 6.33
    -2 3 -9 6.45
    2 3 9 6.61
    2 3 9 6.23
    3 -3 9 0.18
    3 -3 9 0.28
    -3 3 -9 0.11
    3 3 9 0.18
    3 3 9 0.18
    4 -3 9 3
    4 -3 9 3.26
    4 3 9 2.75
    -4 3 -9 3.21
    4 3 9 2.94
    4 3 9 3.22
    5 -3 9 0.24
    5 -3 9 0.27
    5 3 9 0.27
    -5 3 -9 0.26
    5 3 9 0.21
    5 3 9 0.15
    6 -3 9 2.49
    6 -3 9 2.31
    6 3 9 2.39
    6 3 9 2.44
    6 3 9 2
    -6 3 -9 2.48
    7 -3 9 0.86
    7 -3 9 0.94
    -7 3 -9 1.09
    7 3 9 1.02
    7 3 9 1.12
    7 3 9 1.21
    8 -3 9 2.11
    8 -3 9 1.88
    -8 3 -9 2.16
    8 3 9 2.16
    9 -3 9 3.94
    9 -3 9 3.21
    -9 3 -9 3.69
    9 3 9 3.42
    10 -3 9 0.02
    10 3 9 -0.09
    -10 3 -9 0.07
    -11 -3 -9 0.86
    11 -3 9 0.67
    -11 3 -9 1.26
    11 3 9 0.82
    -12 -3 -9 0.51
    12 -3 9 0.49
    -12 3 -9 0.66
    12 3 9 0.63
    -13 -3 -9 -0.07
    13 -3 9 0.04
    13 3 9 0.12
    -13 3 -9 0.02
    -14 4 9 0.02
    -13 4 9 0.2
    -12 4 9 -0.02
    -11 -4 9 -0.05
    -11 4 9 0.03
    -11 4 9 0.09
    11 4 -9 0.03
    -10 -4 9 0.62
    -10 4 9 0.69
    10 4 -9 0.75
    -10 4 9 0.67
    -9 -4 9 5.74
    9 4 -9 5.37
    -9 4 9 5.66
    -9 4 9 5.67
    -8 -4 9 -0.01
    -8 4 9 0.13
    -8 4 9 0.18
    8 4 -9 0.14
    -7 -4 9 3.42
    -7 4 9 3.76
    7 4 -9 3.28
    -7 4 9 3.49
    -6 -4 9 1.11
    -6 4 9 0.93
    6 4 -9 0.83
    -6 4 9 0.94
    -5 -4 9 4.28
    -5 4 9 4.27
    -5 4 9 4.25
    5 4 -9 4.17
    -4 -4 9 10.13
    -4 4 9 10.74
    4 4 -9 10.19
    -4 4 9 10.23
    -3 -4 9 8.11
    -3 4 9 7.54
    3 4 -9 7.3
    -3 4 9 7.79
    -2 -4 9 6.38
    -2 4 9 5.95
    -2 4 9 6.49
    2 4 -9 6.23
    -1 -4 9 20.88
    -1 -4 9 21.66
    -1 4 9 21.41
    1 4 -9 21.15
    -1 4 9 21.41
    0 -4 9 2.61
    0 -4 -9 2.57
    0 -4 9 2.53
    0 4 9 2.64
    0 4 -9 2.63
    0 4 9 2.58
    1 -4 9 2.06
    1 -4 9 2.1
    -1 4 -9 1.98
    1 4 9 2.31
    1 4 9 1.95
    2 -4 9 0.57
    2 -4 9 0.5
    2 4 9 0.65
    2 4 9 0.72
    -2 4 -9 0.86
    2 4 9 0.44
    3 -4 9 0.12
    3 -4 9 0.07
    3 4 9 0.1
    3 4 9 0.06
    3 4 9 0.08
    -3 4 -9 0.07
    4 -4 9 5.18
    4 -4 9 4.92
    -4 4 -9 4.69
    4 4 9 4.62
    4 4 9 4.99
    4 4 9 4.96
    5 -4 9 3.61
    5 4 9 3.29
    -5 4 -9 3.41
    5 4 9 3.34
    5 4 9 3.12
    6 -4 9 2.68
    6 -4 9 2.62
    6 4 9 2.6
    -6 4 -9 2.97
    6 4 9 2.16
    6 4 9 2.31
    7 -4 9 1.96
    7 -4 9 2.03
    -7 4 -9 1.78
    7 4 9 2.26
    7 4 9 1.93
    8 -4 9 2.97
    8 -4 9 3.39
    8 4 9 3.26
    8 4 9 3.21
    -8 4 -9 3.16
    9 -4 9 0.81
    9 -4 9 0.96
    9 4 9 0.97
    -9 4 -9 0.94
    9 4 9 0.91
    10 -4 9 0.14
    10 4 9 0.13
    -10 4 -9 0.02
    10 4 9 0.01
    11 -4 9 0.08
    11 4 9 0.05
    -11 4 -9 -0.03
    -12 -4 -9 -0.11
    12 -4 9 0.02
    12 4 9 0.12
    -12 4 -9 -0.12
    -13 -4 -9 0.02
    13 -4 9 0.07
    -13 4 -9 0.01
    13 4 9 0.04
    -14 5 9 0.14
    -13 5 9 0.03
    -12 5 9 0.29
    -12 5 9 0.11
    -11 -5 9 0.22
    11 5 -9 0.16
    -11 5 9 0.26
    -11 5 9 0.26
    -10 -5 9 0.98
    -10 5 9 0.96
    -10 5 9 1.06
    10 5 -9 1.08
    -9 -5 9 -0.05
    -9 5 9 -0.1
    -9 5 9 -0.03
    9 5 -9 -0.03
    -8 -5 9 4.87
    8 5 -9 4.93
    -8 5 9 4.91
    -8 5 9 4.77
    -7 -5 9 15.21
    7 5 -9 14.42
    -7 5 9 14.63
    -7 5 9 14.4
    -6 -5 9 18.14
    -6 5 9 17.77
    -6 5 9 17.42
    6 5 -9 17.61
    -5 -5 9 0.04
    -5 5 9 -0.05
    -5 5 9 0.07
    5 5 -9 -0.11
    -4 -5 9 2.09
    -4 5 9 1.92
    4 5 -9 1.73
    -4 5 9 1.9
    -3 -5 9 1.16
    3 5 -9 1.15
    -3 5 9 1.08
    -3 5 9 0.99
    -2 -5 9 0.02
    -2 5 9 -0.05
    -2 5 9 -0.01
    2 5 -9 0
    -1 -5 9 14.37
    -1 -5 9 14.5
    1 5 -9 14.65
    -1 5 9 14.46
    -1 5 9 14.47
    0 -5 9 12.19
    0 -5 9 11.8
    0 5 9 12.2
    0 5 9 11.97
    0 5 9 11.94
    0 5 -9 11.85
    1 -5 9 -0.02
    1 -5 9 -0.01
    1 5 9 0.01
    1 5 9 -0.01
    -1 5 -9 -0.01
    1 5 9 0
    2 -5 9 0.71
    2 -5 9 0.93
    2 5 9 0.82
    2 5 9 0.87
    -2 5 -9 0.84
    2 5 9 0.72
    3 -5 9 13.57
    3 -5 9 13.57
    3 5 9 13.94
    3 5 9 13.25
    -3 5 -9 13.45
    3 5 9 14.2
    4 -5 9 3.66
    4 -5 9 3.43
    4 5 9 3.69
    4 5 9 3.88
    4 5 9 3.59
    -4 5 -9 3.67
    5 -5 9 9.21
    5 -5 9 9.22
    5 5 9 8.97
    5 5 9 9.07
    5 5 9 9.1
    -5 5 -9 9.14
    6 -5 9 1.74
    6 -5 9 1.87
    -6 5 -9 2.3
    6 5 9 2.14
    6 5 9 1.94
    7 -5 9 2.34
    7 -5 9 2.41
    7 5 9 2.46
    -7 5 -9 2.76
    7 5 9 2.49
    8 -5 9 0.08
    8 -5 9 0.02
    8 5 9 0.02
    -8 5 -9 0.06
    8 5 9 0.04
    9 -5 9 0.78
    9 -5 9 1.01
    9 5 9 0.95
    9 5 9 1.09
    -9 5 -9 0.93
    10 -5 9 -0.12
    -10 5 -9 -0.06
    10 5 9 -0.07
    10 5 9 0.08
    11 -5 9 -0.04
    -11 5 -9 0.1
    11 5 9 -0.09
    11 5 9 0.05
    12 -5 9 -0.08
    12 5 9 -0.05
    -12 5 -9 0.05
    -13 6 9 0.05
    -12 6 9 1.23
    12 6 -9 1.26
    -12 6 9 1.37
    11 6 -9 -0.04
    -11 6 9 0.05
    -11 6 9 0.03
    -10 -6 9 1.35
    10 6 -9 1.81
    -10 6 9 1.52
    -10 6 9 1.45
    -9 -6 9 1.31
    -9 6 9 0.96
    -9 6 9 1.17
    9 6 -9 1.18
    -8 -6 9 5.24
    8 6 -9 5.63
    -8 6 9 5.57
    -8 6 9 5.25
    -7 -6 9 -0.03
    -7 6 9 0
    7 6 -9 -0.01
    -7 6 9 0.04
    -6 -6 9 0.11
    -6 6 9 0.05
    -6 6 9 0.16
    6 6 -9 0.08
    -5 -6 9 20.71
    5 6 -9 20.41
    -5 6 9 21
    -5 6 9 20.48
    -4 -6 9 9.51
    -4 6 9 9.67
    4 6 -9 9.96
    -4 6 9 9.23
    -3 -6 9 6.24
    -3 6 9 6.05
    -3 6 9 6.31
    3 6 -9 5.76
    -2 -6 9 16.46
    -2 6 9 17.13
    2 6 -9 17.5
    -2 6 9 17.44
    -1 -6 9 0.14
    1 6 -9 0.13
    -1 6 9 0.14
    -1 6 9 0.17
    0 -6 9 9.8
    0 -6 9 10.25
    0 6 9 10.29
    0 6 -9 10.15
    0 6 9 9.88
    0 6 9 9.77
    1 -6 9 -0.05
    1 -6 9 -0.05
    1 6 9 0.02
    1 6 9 -0.01
    -1 6 -9 -0.05
    1 6 9 -0.01
    2 -6 9 0.27
    2 -6 9 0.25
    2 6 9 0.19
    2 6 9 0.36
    2 6 9 0.33
    -2 6 -9 0.23
    3 -6 9 2.82
    3 -6 9 2.49
    3 6 9 2.88
    -3 6 -9 2.96
    3 6 9 2.78
    3 6 9 2.95
    4 -6 9 0.41
    4 -6 9 0.53
    -4 6 -9 0.54
    4 6 9 0.58
    4 6 9 0.51
    4 6 9 0.58
    5 -6 9 5.07
    5 -6 9 4.96
    5 6 9 4.78
    5 6 9 5.15
    -5 6 -9 5.53
    6 -6 9 0.01
    6 -6 9 0.02
    6 6 9 0.01
    6 6 9 -0.01
    -6 6 -9 0.06
    7 -6 9 0.04
    7 -6 9 0.04
    7 6 9 -0.03
    -7 6 -9 0
    7 6 9 -0.03
    8 -6 9 3.35
    8 -6 9 3.42
    -8 6 -9 3.54
    8 6 9 3.23
    8 6 9 3.37
    9 -6 9 0.46
    9 -6 9 0.29
    9 6 9 0.32
    -9 6 -9 0.6
    9 6 9 0.27
    10 -6 9 0.12
    -10 6 -9 0.33
    10 6 9 0.2
    10 6 9 0.15
    11 -6 9 0.03
    11 6 9 0.07
    11 6 9 0.14
    -11 6 -9 0.08
    12 -6 9 0.08
    12 6 9 0.01
    12 6 9 -0.03
    -12 6 -9 0.06
    -13 7 9 0.11
    12 7 -9 0.02
    -12 7 9 0.08
    -12 7 9 0.1
    -11 7 9 1.23
    -11 7 9 0.95
    11 7 -9 1.28
    10 7 -9 0.04
    -10 7 9 -0.02
    -10 7 9 0
    -9 -7 9 6.1
    -9 7 9 5.57
    -9 7 9 6.36
    9 7 -9 6.24
    -8 -7 9 -0.01
    -8 7 9 0.05
    -8 7 9 -0.01
    8 7 -9 0.08
    -7 -7 9 6.98
    -7 7 9 6.76
    -7 7 9 7.29
    7 7 -9 6.3
    -6 -7 9 0.4
    6 7 -9 0.29
    -6 7 9 0.15
    -6 7 9 0.33
    -5 -7 9 0.49
    -5 7 9 0.43
    -5 7 9 0.53
    5 7 -9 0.41
    -4 -7 9 0.65
    4 7 -9 0.55
    -4 7 9 0.68
    -4 7 9 0.6
    -3 -7 9 4.94
    -3 7 9 4.66
    3 7 -9 4.71
    -3 7 9 5.38
    -2 -7 9 18.75
    -2 7 9 19.58
    2 7 -9 19.37
    -2 7 9 20.01
    -1 -7 9 1.48
    1 7 -9 1.84
    1 7 -9 1.87
    -1 7 9 1.99
    -1 7 9 1.92
    0 -7 9 2.74
    0 7 9 2.62
    0 7 -9 2.65
    0 7 9 2.91
    0 7 9 3
    1 -7 9 14.28
    1 -7 9 13.69
    -1 7 -9 14.47
    1 7 9 14.85
    1 7 9 14.72
    1 7 9 14.81
    2 -7 9 5.49
    2 -7 9 5.35
    2 7 9 5.44
    2 7 9 5.26
    -2 7 -9 5.41
    2 7 9 5.64
    3 -7 9 0.09
    3 -7 9 0.22
    -3 7 -9 0.24
    3 7 9 0.19
    3 7 9 0.35
    3 7 9 0.25
    4 -7 9 5.83
    4 -7 9 5.71
    4 7 9 5.95
    -4 7 -9 5.73
    4 7 9 5.66
    5 -7 9 4.53
    5 -7 9 4.35
    5 7 9 4.4
    -5 7 -9 4.44
    5 7 9 4.72
    6 -7 9 2.04
    6 -7 9 1.94
    6 7 9 2.31
    -6 7 -9 1.93
    6 7 9 1.77
    7 -7 9 5.22
    7 -7 9 5.36
    7 7 9 5.24
    -7 7 -9 5.21
    7 7 9 4.82
    8 -7 9 1.14
    8 -7 9 0.91
    -8 7 -9 0.88
    8 7 9 0.99
    8 7 9 1.13
    9 -7 9 0.31
    9 -7 9 0.12
    9 7 9 0.25
    9 7 9 0.21
    -9 7 -9 0.3
    10 -7 9 2.47
    10 7 9 2.55
    10 7 9 2.12
    -10 7 -9 2
    11 -7 9 -0.12
    11 7 9 -0.01
    -11 7 -9 -0.01
    11 7 9 0.06
    12 -7 9 -0.04
    12 7 9 -0.08
    -12 7 -9 0
    12 7 9 -0.02
    -13 8 9 0.2
    13 8 -9 0.24
    -13 8 9 0.05
    -12 8 9 2.71
    12 8 -9 2.22
    -12 8 9 2.03
    -11 8 9 0.14
    11 8 -9 0.21
    -11 8 9 0.25
    10 8 -9 6.09
    -10 8 9 6.65
    -10 8 9 6.58
    -9 8 9 0.33
    -9 8 9 0.24
    9 8 -9 0.31
    -8 -8 9 0.14
    8 8 -9 0.1
    -8 8 9 0.11
    -8 8 9 0.09
    -7 -8 9 0.02
    7 8 -9 -0.04
    -7 8 9 0.02
    -7 8 9 0.19
    -6 -8 9 0.01
    -6 8 9 0.01
    -6 8 9 0.07
    6 8 -9 0.05
    -5 -8 9 -0.01
    5 8 -9 0.03
    -5 8 9 0.04
    -5 8 9 0.03
    -4 -8 9 0.09
    -4 8 9 0.06
    -4 8 9 0.07
    4 8 -9 0.09
    -3 -8 9 1.89
    3 8 -9 1.92
    -3 8 9 1.99
    -3 8 9 2.08
    -2 -8 9 3.24
    -2 8 9 3.08
    2 8 -9 3.5
    -2 8 9 3.75
    -1 -8 9 0.04
    -1 8 9 0.12
    1 8 -9 0.07
    -1 8 9 0.05
    1 8 -9 0.07
    -1 8 9 0.06
    0 -8 9 0.01
    0 8 9 -0.01
    0 8 -9 -0.01
    0 8 -9 0.01
    0 8 9 0.09
    0 8 9 -0.02
    1 -8 9 1.16
    -1 8 -9 1.07
    1 8 9 0.93
    1 8 9 1.13
    1 8 9 0.96
    -1 8 -9 1.33
    2 -8 9 0.01
    2 8 9 -0.05
    2 8 9 0.06
    2 8 9 0
    -2 8 -9 0.01
    3 -8 9 0.11
    3 -8 9 0.04
    3 8 9 0.2
    -3 8 -9 0.02
    3 8 9 0.13
    4 -8 9 0.02
    4 -8 9 0.03
    -4 8 -9 0.05
    4 8 9 0.08
    4 8 9 -0.01
    5 -8 9 1.37
    5 -8 9 1.16
    5 8 9 1.37
    5 8 9 1.57
    -5 8 -9 1.03
    6 -8 9 0.17
    6 -8 9 0.04
    6 8 9 0
    6 8 9 0.06
    -6 8 -9 0.08
    7 -8 9 -0.11
    7 -8 9 0.06
    7 8 9 0.04
    -7 8 -9 0.01
    7 8 9 0
    8 -8 9 1.3
    8 -8 9 1.33
    8 8 9 1.62
    -8 8 -9 1.32
    8 8 9 1.31
    9 -8 9 0.17
    9 8 9 0.2
    -9 8 -9 0.06
    9 8 9 0.26
    10 8 9 4.44
    -10 8 -9 4.65
    10 8 9 3.14
    11 -8 9 0.45
    11 8 9 0.15
    11 8 9 0.28
    -11 8 -9 0.33
    -12 9 9 0.29
    12 9 -9 0.21
    -12 9 9 0.25
    -11 9 9 -0.02
    11 9 -9 -0.11
    -11 9 9 0.1
    10 9 -9 0.03
    -10 9 9 0.01
    -10 9 9 0.04
    9 9 -9 0.32
    -9 9 9 0.53
    -9 9 9 0.55
    -8 9 9 -0.11
    8 9 -9 0.06
    -8 9 9 0.11
    -7 -9 9 0.32
    7 9 -9 0.32
    -7 9 9 0.39
    -7 9 9 0.21
    -6 -9 9 0.3
    -6 9 9 0.61
    6 9 -9 0.31
    -6 9 9 0.36
    -5 -9 9 4.19
    5 9 -9 4.11
    -5 9 9 4.23
    -5 9 9 4.16
    -4 -9 9 0.33
    -4 9 9 0.38
    4 9 -9 0.43
    -4 9 9 0.45
    -3 -9 9 1.86
    -3 9 9 1.94
    3 9 -9 2.07
    -3 9 9 2.05
    -2 -9 9 0.93
    2 9 -9 0.9
    -2 9 9 1.02
    -2 9 9 0.8
    -1 -9 9 0.28
    -1 9 9 0.51
    1 9 -9 0.33
    -1 9 9 0.42
    0 -9 9 0.15
    0 9 9 0.12
    0 9 9 0.12
    0 9 -9 0.07
    0 9 9 0.13
    0 9 -9 0.1
    1 -9 9 0.47
    -1 9 -9 0.36
    1 9 9 0.28
    1 9 9 0.4
    1 9 9 0.42
    -1 9 -9 0.32
    2 -9 9 0.06
    2 9 9 0.03
    -2 9 -9 0.01
    2 9 9 0.01
    -2 9 -9 0.08
    3 -9 9 1.54
    3 9 9 1.33
    -3 9 -9 1.49
    3 9 9 1.24
    4 -9 9 1.51
    -4 9 -9 1.65
    4 9 9 1.68
    4 9 9 1.75
    5 -9 9 0.68
    5 9 9 0.38
    5 9 9 0.67
    -5 9 -9 0.45
    6 -9 9 0.07
    6 -9 9 0.19
    6 9 9 0.07
    -6 9 -9 0.1
    6 9 9 0.1
    7 -9 9 0.48
    7 -9 9 0.42
    7 9 9 0.26
    -7 9 -9 0.43
    7 9 9 0.4
    8 -9 9 0.24
    8 -9 9 0.41
    -8 9 -9 0.33
    8 9 9 0.29
    8 9 9 0.44
    -9 9 -9 0.54
    9 9 9 0.58
    9 9 9 0.47
    -10 9 -9 0.05
    10 9 9 -0.03
    10 9 9 0.08
    -11 9 -9 0.32
    11 9 9 0.46
    11 9 9 0.58
    -11 10 9 0.08
    -11 10 9 -0.07
    11 10 -9 -0.02
    -10 10 9 -0.06
    10 10 -9 -0.06
    -10 10 9 -0.05
    -9 10 9 0.24
    -9 10 9 0.49
    9 10 -9 0.82
    -8 10 9 0.69
    8 10 -9 0.78
    -8 10 9 0.77
    -7 -10 9 0.24
    -7 10 9 0.06
    7 10 -9 0.27
    -7 10 9 0.28
    -6 -10 9 0.73
    -6 10 9 0.4
    -6 10 9 0.6
    6 10 -9 0.64
    -5 -10 9 0.08
    -5 10 9 0.02
    5 10 -9 0.02
    -5 10 9 0.11
    -4 -10 9 0
    -4 10 9 0.02
    -4 10 9 0.05
    4 10 -9 0.02
    -3 -10 9 0
    -3 10 9 -0.02
    3 10 -9 0.06
    -3 10 9 0.06
    -2 -10 9 2.14
    2 10 -9 2.2
    -2 10 9 1.99
    -2 10 9 2.06
    -1 -10 9 1.38
    1 10 -9 1.34
    -1 10 9 1.04
    -1 10 9 1.29
    0 -10 9 1.51
    0 10 9 1.28
    0 10 9 1.87
    0 10 -9 1.46
    0 10 -9 1.31
    0 10 9 1.3
    1 -10 9 0.01
    1 10 9 0.09
    -1 10 -9 0.01
    1 10 9 0.12
    -1 10 -9 0.02
    1 10 9 0.04
    2 -10 9 0.13
    -2 10 -9 0.1
    2 10 9 0.24
    2 10 9 0.37
    -2 10 -9 0.18
    3 -10 9 1.25
    3 10 9 1.4
    3 10 9 1.47
    -3 10 -9 1.38
    -3 10 -9 1.33
    4 -10 9 1
    -4 10 -9 1.17
    4 10 9 0.95
    4 10 9 1.18
    -4 10 -9 1.07
    5 -10 9 0.05
    5 10 9 -0.01
    -5 10 -9 0.04
    -5 10 -9 0
    5 10 9 0.07
    6 -10 9 4.92
    -6 10 -9 4.6
    6 10 9 4.57
    6 10 9 4.95
    -6 10 -9 4.47
    7 -10 9 -0.06
    -7 10 -9 -0.02
    7 10 9 0.04
    -7 10 -9 -0.02
    7 10 9 0.04
    8 -10 9 0.04
    8 10 9 0.06
    -8 10 -9 0.03
    8 10 9 0.16
    -8 10 -9 0.25
    -9 10 -9 0.04
    -9 10 -9 -0.04
    9 10 9 -0.14
    9 10 9 -0.08
    10 10 9 0.02
    10 10 9 0.06
    -10 10 -9 0.19
    -10 10 -9 -0.06
    -11 11 9 -0.04
    -11 11 9 -0.1
    11 11 -9 0.02
    -10 11 9 -0.01
    10 11 -9 -0.08
    -10 11 9 -0.02
    9 11 -9 0.01
    -9 11 9 -0.07
    -9 11 9 -0.02
    8 11 -9 0.02
    -8 11 9 -0.09
    -8 11 9 0.06
    -7 11 9 -0.06
    7 11 -9 0.07
    -7 11 9 -0.09
    -6 -11 9 0.02
    -6 11 9 0.05
    -6 11 9 0.04
    6 11 -9 -0.03
    -5 -11 9 2.29
    -5 11 9 2.2
    5 11 -9 2.18
    -5 11 9 2.32
    -4 -11 9 0.41
    -4 11 9 0.54
    -4 11 9 0.3
    4 11 -9 0.32
    -3 -11 9 1.82
    3 11 -9 1.52
    -3 11 9 1.48
    -3 11 9 1.2
    -2 -11 9 0.33
    -2 11 9 0.2
    2 11 -9 0.28
    -2 11 9 0.31
    -1 -11 9 0.84
    -1 11 9 0.61
    -1 11 9 0.74
    1 11 -9 0.62
    0 -11 9 0.74
    0 11 9 0.88
    0 11 -9 0.55
    0 11 9 0.79
    1 -11 9 0.89
    1 11 9 1.12
    1 11 9 1.01
    -1 11 -9 0.7
    -1 11 -9 0.96
    2 -11 9 0.06
    -2 11 -9 0.07
    -2 11 -9 0.02
    2 11 9 0.08
    2 11 9 -0.01
    3 -11 9 0.7
    3 11 9 0.63
    3 11 9 0.85
    -3 11 -9 0.71
    -3 11 -9 0.82
    4 -11 9 0.46
    -4 11 -9 0.47
    4 11 9 0.35
    4 11 9 0.58
    -4 11 -9 0.5
    5 -11 9 0.29
    5 11 9 0.5
    -5 11 -9 0.42
    -5 11 -9 0.32
    5 11 9 0.32
    6 -11 9 0.03
    -6 11 -9 -0.05
    6 11 9 -0.03
    -6 11 -9 0
    6 11 9 0.01
    7 -11 9 0.14
    7 11 9 -0.11
    -7 11 -9 -0.01
    -7 11 -9 -0.02
    7 11 9 0.04
    -8 11 -9 0.42
    -8 11 -9 0.5
    8 11 9 0.54
    8 11 9 0.33
    -9 11 -9 0.15
    9 11 9 0.15
    -9 11 -9 -0.02
    9 11 9 0.06
    10 11 9 0.04
    -10 11 -9 0.18
    10 11 9 0.27
    -10 11 -9 0.46
    -10 12 9 1.15
    10 12 -9 1.29
    -10 12 9 0.75
    9 12 -9 -0.01
    -9 12 9 0.11
    -9 12 9 0.04
    8 12 -9 -0.05
    -8 12 9 -0.05
    -8 12 9 0.07
    -7 12 9 0.33
    -7 12 9 0.18
    7 12 -9 0.29
    6 12 -9 0.22
    -6 12 9 0.23
    -6 12 9 0.12
    -5 -12 9 0.01
    -5 12 9 0.07
    5 12 -9 -0.09
    -5 12 9 0.04
    -4 -12 9 0.21
    -4 12 9 0.07
    -4 12 9 0.12
    4 12 -9 0.12
    -3 -12 9 1.17
    -3 12 9 0.95
    -3 12 9 1.04
    3 12 -9 0.88
    -2 -12 9 3.42
    -2 12 9 2.99
    2 12 -9 3.34
    -2 12 9 3.41
    -1 -12 9 0.41
    -1 12 9 0.21
    -1 12 9 0.14
    1 12 -9 0.11
    0 -12 9 0.25
    0 12 -9 0.17
    0 12 9 0.22
    1 -12 9 0.02
    1 12 9 0.01
    -1 12 -9 0.18
    2 -12 9 2.04
    -2 12 -9 1.81
    -2 12 -9 2.14
    2 12 9 2.51
    2 12 9 2.16
    3 -12 9 0.3
    -3 12 -9 0.41
    -3 12 -9 0.48
    3 12 9 0.38
    3 12 9 0.52
    4 -12 9 0.72
    4 12 9 0.59
    -4 12 -9 0.6
    4 12 9 0.54
    -4 12 -9 0.65
    5 -12 9 0.21
    -5 12 -9 0.15
    5 12 9 0.21
    5 12 9 0.44
    -5 12 -9 0.31
    6 -12 9 1.33
    -6 12 -9 1.3
    6 12 9 0.93
    6 12 9 1.23
    -6 12 -9 1.26
    7 -12 9 1.09
    -7 12 -9 1.09
    7 12 9 0.88
    -7 12 -9 1.38
    7 12 9 1.1
    8 12 9 0.57
    -8 12 -9 0.48
    8 12 9 0.24
    -8 12 -9 0.31
    9 12 9 0
    9 12 9 0.1
    -9 12 -9 0.14
    -9 12 -9 0.22
    -9 13 9 0.79
    9 13 -9 1.04
    -9 13 9 1.02
    8 13 -9 0.04
    -8 13 9 -0.04
    -8 13 9 0.06
    -7 13 9 1.3
    7 13 -9 1.44
    -7 13 9 1.71
    -6 13 9 -0.01
    6 13 -9 0.06
    -6 13 9 0.05
    -5 13 9 0.69
    -5 13 9 0.8
    5 13 -9 0.99
    -4 -13 9 0.07
    -4 13 9 0.03
    -4 13 9 -0.05
    4 13 -9 0.12
    -3 -13 9 0.77
    -3 13 9 1.09
    3 13 -9 0.97
    -3 13 9 1.08
    -2 -13 9 0.4
    2 13 -9 0.34
    -2 13 9 0.33
    -2 13 9 0.13
    -1 -13 9 0.69
    -1 13 9 0.64
    1 13 -9 0.87
    0 -13 9 0.61
    0 13 9 0.69
    0 13 -9 0.54
    1 -13 9 1.55
    1 13 9 1.23
    -1 13 -9 1.58
    2 -13 9 0.29
    -2 13 -9 0.31
    2 13 9 0.18
    3 -13 9 3.77
    -3 13 -9 4.25
    3 13 9 3.55
    -3 13 -9 4.07
    3 13 9 3.82
    4 -13 9 1.12
    4 13 9 1.04
    4 13 9 1
    -4 13 -9 1.1
    -4 13 -9 1.3
    5 -13 9 0
    -5 13 -9 0.01
    5 13 9 -0.01
    -5 13 -9 0.01
    5 13 9 -0.04
    6 -13 9 -0.02
    -6 13 -9 0.04
    6 13 9 -0.12
    6 13 9 -0.1
    -6 13 -9 -0.05
    -7 13 -9 1.13
    -7 13 -9 1.04
    7 13 9 1.1
    7 13 9 1.32
    -8 13 -9 0.95
    8 13 9 0.84
    -8 13 -9 0.68
    8 13 9 0.88
    -8 14 9 1.04
    8 14 -9 0.76
    -8 14 9 0.82
    -7 14 9 0.17
    7 14 -9 0.25
    -7 14 9 0.43
    -6 14 9 1.03
    -6 14 9 1.55
    6 14 -9 1.04
    5 14 -9 0.33
    -5 14 9 0.28
    -5 14 9 0.28
    -4 14 9 1.71
    4 14 -9 2.04
    -4 14 9 1.66
    -3 -14 9 3.79
    3 14 -9 4.12
    -3 14 9 4.19
    -3 14 9 4.38
    -2 -14 9 2.1
    -2 14 9 2.59
    2 14 -9 2.6
    -1 -14 9 0.09
    1 14 -9 -0.01
    -1 14 9 0.13
    0 -14 9 1.1
    0 14 9 0.83
    0 14 -9 0.75
    1 -14 9 1.52
    1 14 9 1.43
    -1 14 -9 1.36
    2 -14 9 0.51
    -2 14 -9 0.55
    2 14 9 0.45
    3 -14 9 2.25
    3 14 9 2.05
    -3 14 -9 2.16
    4 -14 9 0.69
    -4 14 -9 0.86
    -4 14 -9 0.55
    4 14 9 0.52
    5 -14 9 0.2
    -5 14 -9 0.18
    -5 14 -9 0.29
    5 14 9 0.13
    5 14 9 0.16
    -6 14 -9 0.07
    6 14 9 -0.1
    -6 14 -9 0
    6 14 9 0.1
    7 14 9 3.21
    7 14 9 2.31
    -7 14 -9 2.36
    -7 14 -9 2.49
    -7 15 9 1.99
    7 15 -9 1.99
    -7 15 9 1.44
    6 15 -9 0.99
    -6 15 9 1.13
    -6 15 9 1.15
    -5 15 9 1.47
    -5 15 9 1.97
    5 15 -9 2.37
    -4 15 9 0.79
    4 15 -9 0.72
    3 15 -9 0.34
    -3 15 9 0.53
    -2 -15 9 1.35
    2 15 -9 1.76
    -2 15 9 1.15
    -1 -15 9 0.34
    -1 15 9 0.42
    1 15 -9 0.2
    0 -15 9 0.74
    0 15 9 0.63
    0 15 -9 0.99
    1 -15 9 2.12
    1 15 9 2.04
    -1 15 -9 2.4
    2 -15 9 0.3
    2 15 9 0.11
    -2 15 -9 0.14
    3 -15 9 0.57
    -3 15 -9 0.68
    3 15 9 0.36
    4 -15 9 10.34
    -4 15 -9 10.78
    4 15 9 11.6
    -5 15 -9 1.1
    5 15 9 0.93
    5 16 -9 1.5
    -5 16 9 1.02
    -4 16 9 3.56
    4 16 -9 3.51
    -3 16 9 3.93
    3 16 -9 3.62
    -2 16 9 0.08
    2 16 -9 0.2
    -1 -16 9 2.81
    -1 16 9 2.66
    1 16 -9 2.93
    0 -16 9 0.4
    0 16 -9 0.14
    0 16 9 0.28
    1 -16 9 3.73
    -1 16 -9 3.12
    1 16 9 3.26
    2 -16 9 0.1
    -2 16 -9 0.12
    2 16 9 0.3
    3 -16 9 0.57
    3 16 9 0.29
    -3 16 -9 0.51
    -14 0 10 0.19
    -13 0 10 0.04
    -12 0 10 1.35
    -11 0 10 0.02
    -10 0 10 5.26
    -9 0 10 -0.06
    -8 0 10 -0.06
    -7 0 10 0
    -7 0 10 0.03
    -6 0 10 0.27
    -6 0 10 0.29
    6 0 -10 0.37
    5 0 -10 0.03
    -5 0 10 -0.01
    -5 0 10 0.02
    -4 0 10 0.09
    -4 0 10 -0.01
    4 0 -10 0.09
    3 0 -10 0.02
    -3 0 10 -0.01
    -3 0 10 -0.01
    -2 0 10 4.1
    -2 0 10 3.85
    2 0 -10 3.85
    -1 0 10 0
    -1 0 10 -0.02
    1 0 -10 -0.02
    0 0 10 9.31
    0 0 -10 9.75
    0 0 10 9.7
    -1 0 -10 -0.03
    1 0 10 -0.02
    1 0 10 -0.02
    -2 0 -10 0.62
    2 0 10 0.67
    2 0 10 0.67
    3 0 10 -0.03
    -3 0 -10 0.02
    3 0 10 0
    -4 0 -10 0.12
    4 0 10 0.09
    4 0 10 0.07
    5 0 10 0.06
    5 0 10 -0.02
    -5 0 -10 -0.01
    -6 0 -10 -0.06
    6 0 10 0.03
    6 0 10 -0.02
    7 0 10 -0.07
    -7 0 -10 0.04
    7 0 10 -0.04
    8 0 10 0.4
    8 0 10 0.41
    -8 0 -10 0.38
    9 0 10 0.13
    -9 0 -10 -0.07
    9 0 10 -0.03
    10 0 10 1.02
    -10 0 -10 0.72
    11 0 10 -0.05
    -11 0 -10 -0.05
    -12 0 -10 0.92
    12 0 10 0.75
    -13 0 -10 -0.09
    13 0 10 -0.05
    -14 -1 10 1.48
    -14 1 10 1.25
    -13 -1 10 -0.01
    -13 1 10 0.08
    -12 -1 10 0.65
    -12 1 10 0.46
    -11 -1 10 -0.04
    -11 1 10 0.04
    -10 -1 10 1.73
    -10 1 10 1.66
    -9 -1 10 1.06
    -9 1 10 1.26
    -8 -1 10 0.53
    -8 1 10 0.38
    -8 1 10 0.52
    -7 -1 10 3.48
    -7 1 10 3.4
    -7 1 10 3.41
    7 1 -10 3.46
    -6 -1 10 0.01
    -6 1 10 0.02
    -6 1 10 -0.01
    6 1 -10 0
    -5 -1 10 0.02
    -5 1 10 0.04
    -5 1 10 0.01
    5 1 -10 0.02
    -4 -1 10 -0.01
    -4 -1 10 0.01
    4 1 -10 -0.02
    -4 1 10 -0.01
    -4 1 10 0
    -3 -1 10 1.6
    -3 -1 10 1.41
    -3 1 10 1.56
    -3 1 10 1.64
    3 1 -10 1.69
    -2 -1 10 7.37
    -2 -1 10 7.94
    2 -1 -10 7.29
    -2 1 10 7.76
    -2 1 10 7.57
    2 1 -10 7.62
    1 -1 -10 0.6
    -1 -1 10 0.62
    -1 -1 10 0.56
    -1 1 10 0.52
    -1 1 10 0.67
    1 1 -10 0.61
    0 -1 -10 0.44
    0 -1 10 0.35
    0 -1 10 0.46
    0 1 -10 0.44
    0 1 10 0.41
    0 1 10 0.36
    -1 -1 -10 7.95
    1 -1 10 8.15
    1 -1 10 7.74
    -1 1 -10 7.7
    1 1 10 7.93
    1 1 10 8.24
    2 -1 10 1.74
    2 -1 10 1.65
    -2 -1 -10 1.8
    2 1 10 1.49
    -2 1 -10 1.69
    2 1 10 1.7
    -3 -1 -10 0.07
    3 -1 10 0.06
    3 -1 10 0.16
    -3 1 -10 0.15
    3 1 10 0.19
    3 1 10 0.11
    4 -1 10 0.02
    -4 -1 -10 -0.02
    4 -1 10 0.02
    4 1 10 0.01
    4 1 10 -0.03
    -4 1 -10 0.07
    5 -1 10 0.17
    -5 -1 -10 0.2
    5 -1 10 0.11
    5 1 10 0.19
    -5 1 -10 0.18
    5 1 10 0.28
    -6 -1 -10 0.7
    6 -1 10 0.77
    6 1 10 0.55
    6 1 10 0.6
    -6 1 -10 0.58
    -7 -1 -10 1.45
    7 -1 10 1.76
    7 -1 10 1.45
    7 1 10 1.59
    -7 1 -10 1.58
    7 1 10 1.64
    8 -1 10 0.23
    8 -1 10 0.16
    -8 -1 -10 0.07
    -8 1 -10 0.1
    8 1 10 0.02
    8 1 10 0.06
    9 -1 10 0.53
    -9 -1 -10 0.58
    9 -1 10 0.43
    9 1 10 0.48
    -9 1 -10 0.68
    -10 -1 -10 0
    10 -1 10 -0.09
    -10 1 -10 0.01
    10 1 10 0.09
    11 -1 10 0.98
    -11 -1 -10 0.96
    -11 1 -10 0.76
    11 1 10 0.52
    12 -1 10 0.53
    -12 -1 -10 0.29
    12 1 10 0.33
    -12 1 -10 0.21
    -13 -1 -10 0.08
    13 -1 10 0.06
    13 1 10 0.16
    -13 1 -10 0.13
    -14 2 10 0.16
    -13 -2 10 0.21
    -13 2 10 0.31
    -12 -2 10 0.45
    -12 2 10 0.35
    -11 -2 10 2.35
    -11 2 10 2.37
    -10 -2 10 0.28
    -10 2 10 0.16
    -9 -2 10 1.16
    -9 2 10 1.19
    -9 2 10 0.98
    -8 -2 10 1.86
    -8 2 10 1.61
    8 2 -10 1.94
    -8 2 10 1.75
    -7 -2 10 3.71
    7 2 -10 3.87
    -7 2 10 3.98
    -7 2 10 3.67
    -6 -2 10 1.96
    6 2 -10 1.93
    -6 2 10 1.88
    -6 2 10 2.04
    -5 -2 10 6.21
    -5 2 10 6.12
    -5 2 10 5.94
    5 2 -10 6.31
    -4 -2 10 0.62
    -4 2 10 0.87
    -4 2 10 0.72
    4 2 -10 0.9
    -3 -2 10 0
    3 2 -10 0.02
    -3 2 10 0.05
    -3 2 10 0.03
    -2 -2 10 9.48
    -2 -2 10 9.78
    2 2 -10 9.05
    -2 2 10 9.25
    -2 2 10 9.61
    -1 -2 10 1.02
    -1 -2 10 1.09
    1 -2 -10 0.98
    1 2 -10 1.21
    -1 2 10 1.04
    -1 2 10 1.09
    0 -2 10 1.25
    0 -2 -10 1
    0 -2 10 0.97
    0 2 10 1.18
    0 2 10 1.08
    0 2 -10 0.91
    1 -2 10 1.47
    -1 -2 -10 1.44
    1 -2 10 1.5
    -1 2 -10 1.48
    1 2 10 1.5
    1 2 10 1.62
    2 -2 10 5.68
    -2 -2 -10 5.32
    2 -2 10 5.05
    -2 2 -10 5.56
    2 2 10 5.16
    2 2 10 5.16
    -3 -2 -10 0.24
    3 -2 10 0.15
    3 -2 10 0.14
    3 2 10 0.12
    -3 2 -10 0.14
    3 2 10 0.12
    4 -2 10 -0.04
    -4 -2 -10 0.02
    4 -2 10 -0.03
    4 2 10 0.02
    4 2 10 -0.01
    -4 2 -10 -0.03
    5 -2 10 0.02
    5 -2 10 -0.01
    -5 -2 -10 0.02
    -5 2 -10 0.06
    5 2 10 -0.01
    5 2 10 0.01
    6 -2 10 3.01
    -6 -2 -10 2.83
    6 -2 10 2.66
    -6 2 -10 2.72
    6 2 10 2.96
    6 2 10 2.57
    7 -2 10 0.43
    7 -2 10 0.41
    -7 -2 -10 0.26
    7 2 10 0.2
    -7 2 -10 0.16
    7 2 10 0.2
    8 -2 10 1.77
    8 -2 10 1.7
    -8 -2 -10 1.5
    -8 2 -10 1.56
    8 2 10 1.48
    9 -2 10 0.77
    -9 -2 -10 0.77
    9 -2 10 0.72
    -9 2 -10 1.11
    9 2 10 0.69
    -10 -2 -10 0.03
    10 -2 10 0.08
    -10 2 -10 0
    10 2 10 -0.06
    -11 -2 -10 0.46
    11 -2 10 0.46
    11 2 10 0.49
    -11 2 -10 0.68
    -12 -2 -10 0.32
    12 -2 10 -0.05
    12 2 10 -0.07
    -12 2 -10 0.12
    -13 -2 -10 0.34
    13 -2 10 0.17
    13 2 10 0.12
    -13 2 -10 0.26
    -14 3 10 0.37
    -13 3 10 0.22
    -12 -3 10 1.6
    -12 3 10 2.07
    -11 -3 10 0.03
    -11 3 10 0.1
    -10 -3 10 0.99
    -10 3 10 0.83
    -10 3 10 1.17
    -9 -3 10 1.34
    9 3 -10 1.59
    -9 3 10 1.53
    -9 3 10 1.19
    -8 -3 10 1.03
    -8 3 10 0.96
    8 3 -10 0.87
    -8 3 10 0.59
    -7 -3 10 4.73
    7 3 -10 5.06
    -7 3 10 4.79
    -7 3 10 4.85
    -6 -3 10 4.85
    -6 3 10 5.11
    -6 3 10 4.95
    6 3 -10 5.14
    -5 -3 10 0.22
    -5 3 10 0.25
    -5 3 10 0.33
    5 3 -10 0.23
    -4 -3 10 11.11
    4 3 -10 10.42
    -4 3 10 11.15
    -4 3 10 10.93
    -3 -3 10 0.88
    -3 3 10 1.14
    -3 3 10 0.86
    3 3 -10 1.06
    -2 -3 10 0.17
    -2 3 10 0.17
    -2 3 10 0.07
    2 3 -10 0.14
    -1 -3 10 4.49
    -1 -3 10 4.78
    1 -3 -10 4.39
    1 3 -10 4.36
    -1 3 10 4.34
    -1 3 10 4.46
    0 -3 10 1.02
    0 -3 10 0.84
    0 -3 -10 0.93
    0 3 10 0.75
    0 3 -10 0.87
    0 3 10 0.98
    1 -3 10 0.01
    1 -3 10 0
    -1 -3 -10 0.03
    1 3 10 0
    1 3 10 -0.04
    -1 3 -10 -0.01
    2 -3 10 0.6
    -2 -3 -10 0.84
    2 -3 10 0.63
    2 3 10 0.64
    2 3 10 0.71
    -2 3 -10 0.75
    -3 -3 -10 11.16
    3 -3 10 11.12
    3 -3 10 10.95
    3 3 10 11.41
    3 3 10 10.9
    -3 3 -10 11.18
    4 -3 10 0.85
    4 -3 10 1.03
    -4 -3 -10 0.89
    -4 3 -10 1.12
    4 3 10 0.91
    4 3 10 0.86
    5 -3 10 5.38
    5 -3 10 5.33
    5 3 10 4.88
    -5 3 -10 5.2
    5 3 10 5.18
    6 -3 10 6.82
    6 -3 10 6.51
    6 3 10 7.12
    6 3 10 6.73
    -6 3 -10 6.71
    7 -3 10 -0.01
    7 -3 10 0.07
    -7 3 -10 -0.05
    7 3 10 0
    8 -3 10 4.33
    8 -3 10 5.28
    -8 -3 -10 5.13
    8 3 10 4.99
    -8 3 -10 4.78
    -9 -3 -10 0.24
    9 -3 10 0.11
    9 -3 10 0.3
    -9 3 -10 0.18
    9 3 10 0.17
    -10 -3 -10 0.05
    10 -3 10 0.14
    -10 3 -10 0.04
    10 3 10 0.04
    -11 -3 -10 0.11
    11 -3 10 0.08
    11 3 10 0.06
    -11 3 -10 0.18
    -12 -3 -10 0.17
    12 -3 10 0.18
    -12 3 -10 0.05
    12 3 10 0.11
    -14 4 10 0.2
    -13 4 10 0.04
    -12 -4 10 1.4
    -12 4 10 1.23
    -11 -4 10 0.2
    -11 4 10 0.16
    -10 -4 10 0.63
    -10 4 10 0.65
    -10 4 10 0.46
    10 4 -10 0.47
    -9 -4 10 1.8
    9 4 -10 1.73
    -9 4 10 2
    -9 4 10 1.79
    -8 -4 10 3.89
    -8 4 10 4.07
    -8 4 10 3.92
    8 4 -10 4.29
    -7 -4 10 0.84
    7 4 -10 0.84
    -7 4 10 0.92
    -7 4 10 1.32
    -6 -4 10 13.72
    6 4 -10 13.36
    -6 4 10 13.29
    -6 4 10 13.32
    -5 -4 10 2.19
    -5 4 10 2.27
    -5 4 10 2.25
    5 4 -10 2.17
    -4 -4 10 3.69
    -4 4 10 3.9
    4 4 -10 3.76
    -4 4 10 3.88
    -3 -4 10 20.77
    -3 4 10 20.97
    3 4 -10 21.04
    -3 4 10 20.8
    -2 -4 10 3.4
    -2 4 10 3.45
    -2 4 10 3.49
    2 4 -10 3.87
    -1 -4 10 1.61
    -1 -4 10 1.55
    -1 4 10 1.49
    -1 4 10 1.51
    1 4 -10 1.6
    0 -4 10 2.62
    0 -4 -10 2.44
    0 -4 10 2.39
    0 4 -10 2.49
    0 4 10 2.33
    0 4 10 2.24
    1 -4 10 5.96
    1 -4 10 6
    -1 -4 -10 5.8
    1 4 10 6.2
    -1 4 -10 6.38
    1 4 10 6.36
    2 -4 10 4.32
    2 -4 10 4.25
    -2 4 -10 4.27
    2 4 10 3.98
    2 4 10 4.17
    3 -4 10 9.39
    3 -4 10 9.25
    3 4 10 9.34
    -3 4 -10 9.4
    3 4 10 9.45
    4 -4 10 2.66
    4 -4 10 2.62
    4 4 10 2.63
    4 4 10 2.34
    4 4 10 2.52
    -4 4 -10 2.36
    5 -4 10 11.93
    5 -4 10 11.84
    5 4 10 11.65
    -5 4 -10 11.6
    5 4 10 10.98
    5 4 10 11.65
    6 -4 10 5.11
    6 -4 10 4.76
    6 4 10 4.73
    6 4 10 5.15
    -6 4 -10 4.82
    7 -4 10 -0.03
    7 -4 10 0.06
    -7 4 -10 0.13
    7 4 10 0.09
    7 4 10 0.02
    8 -4 10 -0.06
    8 -4 10 0.05
    -8 4 -10 0.06
    8 4 10 -0.07
    9 -4 10 0.33
    9 -4 10 0.33
    9 4 10 0.24
    -9 4 -10 0.17
    10 -4 10 0.55
    -10 4 -10 0.57
    10 4 10 0.57
    11 -4 10 0.55
    -11 -4 -10 0.48
    -11 4 -10 0.36
    11 4 10 0.84
    12 -4 10 -0.06
    -12 -4 -10 0.12
    12 4 10 0.33
    -12 4 -10 0.25
    -13 5 10 0.14
    -12 5 10 0.54
    -11 -5 10 0.23
    -11 5 10 0.2
    -11 5 10 0.34
    -10 -5 10 0.98
    10 5 -10 0.95
    -10 5 10 1.02
    -10 5 10 0.86
    -9 -5 10 0.24
    -9 5 10 0.16
    -9 5 10 0.38
    9 5 -10 0.26
    -8 -5 10 0.02
    -8 5 10 -0.01
    8 5 -10 0.09
    -8 5 10 -0.05
    -7 -5 10 1.6
    -7 5 10 1.72
    7 5 -10 1.88
    -7 5 10 1.78
    -6 -5 10 0.12
    -6 5 10 0.18
    -6 5 10 0.17
    6 5 -10 0.14
    -5 -5 10 8.47
    -5 5 10 8.23
    -5 5 10 7.92
    5 5 -10 8.03
    -4 -5 10 20.63
    -4 5 10 20.98
    -4 5 10 20.82
    4 5 -10 20.43
    -3 -5 10 24.19
    -3 5 10 25.13
    3 5 -10 24.26
    -3 5 10 23.62
    -2 -5 10 5.68
    -2 5 10 5.76
    2 5 -10 5.56
    -2 5 10 6.23
    -1 -5 10 6.25
    -1 -5 10 6.71
    -1 5 10 6.31
    -1 5 10 6.79
    1 5 -10 6.67
    0 -5 10 32.45
    0 -5 -10 33.21
    0 -5 10 33.04
    0 5 10 33.41
    0 5 10 34.03
    0 5 -10 32.78
    1 -5 10 38.91
    1 -5 10 37.7
    1 5 10 38.03
    1 5 10 39.2
    -1 5 -10 38.14
    2 -5 10 64.46
    2 -5 10 65.29
    2 5 10 65.6
    -2 5 -10 65.79
    2 5 10 65.68
    2 5 10 63.6
    3 -5 10 18.38
    3 -5 10 18.6
    -3 5 -10 18.64
    3 5 10 19.14
    3 5 10 18.36
    3 5 10 18.56
    4 -5 10 0.16
    4 -5 10 0.32
    4 5 10 0.27
    4 5 10 0.22
    -4 5 -10 0.24
    4 5 10 0.45
    5 -5 10 0.16
    5 -5 10 0.18
    5 5 10 0.29
    -5 5 -10 0.19
    5 5 10 0.13
    6 -5 10 0.13
    6 -5 10 0.2
    6 5 10 0.2
    6 5 10 0.38
    -6 5 -10 0.18
    7 -5 10 0.06
    7 -5 10 0.07
    -7 5 -10 0.02
    7 5 10 0.02
    7 5 10 0.03
    8 -5 10 1.45
    8 -5 10 1.41
    -8 5 -10 1.67
    8 5 10 1.41
    8 5 10 1.77
    9 -5 10 0.59
    9 -5 10 0.46
    -9 5 -10 0.8
    9 5 10 0.81
    9 5 10 0.99
    10 -5 10 0.14
    -10 5 -10 -0.03
    10 5 10 0.04
    11 -5 10 0.04
    11 5 10 0.12
    -11 5 -10 0.19
    12 -5 10 0.32
    -12 -5 -10 0.24
    12 5 10 0.4
    -12 5 -10 0.39
    -13 6 10 1.49
    -12 6 10 0.41
    -11 6 10 0.09
    11 6 -10 0.14
    -11 6 10 0.28
    -10 -6 10 0.46
    10 6 -10 0.51
    -10 6 10 0.27
    -10 6 10 0.5
    -9 -6 10 0.25
    9 6 -10 0.18
    -9 6 10 0.22
    -9 6 10 0.19
    -8 -6 10 0.02
    -8 6 10 0.17
    8 6 -10 0.14
    -8 6 10 0.22
    -7 -6 10 8.53
    -7 6 10 8.78
    7 6 -10 8.94
    -7 6 10 8.73
    -6 -6 10 2.05
    -6 6 10 2.21
    6 6 -10 2.34
    -6 6 10 2.18
    -5 -6 10 3.48
    -5 6 10 3.43
    -5 6 10 3.68
    5 6 -10 3.36
    -4 -6 10 6.46
    -4 6 10 6.45
    -4 6 10 6.23
    4 6 -10 6.87
    -3 -6 10 0.89
    3 6 -10 0.79
    -3 6 10 0.9
    -3 6 10 1.11
    -2 -6 10 0.03
    -2 6 10 0.06
    -2 6 10 0.13
    2 6 -10 -0.01
    -1 -6 10 10.58
    -1 -6 10 10.49
    1 6 -10 10.99
    -1 6 10 10.43
    -1 6 10 10.19
    0 -6 10 0.35
    0 -6 10 0.24
    0 6 10 0.38
    0 6 10 0.3
    0 6 10 0.23
    0 6 -10 0.19
    1 -6 10 2.03
    1 -6 10 2.28
    1 6 10 2.34
    1 6 10 2.37
    1 6 10 2.37
    -1 6 -10 2.23
    2 -6 10 6.02
    2 -6 10 5.79
    -2 6 -10 6.15
    2 6 10 5.97
    2 6 10 6.03
    2 6 10 6.3
    3 -6 10 1.22
    3 -6 10 1.01
    3 6 10 1.29
    -3 6 -10 1.13
    3 6 10 1.17
    3 6 10 1.11
    4 -6 10 14.04
    4 -6 10 14.18
    4 6 10 14.5
    4 6 10 13.85
    4 6 10 14.52
    -4 6 -10 14.33
    5 -6 10 4.41
    5 -6 10 4.86
    5 6 10 5.32
    5 6 10 4.53
    -5 6 -10 4.99
    6 -6 10 0.67
    6 -6 10 0.47
    6 6 10 0.36
    6 6 10 0.7
    -6 6 -10 0.53
    7 -6 10 0.08
    7 -6 10 0.1
    -7 6 -10 0.09
    7 6 10 0.16
    7 6 10 0.11
    8 -6 10 0.37
    8 -6 10 0.29
    8 6 10 0.17
    8 6 10 0.29
    -8 6 -10 0.47
    9 -6 10 0.18
    9 -6 10 0.11
    9 6 10 0.28
    -9 6 -10 0.09
    9 6 10 -0.02
    10 -6 10 0.12
    10 6 10 -0.01
    10 6 10 -0.03
    -10 6 -10 0.08
    11 -6 10 0.7
    -11 6 -10 0.99
    11 6 10 1.21
    11 6 10 1.04
    12 -6 10 0.41
    -12 6 -10 0.32
    12 6 10 0.54
    -13 7 10 0.28
    -12 7 10 -0.03
    -12 7 10 0.02
    -11 7 10 0.16
    11 7 -10 0.14
    -11 7 10 0.01
    -10 7 10 0.42
    10 7 -10 0.55
    -10 7 10 0.49
    -9 -7 10 0.14
    -9 7 10 0.24
    9 7 -10 0.24
    -9 7 10 0.39
    -8 -7 10 2.07
    -8 7 10 2.11
    8 7 -10 2.17
    -8 7 10 1.97
    -7 -7 10 0.71
    -7 7 10 0.55
    7 7 -10 0.49
    -7 7 10 0.61
    -6 -7 10 0.6
    -6 7 10 0.85
    -6 7 10 0.68
    6 7 -10 0.71
    -5 -7 10 9.59
    -5 7 10 10.03
    -5 7 10 9.22
    5 7 -10 9.12
    -4 -7 10 -0.06
    -4 7 10 -0.01
    -4 7 10 0.08
    4 7 -10 -0.02
    -3 -7 10 6.55
    -3 7 10 5.92
    3 7 -10 6.53
    -3 7 10 6.53
    -2 -7 10 -0.04
    -2 7 10 0.02
    2 7 -10 0.1
    -2 7 10 0.03
    -1 -7 10 0.5
    -1 7 10 0.66
    1 7 -10 0.55
    -1 7 10 0.56
    1 7 -10 0.52
    0 -7 10 5.11
    0 -7 10 5.29
    0 7 -10 5.36
    0 7 10 5.19
    0 7 10 5.39
    0 7 10 5.42
    1 -7 10 3.14
    1 -7 10 3.08
    1 7 10 3.17
    1 7 10 2.87
    1 7 10 2.69
    -1 7 -10 2.72
    2 -7 10 2.86
    2 -7 10 3.01
    2 7 10 2.89
    -2 7 -10 2.71
    2 7 10 2.94
    2 7 10 2.87
    3 -7 10 0.68
    3 -7 10 0.98
    -3 7 -10 0.66
    3 7 10 1.06
    3 7 10 0.95
    3 7 10 0.74
    4 -7 10 9.78
    -4 7 -10 9.49
    4 7 10 9.62
    4 7 10 9.72
    5 -7 10 1.78
    5 -7 10 1.6
    5 7 10 1.87
    -5 7 -10 1.79
    5 7 10 1.79
    6 -7 10 0.44
    6 -7 10 0.55
    -6 7 -10 0.78
    6 7 10 0.44
    6 7 10 0.71
    7 -7 10 12.93
    7 -7 10 13.35
    7 7 10 12.6
    7 7 10 12.71
    -7 7 -10 13.62
    8 -7 10 0.02
    8 -7 10 -0.01
    -8 7 -10 0.04
    8 7 10 -0.04
    8 7 10 -0.01
    9 -7 10 0.02
    9 -7 10 0.23
    9 7 10 0.19
    9 7 10 0.04
    -9 7 -10 0.14
    10 -7 10 0.16
    10 7 10 -0.18
    10 7 10 0.12
    -10 7 -10 0.01
    11 -7 10 0.05
    -11 7 -10 -0.03
    11 7 10 0.06
    11 7 10 0.08
    -12 8 10 0.05
    12 8 -10 0.1
    -12 8 10 0.3
    -11 8 10 0.84
    11 8 -10 0.65
    -11 8 10 0.94
    -10 8 10 0.75
    -10 8 10 0.72
    10 8 -10 0.78
    -9 8 10 1.04
    -9 8 10 1.09
    9 8 -10 0.94
    -8 -8 10 2.07
    -8 8 10 1.88
    -8 8 10 1.74
    8 8 -10 2.08
    -7 -8 10 0.12
    -7 8 10 0.22
    7 8 -10 0.34
    -7 8 10 0.26
    -6 -8 10 5.94
    -6 8 10 6.28
    -6 8 10 5.84
    6 8 -10 5.99
    -5 -8 10 2.42
    -5 8 10 2.36
    5 8 -10 2.28
    -5 8 10 2.38
    -4 -8 10 1.3
    -4 8 10 1.46
    4 8 -10 1.23
    -4 8 10 1.08
    -3 -8 10 4.02
    -3 8 10 3.66
    -3 8 10 4.06
    3 8 -10 4.13
    -2 -8 10 0.37
    2 8 -10 0.37
    -2 8 10 0.43
    -2 8 10 0.52
    -1 -8 10 2.58
    1 8 -10 2.45
    -1 8 10 2.51
    -1 8 10 2.48
    0 -8 10 0.16
    0 8 -10 0.29
    0 8 10 0.31
    0 8 10 0.36
    0 8 10 0.39
    0 8 -10 0.35
    1 -8 10 4.21
    1 8 10 3.99
    -1 8 -10 4.17
    1 8 10 4.3
    1 8 10 4.27
    2 -8 10 0.6
    2 -8 10 0.46
    2 8 10 0.53
    2 8 10 0.62
    -2 8 -10 0.48
    2 8 10 0.64
    3 -8 10 0.34
    3 -8 10 0.57
    3 8 10 0.4
    3 8 10 0.38
    -3 8 -10 0.47
    4 -8 10 0.22
    4 -8 10 0.19
    4 8 10 0.16
    4 8 10 0.09
    -4 8 -10 0.14
    5 -8 10 0.9
    5 -8 10 0.9
    5 8 10 0.77
    5 8 10 0.8
    -5 8 -10 0.84
    6 -8 10 0.11
    6 -8 10 0
    6 8 10 0.02
    6 8 10 0.06
    -6 8 -10 0.08
    7 -8 10 1.16
    7 -8 10 1.11
    7 8 10 1.08
    -7 8 -10 1
    7 8 10 1.12
    8 -8 10 0.64
    8 -8 10 0.97
    8 8 10 0.85
    -8 8 -10 1.1
    8 8 10 1.1
    9 -8 10 -0.02
    9 -8 10 0
    -9 8 -10 -0.02
    9 8 10 -0.04
    9 8 10 -0.04
    10 -8 10 1.11
    10 8 10 1.09
    10 8 10 0.8
    -10 8 -10 0.91
    11 -8 10 0.03
    11 8 10 -0.04
    -11 8 -10 0.07
    11 8 10 0.01
    -12 9 10 -0.04
    -12 9 10 0.04
    12 9 -10 0.02
    11 9 -10 0.93
    -11 9 10 1.06
    -11 9 10 0.84
    -10 9 10 -0.01
    -10 9 10 0.31
    10 9 -10 0.13
    -9 9 10 0.86
    9 9 -10 0.94
    -9 9 10 0.56
    -8 -9 10 3.85
    8 9 -10 4.6
    -8 9 10 3.65
    -8 9 10 4.25
    -7 -9 10 0.55
    -7 9 10 0.62
    7 9 -10 0.42
    -7 9 10 0.28
    -6 -9 10 0.14
    -6 9 10 0.21
    6 9 -10 0.33
    -6 9 10 0.51
    -5 -9 10 0
    5 9 -10 0
    -5 9 10 -0.01
    -5 9 10 0.07
    -4 -9 10 0.88
    4 9 -10 0.96
    -4 9 10 0.96
    -4 9 10 0.91
    -3 -9 10 0.61
    -3 9 10 0.52
    -3 9 10 0.51
    3 9 -10 0.69
    -2 -9 10 0.04
    2 9 -10 0.11
    -2 9 10 -0.06
    -2 9 10 0.09
    -1 -9 10 2.14
    -1 9 10 1.9
    1 9 -10 1.75
    -1 9 10 1.64
    0 -9 10 4.05
    0 9 -10 3.78
    0 9 10 4.1
    0 9 10 4.07
    0 9 -10 4.13
    1 -9 10 0.14
    1 9 10 -0.03
    -1 9 -10 -0.03
    1 9 10 -0.02
    1 9 10 -0.02
    -1 9 -10 -0.04
    2 -9 10 2.3
    2 9 10 1.99
    -2 9 -10 2.23
    2 9 10 2.24
    -2 9 -10 2.26
    3 -9 10 0
    -3 9 -10 0.1
    3 9 10 0.13
    3 9 10 0.09
    4 -9 10 0.07
    -4 9 -10 0.02
    4 9 10 0.05
    4 9 10 0.03
    5 -9 10 0.03
    5 -9 10 0.03
    -5 9 -10 0.02
    5 9 10 0.03
    5 9 10 0.11
    6 -9 10 0.58
    6 -9 10 0.56
    6 9 10 0.41
    6 9 10 0.33
    -6 9 -10 0.36
    7 -9 10 0.16
    7 -9 10 0.42
    -7 9 -10 0.78
    7 9 10 0.45
    7 9 10 0.47
    8 -9 10 1.21
    8 -9 10 0.95
    8 9 10 1.17
    8 9 10 0.93
    -8 9 -10 0.98
    9 -9 10 0.1
    9 9 10 0.01
    9 9 10 0.22
    -9 9 -10 0.18
    10 9 10 0.75
    10 9 10 1.05
    -10 9 -10 0.83
    -11 10 10 1.88
    -11 10 10 1.62
    11 10 -10 2.05
    -10 10 10 0.32
    10 10 -10 0.09
    -10 10 10 0.36
    -9 10 10 0.64
    9 10 -10 0.39
    -9 10 10 0.82
    -8 10 10 0.12
    8 10 -10 0.01
    -8 10 10 -0.02
    -7 -10 10 0.42
    7 10 -10 0.24
    -7 10 10 0.24
    -7 10 10 0.51
    -6 -10 10 0.26
    -6 10 10 0.23
    -6 10 10 0.27
    6 10 -10 0.22
    -5 -10 10 0.33
    -5 10 10 0.23
    -5 10 10 0.17
    5 10 -10 0.24
    -4 -10 10 0.24
    -4 10 10 0.25
    4 10 -10 0.21
    -4 10 10 0.17
    -3 -10 10 0.25
    3 10 -10 0.31
    -3 10 10 0.15
    -3 10 10 0.16
    -2 -10 10 0.64
    -2 10 10 0.38
    -2 10 10 0.61
    2 10 -10 0.39
    -1 -10 10 1.77
    -1 10 10 1.57
    1 10 -10 1.56
    -1 10 10 1.62
    0 -10 10 0.18
    0 10 10 0.11
    0 10 -10 0.17
    0 10 10 0.26
    1 -10 10 0.58
    -1 10 -10 0.61
    -1 10 -10 0.69
    1 10 10 0.65
    1 10 10 0.69
    2 -10 10 0.06
    2 10 10 -0.01
    -2 10 -10 0.01
    -2 10 -10 -0.05
    2 10 10 0.02
    3 -10 10 0.07
    -3 10 -10 0.23
    3 10 10 0.07
    -3 10 -10 0.06
    3 10 10 0.06
    4 -10 10 0.23
    4 10 10 0.41
    -4 10 -10 0.12
    4 10 10 0.15
    -4 10 -10 0.17
    5 -10 10 -0.03
    -5 10 -10 0.05
    5 10 10 -0.01
    5 10 10 -0.08
    -5 10 -10 0.03
    6 -10 10 0.27
    6 10 10 0.28
    6 10 10 0.19
    -6 10 -10 0.29
    7 -10 10 0
    -7 10 -10 -0.1
    7 10 10 -0.04
    7 10 10 0
    8 -10 10 -0.03
    -8 10 -10 -0.02
    8 10 10 0.08
    8 10 10 -0.1
    9 10 10 0.53
    -9 10 -10 0.45
    9 10 10 0.7
    -10 10 -10 0.1
    10 10 10 -0.01
    10 10 10 0.21
    -10 10 -10 -0.04
    -10 11 10 0.04
    10 11 -10 0.03
    -10 11 10 -0.15
    -9 11 10 0.44
    -9 11 10 0.46
    9 11 -10 0.27
    -8 11 10 1.44
    -8 11 10 1.34
    8 11 -10 1.36
    -7 11 10 -0.09
    -7 11 10 -0.11
    7 11 -10 0.02
    -6 -11 10 0.22
    -6 11 10 0.06
    6 11 -10 0.03
    -6 11 10 0.02
    -5 -11 10 0.03
    -5 11 10 0.03
    -5 11 10 -0.01
    5 11 -10 0.11
    -4 -11 10 0.4
    -4 11 10 0.35
    4 11 -10 0.58
    -4 11 10 0.44
    -3 -11 10 0.52
    -3 11 10 0.19
    -3 11 10 0.16
    3 11 -10 0.15
    -2 -11 10 0.09
    2 11 -10 0.1
    -2 11 10 0.08
    -2 11 10 0.05
    -1 -11 10 0.32
    -1 11 10 0.31
    -1 11 10 0.4
    1 11 -10 0.33
    0 -11 10 0.05
    0 11 -10 0.04
    0 11 10 0.08
    1 -11 10 0.64
    -1 11 -10 0.55
    1 11 10 0.54
    2 -11 10 -0.02
    -2 11 -10 0.04
    -2 11 -10 0.01
    2 11 10 0.08
    2 11 10 0.03
    3 -11 10 0.79
    -3 11 -10 0.82
    3 11 10 0.75
    3 11 10 0.78
    -3 11 -10 0.87
    4 -11 10 0
    -4 11 -10 -0.02
    4 11 10 -0.02
    -4 11 -10 -0.05
    4 11 10 0.03
    5 -11 10 0
    -5 11 -10 0.06
    5 11 10 0.05
    5 11 10 -0.08
    -5 11 -10 0
    6 -11 10 0.04
    -6 11 -10 0.18
    -6 11 -10 0.25
    6 11 10 0.28
    6 11 10 0.08
    7 -11 10 0.1
    -7 11 -10 0.05
    7 11 10 -0.02
    7 11 10 -0.02
    -7 11 -10 0
    8 -11 10 -0.01
    8 11 10 -0.05
    8 11 10 0.06
    -8 11 -10 -0.11
    -8 11 -10 -0.05
    -9 11 -10 -0.07
    9 11 10 0.02
    9 11 10 0.12
    -9 11 -10 0.03
    10 12 -10 2.3
    -10 12 10 2.23
    -10 12 10 1.68
    -9 12 10 -0.01
    -9 12 10 0.1
    9 12 -10 -0.07
    8 12 -10 1.36
    -8 12 10 0.97
    -8 12 10 1.1
    -7 12 10 0.02
    7 12 -10 0.01
    -7 12 10 0.01
    6 12 -10 -0.04
    -6 12 10 0.06
    -6 12 10 0.05
    -5 -12 10 1.54
    -5 12 10 1.89
    -5 12 10 1.66
    5 12 -10 0.89
    -4 -12 10 1.3
    -4 12 10 0.86
    -4 12 10 1.01
    4 12 -10 1.14
    -3 -12 10 0.03
    3 12 -10 0.12
    -3 12 10 0
    -3 12 10 0.04
    -2 -12 10 0.17
    -2 12 10 0.21
    2 12 -10 0.28
    -2 12 10 0.26
    -1 -12 10 0.13
    1 12 -10 0.13
    -1 12 10 0.32
    0 -12 10 3.06
    0 12 10 2.84
    0 12 -10 3.4
    1 -12 10 0.84
    1 12 10 0.71
    -1 12 -10 0.92
    2 -12 10 0.18
    2 12 10 0.24
    -2 12 -10 0.1
    3 -12 10 0.03
    3 12 10 0.01
    -3 12 -10 -0.01
    -3 12 -10 0.02
    4 -12 10 -0.05
    4 12 10 0.02
    -4 12 -10 0.08
    -4 12 -10 0.01
    4 12 10 -0.02
    5 -12 10 0.29
    -5 12 -10 0.26
    -5 12 -10 0.23
    5 12 10 0.33
    5 12 10 0.26
    6 -12 10 -0.05
    6 12 10 0.14
    -6 12 -10 0.15
    -6 12 -10 0.2
    6 12 10 -0.06
    7 -12 10 1.07
    7 12 10 0.44
    7 12 10 1.08
    -7 12 -10 1.21
    -7 12 -10 1.06
    -8 12 -10 -0.08
    -8 12 -10 0.1
    8 12 10 0.05
    8 12 10 0.08
    9 13 -10 1.04
    -9 13 10 1.3
    -9 13 10 1.51
    8 13 -10 0.7
    -8 13 10 0.4
    -8 13 10 0.51
    -7 13 10 1.75
    7 13 -10 1.65
    -7 13 10 1.63
    -6 13 10 0.52
    -6 13 10 0.57
    6 13 -10 0.68
    -5 13 10 1.89
    5 13 -10 1.6
    -5 13 10 1.57
    -4 -13 10 0.2
    4 13 -10 0.05
    -4 13 10 0.1
    -4 13 10 0.25
    -3 -13 10 0.57
    -3 13 10 0.62
    -3 13 10 0.44
    3 13 -10 0.43
    -2 -13 10 0.01
    -2 13 10 -0.02
    2 13 -10 -0.01
    -1 -13 10 0.09
    -1 13 10 -0.03
    1 13 -10 0.09
    0 -13 10 0.15
    0 13 10 0.2
    0 13 -10 0.05
    1 -13 10 0.45
    -1 13 -10 0.46
    1 13 10 0.39
    2 -13 10 0.06
    2 13 10 -0.01
    -2 13 -10 -0.04
    3 -13 10 0.02
    3 13 10 0.05
    -3 13 -10 0
    4 -13 10 2.45
    4 13 10 3.65
    -4 13 -10 2.63
    -4 13 -10 3.07
    5 -13 10 1.62
    5 13 10 2.42
    -5 13 -10 2.03
    5 13 10 2.05
    -5 13 -10 2.19
    6 -13 10 1.24
    6 13 10 2.02
    6 13 10 1.89
    -6 13 -10 2.01
    -6 13 -10 1.41
    7 13 10 0.65
    -7 13 -10 0.76
    7 13 10 1.07
    -7 13 -10 0.73
    7 14 -10 2.34
    -7 14 10 1.77
    -7 14 10 2.88
    -6 14 10 -0.06
    -6 14 10 -0.06
    6 14 -10 0.03
    5 14 -10 3.28
    -5 14 10 3.19
    -5 14 10 3.29
    4 14 -10 3.28
    -4 14 10 3.51
    -4 14 10 3.01
    -3 -14 10 1.59
    -3 14 10 1.68
    3 14 -10 1.69
    -2 -14 10 8.74
    -2 14 10 9.11
    2 14 -10 9.47
    -1 -14 10 -0.01
    -1 14 10 0.06
    1 14 -10 0.05
    0 -14 10 2.07
    0 14 -10 2.37
    0 14 10 2.18
    1 -14 10 0.79
    1 14 10 0.8
    -1 14 -10 0.72
    2 -14 10 1.05
    2 14 10 0.74
    -2 14 -10 0.86
    3 -14 10 0.06
    3 14 10 0.15
    -3 14 -10 0.01
    4 -14 10 2.05
    -4 14 -10 1.91
    4 14 10 2.2
    5 -14 10 0.98
    5 14 10 0.79
    -5 14 -10 0.95
    6 -14 10 3.65
    -6 14 -10 4.12
    6 14 10 3.82
    -6 14 -10 3.43
    6 15 -10 0.13
    -6 15 10 0.3
    -6 15 10 0.15
    5 15 -10 0.26
    -5 15 10 0.12
    -5 15 10 0.09
    4 15 -10 3.55
    -4 15 10 3.11
    3 15 -10 2.8
    -3 15 10 2.93
    -2 -15 10 6.61
    -2 15 10 5.42
    2 15 -10 6.57
    -1 -15 10 2.71
    1 15 -10 3.2
    -1 15 10 3
    0 -15 10 2.47
    0 15 -10 1.63
    0 15 10 1.99
    1 -15 10 20.18
    1 15 10 21
    -1 15 -10 19.68
    2 -15 10 4.34
    -2 15 -10 3.58
    2 15 10 3.91
    3 -15 10 2.06
    3 15 10 1.94
    -3 15 -10 1.91
    4 -15 10 1.99
    -4 15 -10 2.09
    4 15 10 2.58
    5 -15 10 -0.07
    5 15 10 -0.08
    -5 15 -10 -0.01
    -3 16 10 -0.06
    3 16 -10 0.15
    -2 16 10 2.56
    2 16 -10 2.55
    -1 -16 10 -0.03
    -1 16 10 -0.08
    1 16 -10 0.04
    0 -16 10 1.12
    0 16 -10 1.17
    0 16 10 1.22
    1 -16 10 0.25
    -1 16 -10 0.17
    1 16 10 0.3
    2 -16 10 0.02
    2 16 10 0.06
    -2 16 -10 -0.03
    -14 0 11 -0.06
    -13 0 11 4.68
    -12 0 11 0.03
    -11 0 11 0.13
    -10 0 11 -0.09
    -9 0 11 0.21
    -8 0 11 0.02
    -7 0 11 4.04
    -6 0 11 0.04
    -6 0 11 0.01
    -5 0 11 0.35
    -5 0 11 0.34
    -4 0 11 -0.01
    -4 0 11 0
    4 0 -11 -0.01
    3 0 -11 0.3
    -3 0 11 0.29
    -3 0 11 0.43
    -2 0 11 0
    -2 0 11 0
    2 0 -11 -0.03
    1 0 -11 0.03
    -1 0 11 0.01
    -1 0 11 0
    0 0 11 0.02
    0 0 11 0
    0 0 -11 0.03
    -1 0 -11 0.04
    1 0 11 0.03
    1 0 11 0.08
    -2 0 -11 -0.07
    2 0 11 -0.03
    2 0 11 -0.01
    -3 0 -11 3.47
    3 0 11 3.22
    3 0 11 3.5
    4 0 11 -0.01
    -4 0 -11 -0.01
    4 0 11 -0.01
    -5 0 -11 1.3
    5 0 11 1.99
    5 0 11 1.64
    6 0 11 -0.1
    6 0 11 -0.02
    -6 0 -11 0.09
    -7 0 -11 0.12
    7 0 11 0.3
    7 0 11 0.17
    8 0 11 -0.01
    8 0 11 0.01
    -8 0 -11 -0.1
    -9 0 -11 0.1
    9 0 11 0.16
    10 0 11 -0.02
    -10 0 -11 0.11
    11 0 11 1.16
    -11 0 -11 1.61
    12 0 11 0.18
    -12 0 -11 0
    -14 -1 11 -0.01
    -14 1 11 -0.03
    -13 -1 11 -0.02
    -13 1 11 0.01
    -12 -1 11 1.05
    -12 1 11 0.68
    -11 -1 11 0.64
    -11 1 11 0.25
    -10 -1 11 0.93
    -10 1 11 0.77
    -9 -1 11 -0.07
    -9 1 11 0.07
    -8 -1 11 0.2
    -8 1 11 0.25
    -7 -1 11 0.92
    -7 1 11 0.99
    -7 1 11 1.22
    -6 -1 11 0.07
    6 1 -11 0.16
    -6 1 11 0.17
    -6 1 11 0.05
    -5 -1 11 1.13
    5 1 -11 1.09
    -5 1 11 1.14
    -5 1 11 1.27
    -4 -1 11 0.56
    -4 -1 11 0.54
    -4 1 11 0.68
    4 1 -11 0.74
    -4 1 11 0.79
    -3 -1 11 0.13
    -3 -1 11 0.03
    3 1 -11 0.11
    -3 1 11 0.08
    -3 1 11 0.1
    -2 -1 11 0.35
    -2 -1 11 0.34
    2 -1 -11 0.38
    -2 1 11 0.27
    -2 1 11 0.39
    2 1 -11 0.36
    -1 -1 11 -0.03
    -1 -1 11 -0.02
    1 -1 -11 0
    1 1 -11 0.03
    -1 1 11 0
    -1 1 11 -0.05
    0 -1 11 0.54
    0 -1 -11 0.61
    0 -1 11 0.61
    0 1 -11 0.64
    0 1 11 0.69
    0 1 11 0.63
    1 -1 11 1.89
    -1 -1 -11 2.16
    1 -1 11 1.83
    -1 1 -11 2.01
    1 1 11 1.76
    1 1 11 2.01
    2 -1 11 0.13
    -2 -1 -11 0.14
    2 -1 11 0.08
    2 1 11 0.06
    -2 1 -11 0.05
    2 1 11 0.13
    3 -1 11 0.2
    3 -1 11 0.14
    -3 -1 -11 0.16
    -3 1 -11 0.07
    3 1 11 0.14
    3 1 11 0.13
    -4 -1 -11 0.82
    4 -1 11 0.59
    4 -1 11 0.69
    4 1 11 0.73
    4 1 11 0.66
    -4 1 -11 0.59
    5 -1 11 0.1
    -5 -1 -11 0.2
    5 -1 11 0.13
    5 1 11 0.05
    -5 1 -11 0.15
    5 1 11 0.28
    -6 -1 -11 0.03
    6 -1 11 -0.02
    6 -1 11 -0.02
    -6 1 -11 0.05
    6 1 11 0.05
    6 1 11 0.07
    7 -1 11 0.11
    7 -1 11 0.16
    -7 -1 -11 0.03
    7 1 11 0.18
    -7 1 -11 0.06
    7 1 11 -0.03
    8 -1 11 1.97
    8 -1 11 2.25
    -8 -1 -11 2.09
    -8 1 -11 2.01
    8 1 11 1.76
    8 1 11 1.77
    -9 -1 -11 0.87
    9 -1 11 1.06
    9 -1 11 1.13
    9 1 11 0.74
    -9 1 -11 1.09
    10 -1 11 0.75
    -10 -1 -11 1
    10 1 11 0.74
    -10 1 -11 0.83
    11 -1 11 0.21
    -11 -1 -11 0.26
    -11 1 -11 0.28
    11 1 11 0.22
    -12 -1 -11 0.02
    12 -1 11 0.14
    -12 1 -11 0.01
    12 1 11 -0.07
    -13 -2 11 0.09
    -13 2 11 0.03
    -12 -2 11 0.91
    -12 2 11 0.87
    -11 -2 11 0.62
    -11 2 11 0.53
    -10 -2 11 0.48
    -10 2 11 0.44
    -9 -2 11 6.37
    -9 2 11 6.16
    -8 -2 11 1.13
    -8 2 11 1.09
    -8 2 11 1.21
    -7 -2 11 3.46
    -7 2 11 3.71
    7 2 -11 3.48
    -7 2 11 3.25
    -6 -2 11 -0.05
    6 2 -11 -0.03
    -6 2 11 0
    -6 2 11 -0.06
    -5 -2 11 3.1
    -5 2 11 3.26
    5 2 -11 3.27
    -5 2 11 3.07
    -4 -2 11 1.06
    -4 2 11 1.07
    4 2 -11 0.98
    -4 2 11 1.07
    -3 -2 11 0.01
    -3 2 11 0.05
    3 2 -11 0.11
    -3 2 11 0.03
    -2 -2 11 2.12
    -2 -2 11 2.26
    2 2 -11 2.33
    -2 2 11 2.13
    -2 2 11 2.07
    -1 -2 11 0.2
    1 -2 -11 0.25
    -1 -2 11 0.26
    1 2 -11 0.29
    -1 2 11 0.29
    -1 2 11 0.36
    0 -2 -11 0.3
    0 -2 11 0.34
    0 -2 11 0.27
    0 2 -11 0.19
    0 2 11 0.22
    0 2 11 0.28
    1 -2 11 3.95
    1 -2 11 3.9
    -1 -2 -11 3.79
    -1 2 -11 3.8
    1 2 11 4.02
    1 2 11 3.4
    -2 -2 -11 1.35
    2 -2 11 1.06
    2 -2 11 1.21
    2 2 11 1.16
    2 2 11 1.12
    -2 2 -11 1.21
    3 -2 11 0.04
    3 -2 11 0.07
    -3 -2 -11 -0.04
    3 2 11 0.04
    -3 2 -11 0.02
    3 2 11 -0.06
    -4 -2 -11 0.69
    4 -2 11 0.43
    4 -2 11 0.67
    -4 2 -11 0.35
    4 2 11 0.55
    4 2 11 0.62
    -5 -2 -11 0.16
    5 -2 11 0.19
    5 -2 11 0.26
    5 2 11 0.17
    -5 2 -11 0.1
    5 2 11 0.09
    6 -2 11 2.51
    6 -2 11 1.34
    -6 -2 -11 2.17
    6 2 11 2.06
    6 2 11 2.02
    -6 2 -11 1.86
    -7 -2 -11 0.54
    7 -2 11 0.37
    7 -2 11 0.53
    7 2 11 0.46
    -7 2 -11 0.58
    7 2 11 0.39
    8 -2 11 0.67
    8 -2 11 0.49
    -8 -2 -11 0.42
    8 2 11 0.54
    -8 2 -11 0.74
    -9 -2 -11 0.36
    9 -2 11 0.27
    9 -2 11 0.81
    9 2 11 0.45
    -9 2 -11 0.48
    10 -2 11 0.42
    -10 -2 -11 0.28
    10 2 11 0.6
    -10 2 -11 0.39
    -11 -2 -11 1.15
    11 -2 11 1.23
    11 2 11 0.87
    -11 2 -11 1.2
    12 -2 11 0.2
    -12 -2 -11 0.09
    -12 2 -11 0.1
    12 2 11 0.08
    -13 3 11 0.15
    -12 -3 11 0.57
    -12 3 11 0.84
    -11 -3 11 1.12
    -11 3 11 1.03
    -10 -3 11 0.79
    -10 3 11 0.78
    -9 -3 11 5.88
    -9 3 11 5.73
    -9 3 11 5.94
    -8 -3 11 2.61
    -8 3 11 2.64
    8 3 -11 2.88
    -8 3 11 2.74
    -7 -3 11 6.21
    -7 3 11 6.33
    7 3 -11 6.29
    -7 3 11 6.02
    -6 -3 11 4.8
    -6 3 11 4.42
    6 3 -11 4.08
    -6 3 11 4.78
    -5 -3 11 7.1
    5 3 -11 7.5
    -5 3 11 7.05
    -5 3 11 7.29
    -4 -3 11 0.27
    -4 3 11 0.32
    4 3 -11 0.26
    -4 3 11 0.29
    -3 -3 11 0.57
    3 3 -11 0.74
    -3 3 11 0.69
    -3 3 11 0.61
    -2 -3 11 2.17
    -2 -3 11 1.99
    -2 3 11 2.22
    2 3 -11 2.06
    -2 3 11 2.07
    -1 -3 11 -0.01
    1 -3 -11 0.02
    -1 -3 11 0.01
    -1 3 11 -0.02
    -1 3 11 0.01
    1 3 -11 0
    0 -3 -11 0.98
    0 -3 11 1.15
    0 -3 11 0.92
    0 3 11 1.06
    0 3 -11 1.02
    0 3 11 0.87
    1 -3 11 0.36
    -1 -3 -11 0.36
    1 -3 11 0.36
    1 3 11 0.32
    1 3 11 0.37
    -1 3 -11 0.45
    2 -3 11 0.51
    -2 -3 -11 0.32
    2 -3 11 0.34
    -2 3 -11 0.54
    2 3 11 0.38
    2 3 11 0.36
    -3 -3 -11 3.96
    3 -3 11 4.21
    3 -3 11 4.15
    3 3 11 4.01
    3 3 11 3.89
    -3 3 -11 3.84
    4 -3 11 0.14
    -4 -3 -11 0.28
    4 -3 11 0.14
    4 3 11 0.11
    4 3 11 0.15
    -4 3 -11 0.09
    -5 -3 -11 4.49
    5 -3 11 4.87
    5 -3 11 4.42
    5 3 11 4.48
    5 3 11 4.38
    -5 3 -11 4.65
    6 -3 11 0.06
    6 -3 11 -0.05
    -6 -3 -11 0.09
    6 3 11 0.08
    -6 3 -11 0.08
    6 3 11 0.04
    7 -3 11 0.02
    -7 -3 -11 0.11
    7 -3 11 0.02
    7 3 11 0.02
    -7 3 -11 -0.01
    8 -3 11 1.54
    8 -3 11 1.88
    -8 -3 -11 2.29
    8 3 11 1.95
    -8 3 -11 1.8
    -9 -3 -11 0.06
    9 -3 11 0.25
    9 -3 11 0.02
    -9 3 -11 0.1
    9 3 11 -0.03
    -10 -3 -11 0.77
    10 -3 11 0.71
    -10 3 -11 0.73
    10 3 11 0.51
    -11 -3 -11 1.37
    11 -3 11 1.24
    -11 3 -11 1.01
    11 3 11 1.2
    -12 -3 -11 0.2
    12 -3 11 -0.1
    12 3 11 0
    -12 3 -11 -0.09
    -13 4 11 1.04
    -12 -4 11 0.11
    -12 4 11 -0.01
    -11 -4 11 1.19
    -11 4 11 1.46
    -10 -4 11 0.04
    -10 4 11 -0.01
    -9 -4 11 2.17
    -9 4 11 2.21
    9 4 -11 1.92
    -9 4 11 1.75
    -8 -4 11 -0.01
    -8 4 11 0.03
    -8 4 11 0
    8 4 -11 0.11
    -7 -4 11 0.57
    -7 4 11 0.5
    7 4 -11 0.46
    -7 4 11 0.4
    -6 -4 11 9.73
    6 4 -11 9.41
    -6 4 11 9.57
    -6 4 11 10.2
    -5 -4 11 4.01
    -5 4 11 4.45
    5 4 -11 4.4
    -5 4 11 4.42
    -4 -4 11 21.13
    4 4 -11 20.93
    -4 4 11 20.37
    -4 4 11 21.36
    -3 -4 11 1.44
    3 4 -11 1.49
    -3 4 11 1.65
    -3 4 11 1.58
    -2 -4 11 11.66
    -2 4 11 11.53
    -2 4 11 11.82
    2 4 -11 11.62
    -1 -4 11 1.23
    -1 -4 11 1.37
    -1 4 11 1.29
    1 4 -11 1.26
    -1 4 11 1.24
    0 -4 11 0.73
    0 -4 -11 0.83
    0 -4 11 0.92
    0 4 -11 1.06
    0 4 11 0.78
    0 4 11 0.87
    1 -4 11 1.51
    -1 -4 -11 1.6
    1 -4 11 1.38
    1 4 11 1.49
    1 4 11 1.65
    -1 4 -11 1.7
    -2 -4 -11 3.56
    2 -4 11 3.51
    2 -4 11 3.75
    2 4 11 3.16
    2 4 11 3.72
    -2 4 -11 3.23
    3 -4 11 1.61
    -3 -4 -11 1.96
    3 -4 11 1.56
    3 4 11 1.52
    3 4 11 1.6
    -3 4 -11 1.9
    4 -4 11 0.69
    -4 -4 -11 0.51
    4 -4 11 0.6
    4 4 11 0.48
    -4 4 -11 0.61
    4 4 11 0.62
    5 -4 11 0.42
    5 -4 11 0.58
    5 4 11 0.61
    5 4 11 0.6
    -5 4 -11 0.43
    6 -4 11 1.13
    6 -4 11 1.06
    -6 4 -11 1.07
    6 4 11 1.05
    7 -4 11 2.05
    7 -4 11 2.14
    7 4 11 2.16
    -7 4 -11 2.29
    -8 -4 -11 1.84
    8 -4 11 1.31
    8 -4 11 1.5
    -8 4 -11 1.58
    8 4 11 1.59
    9 -4 11 0.25
    9 -4 11 0.42
    -9 -4 -11 0.33
    9 4 11 0.13
    -9 4 -11 0.46
    10 -4 11 0.17
    -10 -4 -11 0.27
    10 4 11 0.15
    -10 4 -11 0.38
    -11 -4 -11 0.06
    11 -4 11 0.12
    -11 4 -11 -0.02
    11 4 11 0.06
    -12 -4 -11 0.18
    12 -4 11 0.12
    12 4 11 0.07
    -12 4 -11 0.02
    -13 5 11 -0.01
    -12 5 11 -0.04
    -11 -5 11 0.05
    -11 5 11 0.07
    -10 -5 11 0.03
    -10 5 11 0.05
    -10 5 11 -0.01
    -9 -5 11 1.67
    -9 5 11 1.64
    9 5 -11 1.68
    -9 5 11 1.45
    -8 -5 11 -0.04
    -8 5 11 -0.03
    8 5 -11 0.01
    -8 5 11 -0.01
    -7 -5 11 0.13
    -7 5 11 0.22
    -7 5 11 0.19
    7 5 -11 0.11
    -6 -5 11 0.57
    -6 5 11 0.51
    -6 5 11 0.65
    6 5 -11 0.47
    -5 -5 11 0.73
    -5 5 11 0.64
    -5 5 11 0.52
    5 5 -11 0.76
    -4 -5 11 0.41
    -4 5 11 0.6
    -4 5 11 0.61
    4 5 -11 0.39
    -3 -5 11 4.91
    -3 5 11 4.86
    3 5 -11 4.46
    -3 5 11 5.01
    -2 -5 11 30.1
    -2 5 11 29.23
    -2 5 11 28.47
    2 5 -11 29.46
    -1 -5 11 62.68
    -1 -5 11 62.96
    1 5 -11 63.1
    -1 5 11 63.31
    -1 5 11 64.22
    0 -5 -11 17.56
    0 -5 11 16.6
    0 -5 11 16.96
    0 5 -11 17.5
    0 5 11 17.78
    0 5 11 17.52
    1 -5 11 1.88
    -1 -5 -11 1.57
    1 -5 11 1.57
    -1 5 -11 1.63
    1 5 11 1.53
    1 5 11 1.72
    2 -5 11 -0.05
    2 -5 11 -0.03
    2 5 11 -0.03
    -2 5 -11 -0.03
    2 5 11 -0.07
    3 -5 11 0.27
    3 -5 11 0.3
    3 5 11 0.25
    3 5 11 0.25
    -3 5 -11 0.2
    4 -5 11 5.52
    4 -5 11 4.97
    4 5 11 5.26
    4 5 11 5.14
    4 5 11 4.94
    -4 5 -11 5.12
    5 -5 11 9.72
    5 -5 11 9.34
    5 5 11 8.93
    -5 5 -11 8.57
    5 5 11 9.28
    6 -5 11 3.35
    6 -5 11 3.92
    6 5 11 3.29
    -6 5 -11 2.96
    6 5 11 2.93
    7 -5 11 0.13
    7 -5 11 0.21
    7 5 11 0.35
    7 5 11 0.4
    -7 5 -11 0.27
    8 -5 11 0.1
    8 -5 11 0.02
    -8 5 -11 -0.01
    8 5 11 0.04
    9 -5 11 0.41
    9 -5 11 0.4
    -9 5 -11 0.34
    9 5 11 0.54
    10 -5 11 -0.1
    -10 5 -11 -0.02
    10 5 11 0.03
    -11 -5 -11 -0.08
    11 -5 11 -0.03
    11 5 11 0.02
    -11 5 -11 0.11
    12 -5 11 -0.05
    -12 -5 -11 -0.14
    -12 5 -11 -0.05
    12 5 11 0
    -13 6 11 0.12
    -12 6 11 0.11
    -11 6 11 -0.09
    -11 6 11 0.09
    -10 -6 11 4
    10 6 -11 4.47
    -10 6 11 4.07
    -10 6 11 3.93
    -9 -6 11 0.45
    -9 6 11 0.37
    9 6 -11 0.48
    -9 6 11 0.23
    -8 -6 11 0.01
    -8 6 11 0.12
    -8 6 11 0.05
    8 6 -11 0.13
    -7 -6 11 0.17
    -7 6 11 0.36
    7 6 -11 0.28
    -7 6 11 0.18
    -6 -6 11 -0.1
    6 6 -11 0.07
    -6 6 11 0.04
    -6 6 11 0.02
    -5 -6 11 5.73
    -5 6 11 5.51
    -5 6 11 5.95
    5 6 -11 5.4
    -4 -6 11 9.36
    4 6 -11 9.5
    -4 6 11 9.63
    -4 6 11 9.5
    -3 -6 11 19.5
    -3 6 11 19.33
    3 6 -11 19.83
    -3 6 11 18.99
    -2 -6 11 0.4
    2 6 -11 0.51
    -2 6 11 0.74
    -2 6 11 0.55
    -1 -6 11 1.94
    -1 -6 11 1.65
    -1 6 11 2.05
    1 6 -11 1.97
    -1 6 11 2
    0 -6 -11 9.13
    0 -6 11 9.09
    0 -6 11 8.75
    0 6 11 9.26
    0 6 -11 9.6
    0 6 11 9.11
    1 -6 11 6.37
    1 -6 11 6.15
    1 6 11 6.11
    -1 6 -11 6.28
    1 6 11 6.28
    2 -6 11 2.29
    2 -6 11 2.13
    2 6 11 2.83
    -2 6 -11 2.22
    2 6 11 2.46
    2 6 11 2.59
    3 -6 11 0.76
    3 -6 11 0.82
    3 6 11 0.74
    3 6 11 0.66
    3 6 11 0.58
    -3 6 -11 0.59
    4 -6 11 0.79
    4 -6 11 0.8
    4 6 11 0.76
    4 6 11 0.59
    -4 6 -11 0.75
    5 -6 11 2.29
    5 -6 11 2.8
    5 6 11 2.81
    5 6 11 2.57
    -5 6 -11 2.72
    6 -6 11 1.34
    6 -6 11 1.06
    6 6 11 1.09
    6 6 11 1
    -6 6 -11 1.24
    7 -6 11 0.31
    7 -6 11 0.32
    7 6 11 0.21
    -7 6 -11 0.39
    7 6 11 0.27
    8 -6 11 1.11
    8 -6 11 1.09
    8 6 11 0.94
    8 6 11 1.23
    -8 6 -11 1.2
    9 -6 11 0.26
    9 -6 11 0.22
    9 6 11 0.34
    -9 6 -11 0.2
    9 6 11 0.17
    10 -6 11 -0.04
    -10 6 -11 0.09
    10 6 11 -0.06
    11 -6 11 0.07
    -11 6 -11 -0.07
    11 6 11 0.05
    -12 7 11 0.4
    -11 7 11 0.33
    -11 7 11 0.35
    -10 7 11 0.74
    10 7 -11 0.49
    -10 7 11 0.45
    -9 -7 11 0.77
    -9 7 11 0.81
    9 7 -11 1.11
    -9 7 11 0.68
    -8 -7 11 3.54
    -8 7 11 3.15
    -8 7 11 2.82
    8 7 -11 2.95
    -7 -7 11 1.82
    -7 7 11 2
    -7 7 11 1.59
    7 7 -11 1.95
    -6 -7 11 9.91
    -6 7 11 9.02
    -6 7 11 9.82
    6 7 -11 9.66
    -5 -7 11 2.02
    -5 7 11 2
    5 7 -11 1.84
    -5 7 11 1.89
    -4 -7 11 1.56
    -4 7 11 1.77
    4 7 -11 1.27
    -4 7 11 1.42
    -3 -7 11 1.4
    3 7 -11 1.55
    -3 7 11 1.41
    -3 7 11 1.59
    -2 -7 11 -0.02
    -2 7 11 0.08
    -2 7 11 0.03
    2 7 -11 0.07
    -1 -7 11 1.32
    1 7 -11 1.53
    -1 7 11 1.42
    -1 7 11 1.12
    0 -7 11 0.43
    0 -7 11 0.5
    0 7 11 0.33
    0 7 11 0.33
    0 7 -11 0.36
    1 -7 11 -0.02
    1 -7 11 0.03
    1 7 11 -0.01
    1 7 11 0.03
    -1 7 -11 0.08
    1 7 11 -0.01
    2 -7 11 3.85
    2 -7 11 4.27
    -2 7 -11 3.98
    2 7 11 3.87
    2 7 11 4.11
    2 7 11 4.13
    3 -7 11 2.89
    3 -7 11 2.77
    3 7 11 2.75
    -3 7 -11 2.77
    3 7 11 2.76
    4 -7 11 12.19
    4 -7 11 12.38
    4 7 11 11.83
    -4 7 -11 12.01
    4 7 11 11.69
    5 -7 11 0.22
    5 -7 11 0.24
    5 7 11 0.18
    -5 7 -11 0.08
    5 7 11 0.19
    6 -7 11 0.1
    6 -7 11 0.07
    6 7 11 0.05
    -6 7 -11 0.05
    6 7 11 0.03
    7 -7 11 0.44
    7 -7 11 0.46
    7 7 11 0.35
    -7 7 -11 0.41
    7 7 11 0.47
    8 -7 11 0.62
    8 -7 11 0.65
    8 7 11 0.62
    -8 7 -11 0.43
    8 7 11 0.43
    9 -7 11 2.92
    9 -7 11 3.98
    -9 7 -11 3.49
    9 7 11 3.47
    9 7 11 3.46
    10 -7 11 1.05
    10 7 11 1.3
    10 7 11 1.18
    -10 7 -11 1.08
    11 -7 11 0.07
    -11 7 -11 0.11
    11 7 11 0.11
    -12 8 11 -0.03
    -11 8 11 -0.16
    -11 8 11 -0.01
    11 8 -11 0.04
    -10 8 11 0.74
    10 8 -11 0.81
    -10 8 11 0.72
    -9 -8 11 0.45
    -9 8 11 0.36
    -9 8 11 0.48
    9 8 -11 0.41
    -8 -8 11 2.09
    8 8 -11 2.74
    -8 8 11 2.06
    -8 8 11 2.4
    -7 -8 11 0.8
    -7 8 11 0.65
    7 8 -11 0.72
    -7 8 11 0.77
    -6 -8 11 0.27
    -6 8 11 0.22
    -6 8 11 0.32
    6 8 -11 0.33
    -5 -8 11 0.14
    -5 8 11 0
    5 8 -11 0.07
    -5 8 11 0.12
    -4 -8 11 1.93
    4 8 -11 1.62
    -4 8 11 1.92
    -4 8 11 1.57
    -3 -8 11 0.41
    -3 8 11 0.57
    -3 8 11 0.42
    3 8 -11 0.38
    -2 -8 11 0.26
    -2 8 11 0.31
    -2 8 11 0.32
    2 8 -11 0.22
    -1 -8 11 1.49
    1 8 -11 1.36
    -1 8 11 1.08
    -1 8 11 1.35
    0 -8 11 1.49
    0 8 11 1.59
    0 8 -11 1.49
    0 8 11 1.83
    0 8 -11 1.65
    1 -8 11 0.87
    1 8 11 1
    1 8 11 0.85
    -1 8 -11 0.97
    1 8 11 0.67
    2 -8 11 0.93
    2 -8 11 1
    2 8 11 0.97
    2 8 11 0.75
    -2 8 -11 0.99
    2 8 11 0.96
    3 -8 11 0.02
    3 -8 11 0
    -3 8 -11 0.05
    3 8 11 0.06
    3 8 11 -0.03
    4 -8 11 -0.02
    4 -8 11 0
    4 8 11 0
    4 8 11 0.01
    -4 8 -11 0.03
    5 -8 11 2.62
    5 -8 11 2.75
    5 8 11 2.83
    -5 8 -11 2.74
    5 8 11 3.2
    6 -8 11 0.45
    6 -8 11 0.54
    6 8 11 0.63
    6 8 11 0.75
    -6 8 -11 0.66
    7 -8 11 2.22
    7 -8 11 2.46
    7 8 11 2.02
    7 8 11 2.09
    -7 8 -11 2.06
    8 -8 11 0.03
    8 -8 11 0.12
    8 8 11 0.17
    -8 8 -11 -0.02
    8 8 11 0.06
    9 -8 11 0.01
    9 -8 11 0.06
    9 8 11 -0.06
    -9 8 -11 0.17
    9 8 11 0
    10 -8 11 1.24
    10 8 11 1.26
    10 8 11 1.68
    -10 8 -11 1.59
    -11 9 11 0.43
    -11 9 11 0.29
    11 9 -11 0.34
    10 9 -11 0.51
    -10 9 11 0.43
    -10 9 11 0.45
    9 9 -11 0.09
    -9 9 11 -0.07
    -9 9 11 -0.1
    -8 -9 11 0.99
    -8 9 11 1.07
    8 9 -11 0.81
    -8 9 11 1.17
    -7 -9 11 0.26
    -7 9 11 0.42
    7 9 -11 0.12
    -7 9 11 0.15
    -6 -9 11 0.42
    -6 9 11 0.64
    -6 9 11 0.2
    6 9 -11 0.48
    -5 -9 11 0.27
    5 9 -11 0.29
    -5 9 11 0.14
    -5 9 11 0.22
    -4 -9 11 0.15
    -4 9 11 0.33
    4 9 -11 0.26
    -4 9 11 0.32
    -3 -9 11 0.39
    -3 9 11 0.34
    -3 9 11 0.5
    3 9 -11 0.49
    -2 -9 11 0.03
    -2 9 11 -0.02
    -2 9 11 -0.02
    2 9 -11 -0.03
    -1 -9 11 -0.01
    -1 9 11 0.02
    -1 9 11 0.06
    1 9 -11 0.06
    0 -9 11 0.01
    0 9 11 0.04
    0 9 -11 0.08
    0 9 11 0.06
    1 -9 11 0.09
    -1 9 -11 0.04
    1 9 11 0.03
    -1 9 -11 -0.01
    1 9 11 0.01
    2 -9 11 0.37
    2 9 11 0.28
    2 9 11 0.19
    -2 9 -11 0.13
    3 -9 11 -0.04
    3 9 11 0.1
    -3 9 -11 0.07
    3 9 11 0.14
    4 -9 11 0
    4 -9 11 0.03
    -4 9 -11 0.08
    4 9 11 0
    4 9 11 0.06
    5 -9 11 0.06
    5 -9 11 0.14
    5 9 11 -0.01
    -5 9 -11 0.05
    5 9 11 0.05
    6 -9 11 0.12
    6 -9 11 0.01
    6 9 11 0.07
    -6 9 -11 -0.08
    6 9 11 -0.03
    7 -9 11 1.37
    7 -9 11 1.46
    7 9 11 1.81
    7 9 11 1.76
    -7 9 -11 1.68
    8 -9 11 0.26
    8 -9 11 0.35
    -8 9 -11 0.19
    8 9 11 0.28
    8 9 11 0.18
    9 -9 11 1.53
    9 -9 11 1.88
    -9 9 -11 2.13
    9 9 11 1.53
    9 9 11 1.72
    10 -9 11 0.69
    10 9 11 0.54
    10 9 11 0.43
    -10 9 -11 0.68
    -11 10 11 0.06
    -11 10 11 0.07
    11 10 -11 0.09
    -10 10 11 -0.04
    -10 10 11 0.01
    10 10 -11 -0.14
    -9 10 11 -0.11
    9 10 -11 0.08
    -9 10 11 -0.04
    8 10 -11 0.54
    -8 10 11 0.81
    -8 10 11 0.82
    -7 -10 11 -0.07
    -7 10 11 0.01
    7 10 -11 0.03
    -7 10 11 0.01
    -6 -10 11 0.76
    -6 10 11 0.85
    6 10 -11 0.66
    -6 10 11 0.77
    -5 -10 11 0.99
    5 10 -11 1.53
    -5 10 11 1.56
    -5 10 11 1.38
    -4 -10 11 0.08
    4 10 -11 -0.06
    -4 10 11 -0.03
    -4 10 11 -0.04
    -3 -10 11 0.1
    -3 10 11 0.09
    3 10 -11 0.12
    -3 10 11 0.18
    -2 -10 11 0.02
    -2 10 11 0
    -2 10 11 0.1
    2 10 -11 0.03
    -1 -10 11 0
    -1 10 11 0.04
    -1 10 11 -0.03
    1 10 -11 -0.03
    0 -10 11 0.02
    0 10 11 0.08
    0 10 -11 0.01
    0 10 11 0.1
    1 -10 11 0.03
    -1 10 -11 0.01
    1 10 11 -0.02
    2 -10 11 0.16
    -2 10 -11 0.11
    -2 10 -11 -0.02
    2 10 11 0.02
    3 -10 11 0.25
    -3 10 -11 0.49
    -3 10 -11 0.21
    3 10 11 0.25
    3 10 11 0.32
    4 -10 11 1.52
    4 10 11 1.72
    -4 10 -11 1.45
    4 10 11 1.75
    -4 10 -11 1.68
    5 -10 11 0.18
    5 10 11 0.24
    5 10 11 0.27
    -5 10 -11 0.14
    6 -10 11 0.3
    6 10 11 0.35
    -6 10 -11 0.37
    6 10 11 0.39
    7 -10 11 0.04
    7 10 11 0.01
    -7 10 -11 -0.08
    7 10 11 -0.14
    8 -10 11 0.16
    8 10 11 0.16
    8 10 11 0.15
    -8 10 -11 0
    -9 10 -11 0.15
    9 10 11 -0.13
    9 10 11 0.11
    -10 11 11 0.11
    -10 11 11 0.09
    10 11 -11 0.02
    -9 11 11 0.08
    9 11 -11 0.11
    -9 11 11 0.06
    8 11 -11 0.06
    -8 11 11 0.03
    -8 11 11 0.03
    -7 11 11 0
    7 11 -11 0
    -7 11 11 0.06
    -6 -11 11 0.16
    -6 11 11 0.26
    6 11 -11 0.36
    -6 11 11 0.16
    -5 -11 11 0.17
    -5 11 11 0.31
    5 11 -11 0.46
    -5 11 11 0.47
    -4 -11 11 0.67
    -4 11 11 0.78
    -4 11 11 0.71
    4 11 -11 0.8
    -3 -11 11 0.15
    3 11 -11 0.02
    -3 11 11 0.07
    -3 11 11 0.05
    -2 -11 11 0.43
    -2 11 11 0.43
    2 11 -11 0.25
    -2 11 11 0.11
    -1 -11 11 0.16
    1 11 -11 0.17
    -1 11 11 0.17
    -1 11 11 0.21
    0 -11 11 0.05
    0 11 11 0.09
    0 11 -11 0.02
    1 -11 11 0.13
    1 11 11 0.22
    -1 11 -11 0.2
    2 -11 11 0.55
    2 11 11 0.42
    -2 11 -11 0.36
    3 -11 11 -0.04
    3 11 11 0.09
    -3 11 -11 0.03
    -3 11 -11 0.05
    4 -11 11 0.02
    -4 11 -11 -0.04
    -4 11 -11 -0.05
    4 11 11 0.04
    4 11 11 0.08
    5 -11 11 0.06
    5 11 11 -0.1
    -5 11 -11 -0.08
    -5 11 -11 -0.02
    5 11 11 -0.09
    6 -11 11 0.1
    6 11 11 -0.07
    -6 11 -11 0.01
    -6 11 -11 0.05
    6 11 11 -0.01
    7 -11 11 0.15
    -7 11 -11 0.1
    7 11 11 -0.03
    7 11 11 -0.03
    -7 11 -11 0.17
    8 -11 11 -0.05
    8 11 11 0.04
    -8 11 -11 -0.08
    -8 11 -11 0.11
    8 11 11 -0.04
    9 11 11 0.71
    -9 11 -11 0.61
    -9 11 -11 0.3
    9 11 11 0.39
    -9 12 11 0.02
    -9 12 11 -0.01
    9 12 -11 0.1
    -8 12 11 3.14
    -8 12 11 3.52
    8 12 -11 3.3
    -7 12 11 0.28
    7 12 -11 0.49
    -7 12 11 0.39
    -6 12 11 0.32
    6 12 -11 0.6
    -6 12 11 0.36
    -5 -12 11 -0.02
    5 12 -11 0.01
    -5 12 11 -0.03
    -5 12 11 0.01
    -4 -12 11 0.06
    4 12 -11 -0.08
    -4 12 11 0
    -4 12 11 -0.05
    -3 -12 11 0.32
    -3 12 11 0.13
    3 12 -11 0.27
    -3 12 11 0.17
    -2 -12 11 1.01
    -2 12 11 1.1
    2 12 -11 0.89
    -2 12 11 1.15
    -1 -12 11 2.26
    1 12 -11 1.88
    -1 12 11 1.86
    0 -12 11 -0.01
    0 12 -11 -0.01
    0 12 11 0.04
    1 -12 11 0.29
    -1 12 -11 -0.01
    1 12 11 -0.02
    2 -12 11 0.22
    -2 12 -11 0.21
    2 12 11 0.42
    3 -12 11 0.17
    -3 12 -11 0
    3 12 11 0.12
    4 -12 11 0.03
    4 12 11 -0.05
    -4 12 -11 0.06
    -4 12 -11 -0.01
    5 -12 11 0.41
    -5 12 -11 0.05
    -5 12 -11 0.03
    5 12 11 0.22
    5 12 11 0.41
    6 -12 11 0.02
    -6 12 -11 0.16
    6 12 11 -0.04
    6 12 11 -0.05
    -6 12 -11 0.08
    7 -12 11 0.3
    7 12 11 0.54
    7 12 11 0.42
    -7 12 -11 0.55
    -7 12 -11 0.38
    8 12 11 -0.14
    -8 12 -11 -0.06
    8 12 11 -0.07
    -8 12 -11 0.13
    -8 13 11 2.72
    -8 13 11 3.32
    8 13 -11 3.6
    -7 13 11 1.98
    7 13 -11 2.47
    -7 13 11 2.15
    -6 13 11 2.41
    6 13 -11 2.03
    -6 13 11 2.24
    5 13 -11 1.07
    -5 13 11 1.23
    -5 13 11 1.2
    -4 -13 11 0.89
    -4 13 11 0.86
    -4 13 11 1.35
    4 13 -11 0.96
    -3 -13 11 -0.02
    -3 13 11 -0.04
    -3 13 11 0
    3 13 -11 0.12
    -2 -13 11 0.08
    -2 13 11 0.01
    2 13 -11 -0.01
    -1 -13 11 0.36
    1 13 -11 0.35
    -1 13 11 0.36
    0 -13 11 -0.04
    0 13 11 0.07
    0 13 -11 -0.04
    1 -13 11 0.47
    -1 13 -11 0.52
    1 13 11 0.4
    2 -13 11 0.25
    -2 13 -11 0.27
    2 13 11 0.31
    3 -13 11 -0.01
    3 13 11 -0.05
    -3 13 -11 0.04
    4 -13 11 0.29
    -4 13 -11 0.35
    4 13 11 0.24
    5 -13 11 0.71
    5 13 11 0.37
    -5 13 -11 0.47
    6 -13 11 0.41
    -6 13 -11 0.68
    -6 13 -11 0.63
    6 13 11 0.28
    7 -13 11 -0.06
    -7 13 -11 -0.1
    7 13 11 0.01
    -7 13 -11 0.15
    7 13 11 -0.05
    -7 14 11 1.1
    -7 14 11 1.08
    7 14 -11 1.18
    6 14 -11 0.14
    -6 14 11 -0.05
    -6 14 11 -0.01
    -5 14 11 10.77
    -5 14 11 11.07
    5 14 -11 11.65
    -4 14 11 0.11
    -4 14 11 0
    4 14 -11 0.17
    -3 -14 11 1.48
    3 14 -11 1.08
    -3 14 11 1.19
    -2 -14 11 0.06
    2 14 -11 0
    -2 14 11 -0.04
    -1 -14 11 2.92
    1 14 -11 2.82
    -1 14 11 2.95
    0 -14 11 0.22
    0 14 -11 0.12
    0 14 11 0.11
    1 -14 11 0.43
    1 14 11 0.28
    -1 14 -11 0.45
    2 -14 11 1.2
    2 14 11 1.26
    -2 14 -11 1.48
    3 -14 11 2.32
    -3 14 -11 2.42
    3 14 11 3.07
    4 -14 11 0.26
    4 14 11 0.06
    -4 14 -11 0.24
    5 -14 11 0.56
    5 14 11 0.52
    -5 14 -11 0.59
    -5 15 11 0.02
    5 15 -11 -0.02
    -4 15 11 -0.05
    4 15 -11 -0.01
    -3 15 11 1.07
    3 15 -11 0.62
    -2 -15 11 9.65
    -2 15 11 10.19
    2 15 -11 10.07
    -1 -15 11 2.16
    -1 15 11 2.42
    1 15 -11 2.43
    0 -15 11 7.02
    0 15 11 6.83
    0 15 -11 7.95
    1 -15 11 1.24
    -1 15 -11 1.37
    1 15 11 1.09
    2 -15 11 -0.02
    2 15 11 -0.15
    -2 15 -11 0.08
    3 -15 11 0.27
    3 15 11 0.26
    -3 15 -11 0.3
    -13 0 12 0.17
    -12 0 12 0.12
    -11 0 12 -0.01
    -10 0 12 1.53
    -9 0 12 -0.05
    -8 0 12 0.06
    -7 0 12 0.01
    -6 0 12 0.66
    -5 0 12 0.04
    -5 0 12 -0.02
    4 0 -12 6.95
    -4 0 12 6.99
    -4 0 12 6.7
    3 0 -12 0
    -3 0 12 -0.01
    -3 0 12 0
    2 0 -12 1.06
    -2 0 12 1.14
    -2 0 12 1.16
    -1 0 12 -0.03
    1 0 -12 0
    -1 0 12 0.07
    0 0 12 4.07
    0 0 -12 4
    0 0 12 4.27
    1 0 12 -0.02
    -1 0 -12 0
    1 0 12 0.06
    -2 0 -12 4.45
    2 0 12 4.13
    2 0 12 4.65
    3 0 12 -0.02
    3 0 12 0
    -3 0 -12 -0.03
    4 0 12 0.1
    4 0 12 0.13
    -4 0 -12 0.1
    5 0 12 0.02
    5 0 12 0.02
    -5 0 -12 0.02
    6 0 12 0.46
    6 0 12 0.6
    -6 0 -12 0.47
    -7 0 -12 -0.01
    7 0 12 -0.05
    7 0 12 0.02
    8 0 12 0.24
    -8 0 -12 0.12
    8 0 12 0.2
    9 0 12 -0.05
    -9 0 -12 0.05
    10 0 12 0
    -10 0 -12 0.03
    11 0 12 -0.03
    -11 0 -12 0.15
    -12 0 -12 0.34
    12 0 12 0.51
    -13 -1 12 0.01
    -13 1 12 0.13
    -12 -1 12 -0.07
    -12 1 12 -0.11
    -11 -1 12 0.03
    -11 1 12 0.12
    -10 -1 12 0.67
    -10 1 12 0.48
    -9 -1 12 -0.08
    -9 1 12 0.04
    -8 -1 12 -0.06
    -8 1 12 0
    -7 -1 12 0.31
    -7 1 12 0.18
    -6 -1 12 -0.01
    -6 1 12 -0.04
    -6 1 12 0.04
    -5 -1 12 0.79
    -5 1 12 0.66
    -5 1 12 0.56
    5 1 -12 0.71
    -4 -1 12 0.87
    -4 -1 12 0.64
    4 1 -12 0.75
    -4 1 12 0.69
    -4 1 12 0.72
    -3 -1 12 0.71
    -3 -1 12 0.59
    -3 1 12 0.66
    -3 1 12 0.65
    3 1 -12 0.74
    2 -1 -12 0.83
    -2 -1 12 0.61
    -2 -1 12 0.69
    -2 1 12 0.7
    2 1 -12 0.62
    -2 1 12 0.55
    1 -1 -12 0.08
    -1 -1 12 0.17
    -1 -1 12 0.17
    -1 1 12 0.33
    -1 1 12 0.15
    1 1 -12 0.15
    0 -1 12 0.48
    0 -1 -12 0.43
    0 -1 12 0.33
    0 1 12 0.43
    0 1 -12 0.4
    0 1 12 0.44
    -1 -1 -12 0.3
    1 -1 12 0.2
    1 -1 12 0.31
    1 1 12 0.29
    1 1 12 0.36
    -1 1 -12 0.4
    2 -1 12 0.5
    2 -1 12 0.72
    -2 -1 -12 0.61
    2 1 12 0.48
    -2 1 -12 0.48
    2 1 12 0.74
    -3 -1 -12 0.05
    3 -1 12 -0.02
    3 -1 12 -0.03
    3 1 12 -0.01
    3 1 12 0.02
    -3 1 -12 0.08
    4 -1 12 0.09
    -4 -1 -12 0.12
    4 -1 12 0.02
    -4 1 -12 0.18
    4 1 12 0.14
    4 1 12 0.07
    5 -1 12 3.6
    -5 -1 -12 3.37
    5 -1 12 3.82
    5 1 12 3.49
    -5 1 -12 3.77
    5 1 12 3.58
    -6 -1 -12 0.09
    6 -1 12 0.05
    6 -1 12 0.03
    -6 1 -12 0.05
    6 1 12 0.08
    6 1 12 0.07
    -7 -1 -12 1.03
    7 -1 12 0.66
    7 -1 12 0.88
    -7 1 -12 0.85
    7 1 12 0.92
    7 1 12 0.97
    8 -1 12 0.27
    -8 -1 -12 0.5
    8 -1 12 0.62
    8 1 12 0.4
    -8 1 -12 0.33
    9 -1 12 0.26
    9 -1 12 0.13
    -9 -1 -12 0.23
    -9 1 -12 0.29
    9 1 12 0.17
    -10 -1 -12 0.05
    10 -1 12 -0.01
    10 1 12 0.13
    -10 1 -12 0.01
    -11 -1 -12 0.11
    11 -1 12 0.13
    11 1 12 -0.03
    -11 1 -12 0.03
    -12 -1 -12 0.1
    12 -1 12 0.1
    12 1 12 -0.05
    -12 1 -12 0.12
    -13 -2 12 0.19
    -13 2 12 0.18
    -12 -2 12 1.44
    -12 2 12 1.61
    -11 -2 12 0.58
    -11 2 12 0.64
    -10 -2 12 2.11
    -10 2 12 2.23
    -9 -2 12 0.01
    -9 2 12 0.11
    -8 -2 12 1.43
    -8 2 12 1.62
    -7 -2 12 0.38
    -7 2 12 0.53
    -7 2 12 0.45
    -6 -2 12 4.35
    -6 2 12 4.23
    6 2 -12 4.34
    -6 2 12 4.1
    -5 -2 12 0.2
    -5 2 12 0.06
    -5 2 12 0.17
    5 2 -12 0.22
    -4 -2 12 2.32
    -4 2 12 2.43
    4 2 -12 2.63
    -4 2 12 2.56
    -3 -2 12 0.3
    -3 -2 12 0.31
    3 2 -12 0.34
    -3 2 12 0.4
    -3 2 12 0.33
    -2 -2 12 -0.01
    -2 -2 12 0.06
    -2 2 12 0.03
    -2 2 12 0.02
    2 2 -12 0
    -1 -2 12 2.4
    -1 -2 12 2.2
    1 -2 -12 2.23
    -1 2 12 2.24
    1 2 -12 2.33
    -1 2 12 2.41
    0 -2 -12 2.02
    0 -2 12 2.22
    0 -2 12 2.53
    0 2 12 2.24
    0 2 12 2.39
    0 2 -12 2.29
    -1 -2 -12 0.17
    1 -2 12 0.19
    1 -2 12 0.29
    1 2 12 0.4
    -1 2 -12 0.33
    1 2 12 0.24
    -2 -2 -12 2.3
    2 -2 12 2.27
    2 -2 12 1.77
    -2 2 -12 2.26
    2 2 12 2.3
    2 2 12 2.23
    3 -2 12 0.08
    3 -2 12 0.1
    -3 -2 -12 0.07
    -3 2 -12 -0.03
    3 2 12 0.09
    3 2 12 0
    4 -2 12 9.16
    -4 -2 -12 8.87
    4 -2 12 8.93
    4 2 12 9.29
    -4 2 -12 8.76
    4 2 12 8.92
    -5 -2 -12 2.75
    5 -2 12 3.05
    5 -2 12 2.86
    5 2 12 2.74
    5 2 12 2.97
    -5 2 -12 2.38
    -6 -2 -12 0.82
    6 -2 12 1.07
    6 -2 12 0.94
    -6 2 -12 0.99
    6 2 12 1.07
    6 2 12 1.26
    7 -2 12 -0.06
    -7 -2 -12 0.04
    7 -2 12 -0.03
    7 2 12 0.08
    -7 2 -12 -0.11
    8 -2 12 2.08
    -8 -2 -12 2.38
    8 -2 12 2.49
    8 2 12 2.05
    -8 2 -12 1.86
    9 -2 12 0.14
    9 -2 12 0.06
    -9 -2 -12 0.03
    -9 2 -12 0.06
    9 2 12 0.02
    10 -2 12 0.22
    -10 -2 -12 -0.03
    10 2 12 0.11
    -10 2 -12 0.13
    -11 -2 -12 0.13
    11 -2 12 0.01
    11 2 12 -0.08
    -11 2 -12 -0.06
    12 -2 12 0.11
    -12 -2 -12 0.05
    12 2 12 0
    -12 2 -12 0.15
    -13 -3 12 0.19
    -13 3 12 0.04
    -12 -3 12 0.26
    -12 3 12 0.12
    -11 -3 12 0.06
    -11 3 12 0.18
    -10 -3 12 0.25
    -10 3 12 0.07
    -9 -3 12 0.07
    -9 3 12 0
    -8 -3 12 2.13
    -8 3 12 1.95
    -8 3 12 1.94
    -7 -3 12 0.16
    -7 3 12 0.15
    -7 3 12 0
    7 3 -12 0.14
    -6 -3 12 0.01
    6 3 -12 0.09
    -6 3 12 0.11
    -6 3 12 0.02
    -5 -3 12 3.05
    -5 3 12 3.38
    -5 3 12 3.39
    5 3 -12 3.74
    -4 -3 12 2.15
    4 3 -12 2.32
    -4 3 12 2.13
    -4 3 12 2.13
    -3 -3 12 0.6
    3 3 -12 0.55
    -3 3 12 0.46
    -3 3 12 0.57
    -2 -3 12 3.81
    -2 -3 12 3.9
    -2 3 12 3.8
    2 3 -12 3.99
    -2 3 12 3.46
    1 -3 -12 1.36
    -1 -3 12 1.57
    -1 -3 12 1.64
    1 3 -12 1.58
    -1 3 12 1.48
    -1 3 12 1.37
    0 -3 12 6.2
    0 -3 12 5.85
    0 -3 -12 6.03
    0 3 12 5.81
    0 3 -12 5.99
    0 3 12 5.82
    1 -3 12 9.84
    1 -3 12 9.65
    -1 -3 -12 9.85
    1 3 12 9.8
    1 3 12 9.58
    -1 3 -12 9.78
    2 -3 12 1.83
    -2 -3 -12 1.63
    2 -3 12 1.64
    2 3 12 1.78
    -2 3 -12 1.57
    2 3 12 1.66
    3 -3 12 0.24
    3 -3 12 0.2
    -3 -3 -12 0.39
    3 3 12 0.31
    -3 3 -12 0.32
    3 3 12 0.27
    4 -3 12 0
    -4 -3 -12 -0.02
    4 -3 12 0.01
    4 3 12 -0.02
    -4 3 -12 0.01
    4 3 12 0.08
    5 -3 12 4.13
    -5 -3 -12 4.37
    5 -3 12 4.18
    -5 3 -12 4.15
    5 3 12 4.35
    5 3 12 4.01
    6 -3 12 0.1
    6 -3 12 0.01
    -6 -3 -12 0.12
    6 3 12 0.03
    -6 3 -12 0.08
    6 3 12 -0.08
    7 -3 12 2.65
    7 -3 12 2.53
    -7 -3 -12 2.93
    7 3 12 2.24
    -7 3 -12 2.83
    -8 -3 -12 0.92
    8 -3 12 0.63
    8 -3 12 0.65
    -8 3 -12 0.62
    8 3 12 0.61
    9 -3 12 0.1
    -9 -3 -12 0.01
    9 -3 12 0.13
    9 3 12 0.01
    -9 3 -12 0.01
    10 -3 12 0.02
    -10 -3 -12 0.12
    10 -3 12 0.1
    -10 3 -12 0.12
    10 3 12 -0.03
    11 -3 12 0.08
    -11 -3 -12 0.04
    -11 3 -12 0.03
    11 3 12 -0.08
    -13 4 12 0.16
    -12 -4 12 0.02
    -12 4 12 0.13
    -11 -4 12 0.39
    -11 4 12 0.57
    -10 -4 12 0.93
    -10 4 12 0.88
    -9 -4 12 0.09
    -9 4 12 0.01
    -9 4 12 0.02
    -8 -4 12 2.89
    -8 4 12 2.79
    -8 4 12 2.71
    8 4 -12 3.26
    -7 -4 12 3.73
    -7 4 12 3.62
    -7 4 12 3.96
    7 4 -12 3.75
    -6 -4 12 0.03
    -6 4 12 0.02
    -6 4 12 -0.03
    6 4 -12 0.04
    -5 -4 12 -0.02
    -5 4 12 0.04
    5 4 -12 0.04
    -5 4 12 -0.01
    -4 -4 12 5.04
    -4 4 12 5.03
    -4 4 12 4.92
    4 4 -12 4.6
    -3 -4 12 0.59
    3 4 -12 0.67
    -3 4 12 0.71
    -3 4 12 0.58
    -2 -4 12 0.04
    2 4 -12 0.13
    -2 4 12 0.01
    -2 4 12 -0.04
    -1 -4 12 1.74
    -1 -4 12 1.75
    -1 4 12 1.9
    1 4 -12 2.09
    -1 4 12 1.87
    0 -4 12 0.06
    0 -4 -12 -0.03
    0 -4 12 -0.03
    0 4 12 -0.02
    0 4 -12 -0.03
    0 4 12 0
    1 -4 12 5.58
    -1 -4 -12 5.69
    1 -4 12 6.22
    1 4 12 5.92
    -1 4 -12 5.9
    1 4 12 6.18
    -2 -4 -12 2.46
    2 -4 12 2.61
    2 -4 12 2.39
    2 4 12 2.41
    2 4 12 2.47
    -2 4 -12 2.67
    -3 -4 -12 12.18
    3 -4 12 12.25
    3 -4 12 11.45
    3 4 12 11.62
    3 4 12 11.51
    -3 4 -12 11.5
    4 -4 12 1.84
    -4 -4 -12 2.32
    4 -4 12 2.54
    4 4 12 2.37
    4 4 12 2.57
    -4 4 -12 2.22
    5 -4 12 0.79
    -5 -4 -12 0.58
    5 -4 12 0.6
    -5 4 -12 0.69
    5 4 12 0.63
    5 4 12 0.67
    -6 -4 -12 -0.04
    6 -4 12 0
    6 -4 12 0.04
    6 4 12 0.14
    -6 4 -12 0.06
    -7 -4 -12 0.75
    7 -4 12 0.82
    7 -4 12 0.48
    -7 4 -12 0.71
    7 4 12 0.54
    8 -4 12 -0.02
    -8 -4 -12 0.06
    8 -4 12 0.04
    8 4 12 0.05
    -8 4 -12 0.09
    9 -4 12 0.15
    -9 -4 -12 0
    9 -4 12 0.03
    9 4 12 -0.03
    -9 4 -12 -0.04
    -10 -4 -12 0.07
    10 -4 12 0.08
    10 -4 12 0.09
    10 4 12 0.13
    -10 4 -12 0
    -11 -4 -12 0
    11 -4 12 0.02
    -11 4 -12 -0.02
    11 4 12 0.14
    -13 5 12 0.24
    -12 5 12 0.3
    -11 -5 12 0.36
    -11 5 12 0.27
    -10 -5 12 0.02
    -10 5 12 0.07
    -9 -5 12 -0.09
    -9 5 12 0.02
    -9 5 12 0.09
    -8 -5 12 0.1
    -8 5 12 0.2
    -8 5 12 0.16
    8 5 -12 0.17
    -7 -5 12 0.01
    -7 5 12 0.02
    -7 5 12 -0.01
    7 5 -12 -0.05
    -6 -5 12 0.31
    -6 5 12 0.32
    -6 5 12 0.4
    6 5 -12 0.43
    -5 -5 12 2.07
    5 5 -12 1.84
    -5 5 12 2.41
    -5 5 12 2.18
    -4 -5 12 11.03
    -4 5 12 11.03
    -4 5 12 10.82
    4 5 -12 10.93
    -3 -5 12 0.07
    3 5 -12 0.19
    -3 5 12 0.17
    -3 5 12 0.09
    -2 -5 12 0.99
    2 5 -12 1.12
    -2 5 12 0.97
    -2 5 12 1
    -1 -5 12 7.81
    -1 -5 12 7.5
    -1 5 12 7.55
    -1 5 12 8.15
    1 5 -12 7.33
    0 -5 -12 4.72
    0 -5 12 5.24
    0 -5 12 5.04
    0 5 12 4.98
    0 5 -12 5.1
    0 5 12 5.09
    1 -5 12 0.03
    1 -5 12 0.02
    -1 -5 -12 0
    -1 5 -12 0
    1 5 12 0.01
    1 5 12 0.01
    2 -5 12 0.78
    -2 -5 -12 0.77
    2 -5 12 0.6
    2 5 12 0.68
    2 5 12 0.66
    -2 5 -12 0.71
    3 -5 12 0.2
    3 -5 12 0.11
    -3 -5 -12 0.17
    -3 5 -12 0.15
    3 5 12 0.2
    3 5 12 0.19
    -4 -5 -12 0.06
    4 -5 12 0.01
    4 -5 12 -0.01
    4 5 12 -0.01
    4 5 12 0.07
    -4 5 -12 -0.02
    5 -5 12 -0.04
    5 -5 12 -0.02
    5 5 12 -0.07
    -5 5 -12 0
    6 -5 12 0.66
    6 -5 12 0.61
    6 5 12 0.53
    -6 5 -12 0.62
    7 -5 12 2.03
    -7 -5 -12 1.79
    7 -5 12 1.65
    -7 5 -12 1.95
    7 5 12 1.82
    8 -5 12 1.2
    -8 -5 -12 1.26
    8 -5 12 1.22
    8 5 12 1.12
    -8 5 -12 1.31
    9 -5 12 0.29
    9 -5 12 0.27
    -9 -5 -12 0.11
    9 5 12 0.1
    -9 5 -12 0.07
    -10 -5 -12 0.13
    10 -5 12 -0.07
    10 -5 12 -0.02
    -10 5 -12 0.08
    10 5 12 -0.07
    11 -5 12 -0.03
    -11 -5 -12 0.06
    11 5 12 0.1
    -11 5 -12 0.15
    -12 6 12 0.83
    -11 6 12 0.54
    -10 -6 12 0.02
    -10 6 12 0.14
    -10 6 12 -0.02
    -9 -6 12 0.16
    9 6 -12 0.15
    -9 6 12 0.14
    -9 6 12 0.02
    -8 -6 12 0.39
    -8 6 12 0.32
    -8 6 12 0.35
    8 6 -12 0.43
    -7 -6 12 5.33
    7 6 -12 5.07
    -7 6 12 5.05
    -7 6 12 4.92
    -6 -6 12 0.08
    -6 6 12 0.11
    6 6 -12 0.17
    -6 6 12 0.1
    -5 -6 12 0.24
    -5 6 12 0.21
    5 6 -12 0.19
    -5 6 12 0.11
    -4 -6 12 0.35
    4 6 -12 0.39
    -4 6 12 0.2
    -4 6 12 0.3
    -3 -6 12 1.72
    3 6 -12 1.77
    -3 6 12 1.64
    -3 6 12 1.76
    -2 -6 12 3.3
    -2 6 12 3.11
    2 6 -12 3.53
    -2 6 12 3.24
    -1 -6 12 0.09
    -1 6 12 0
    -1 6 12 0.03
    1 6 -12 -0.02
    0 -6 12 0.33
    0 -6 12 0.27
    0 6 -12 0.27
    0 6 12 0.37
    0 6 12 0.22
    1 -6 12 3.18
    1 -6 12 2.99
    -1 -6 -12 2.99
    1 6 12 2.75
    1 6 12 2.89
    -1 6 -12 3.26
    2 -6 12 9.24
    2 -6 12 9.66
    2 6 12 9.4
    -2 6 -12 9.45
    2 6 12 9.66
    3 -6 12 3.14
    3 -6 12 3.18
    3 6 12 2.98
    3 6 12 3.18
    -3 6 -12 3.11
    4 -6 12 2.62
    4 -6 12 2.66
    -4 6 -12 2.58
    4 6 12 2.51
    5 -6 12 0.15
    5 -6 12 0.22
    -5 6 -12 0.3
    5 6 12 0.31
    5 6 12 0.21
    6 -6 12 2.05
    6 -6 12 1.71
    -6 6 -12 1.77
    6 6 12 1.96
    7 -6 12 0.09
    7 -6 12 0.03
    7 6 12 -0.02
    -7 6 -12 0.06
    8 -6 12 0.29
    8 -6 12 0.47
    -8 6 -12 0.37
    8 6 12 0.1
    9 -6 12 0.35
    9 -6 12 0.17
    9 6 12 0.14
    -9 6 -12 0.23
    10 -6 12 0.07
    -10 -6 -12 0.04
    10 -6 12 0.12
    10 6 12 0.15
    -10 6 -12 0.07
    11 -6 12 0.24
    -11 -6 -12 0.18
    -11 6 -12 -0.04
    11 6 12 -0.13
    -12 7 12 0.15
    -11 7 12 0.08
    -10 -7 12 0.4
    -10 7 12 0.49
    -10 7 12 0.28
    -9 -7 12 1.8
    -9 7 12 1.85
    9 7 -12 1.73
    -9 7 12 1.71
    -8 -7 12 0.19
    -8 7 12 0.17
    -8 7 12 0.15
    8 7 -12 0.02
    -7 -7 12 0.22
    -7 7 12 0.46
    7 7 -12 0.24
    -7 7 12 0.1
    -6 -7 12 1.37
    -6 7 12 1.83
    -6 7 12 1.88
    6 7 -12 1.61
    -5 -7 12 0.6
    5 7 -12 0.54
    -5 7 12 0.58
    -5 7 12 0.49
    -4 -7 12 1.37
    4 7 -12 1.44
    -4 7 12 1.34
    -4 7 12 1.65
    -3 -7 12 0.19
    3 7 -12 0.14
    -3 7 12 0.34
    -3 7 12 0.27
    -2 -7 12 2.39
    -2 7 12 2.46
    2 7 -12 2.19
    -2 7 12 2.46
    -1 -7 12 2.59
    1 7 -12 2.63
    -1 7 12 2.52
    -1 7 12 2.7
    0 -7 12 3.32
    0 -7 12 3.4
    0 7 12 3.59
    0 7 -12 3.42
    0 7 12 2.92
    1 -7 12 5.64
    1 -7 12 5.25
    1 7 12 5.31
    1 7 12 5.47
    -1 7 -12 5.61
    2 -7 12 1.65
    2 -7 12 1.47
    2 7 12 1.39
    2 7 12 1.75
    -2 7 -12 1.81
    3 -7 12 0.95
    3 -7 12 0.59
    3 7 12 0.72
    3 7 12 0.85
    -3 7 -12 0.84
    4 -7 12 1.14
    4 -7 12 0.93
    -4 7 -12 0.85
    4 7 12 1.02
    4 7 12 0.94
    5 -7 12 0
    5 -7 12 0.01
    -5 7 -12 0.15
    5 7 12 -0.01
    5 7 12 0.13
    6 -7 12 5.48
    6 -7 12 5.42
    -6 7 -12 5.65
    6 7 12 4.79
    6 7 12 5.37
    7 -7 12 0.13
    7 -7 12 0.12
    7 7 12 0.07
    7 7 12 -0.02
    -7 7 -12 0.09
    8 -7 12 0.47
    8 -7 12 0.56
    8 7 12 0.58
    -8 7 -12 0.45
    8 7 12 0.45
    9 -7 12 0.08
    9 -7 12 0.19
    9 7 12 0.28
    -9 7 -12 0.08
    10 -7 12 0
    10 7 12 -0.09
    -10 7 -12 0.03
    -11 8 12 2.23
    -11 8 12 2.36
    -10 8 12 0.3
    -10 8 12 0.32
    10 8 -12 0.58
    -9 -8 12 2.91
    -9 8 12 2.61
    -9 8 12 2.74
    9 8 -12 2.72
    -8 -8 12 0.34
    8 8 -12 0.41
    -8 8 12 0.38
    -8 8 12 0.31
    -7 -8 12 0.92
    -7 8 12 0.94
    7 8 -12 1.02
    -7 8 12 0.69
    -6 -8 12 0.22
    6 8 -12 0.18
    -6 8 12 0.17
    -6 8 12 0.25
    -5 -8 12 1.06
    -5 8 12 1.17
    -5 8 12 1.04
    5 8 -12 1.32
    -4 -8 12 0.34
    -4 8 12 0.3
    -4 8 12 0.31
    4 8 -12 0.24
    -3 -8 12 0.01
    -3 8 12 -0.04
    -3 8 12 -0.03
    3 8 -12 0.02
    -2 -8 12 0.89
    -2 8 12 0.86
    -2 8 12 1.05
    2 8 -12 1.03
    -1 -8 12 0.19
    -1 8 12 0.18
    -1 8 12 0.13
    1 8 -12 0.12
    0 -8 12 0.43
    0 8 -12 0.49
    0 8 12 0.34
    0 8 12 0.57
    1 -8 12 0.02
    1 -8 12 0.03
    -1 8 -12 0.08
    1 8 12 0.1
    1 8 12 0.09
    2 -8 12 0.14
    2 -8 12 0.11
    2 8 12 0.02
    -2 8 -12 0.08
    2 8 12 0.11
    3 -8 12 5.26
    3 -8 12 5.96
    -3 8 -12 5.37
    3 8 12 6.22
    3 8 12 5.57
    4 -8 12 0.06
    4 -8 12 0.12
    -4 8 -12 0.06
    4 8 12 0.01
    4 8 12 0.1
    5 -8 12 1.05
    5 -8 12 0.98
    -5 8 -12 1.05
    5 8 12 1.11
    5 8 12 1.15
    6 -8 12 0.55
    6 -8 12 0.46
    6 8 12 0.62
    -6 8 -12 0.53
    6 8 12 0.92
    7 -8 12 1.73
    7 -8 12 1.77
    7 8 12 1.9
    -7 8 -12 1.51
    7 8 12 1.58
    8 -8 12 0.02
    8 -8 12 0.01
    -8 8 -12 -0.15
    8 8 12 0.02
    8 8 12 0.13
    9 -8 12 1.24
    9 -8 12 1.08
    9 8 12 1.09
    9 8 12 1
    -9 8 -12 1.36
    10 -8 12 -0.06
    -10 8 -12 -0.07
    10 8 12 0.05
    10 8 12 0.22
    -11 9 12 -0.09
    -11 9 12 -0.12
    -10 9 12 -0.03
    10 9 -12 0.22
    -10 9 12 -0.02
    -9 9 12 0.26
    9 9 -12 0.26
    -9 9 12 0.37
    -8 -9 12 1.06
    -8 9 12 0.8
    8 9 -12 0.98
    -8 9 12 1.35
    -7 -9 12 -0.02
    7 9 -12 0.09
    -7 9 12 0.09
    -7 9 12 0.05
    -6 -9 12 1.66
    6 9 -12 1.8
    -6 9 12 1.71
    -6 9 12 1.56
    -5 -9 12 1.19
    -5 9 12 1.01
    5 9 -12 0.99
    -5 9 12 1.21
    -4 -9 12 0.04
    -4 9 12 -0.01
    4 9 -12 0.19
    -4 9 12 0.14
    -3 -9 12 0.22
    3 9 -12 0.22
    -3 9 12 0.32
    -3 9 12 0.23
    -2 -9 12 0.02
    2 9 -12 0.16
    -2 9 12 0.06
    -2 9 12 0.07
    -1 -9 12 0.51
    -1 9 12 0.38
    -1 9 12 0.16
    1 9 -12 0.37
    0 -9 12 0.47
    0 9 12 0.48
    0 9 12 0.54
    0 9 -12 0.56
    1 -9 12 0.33
    1 9 12 0.55
    -1 9 -12 0.53
    2 -9 12 0.24
    2 9 12 0.15
    -2 9 -12 0.33
    3 -9 12 0.65
    3 9 12 0.77
    -3 9 -12 0.6
    3 9 12 0.81
    4 -9 12 1.31
    4 -9 12 1
    4 9 12 1.11
    -4 9 -12 1.36
    4 9 12 1.47
    5 -9 12 0.08
    5 -9 12 0
    5 9 12 0.01
    -5 9 -12 0.08
    5 9 12 0.05
    6 -9 12 2.56
    6 -9 12 2.28
    6 9 12 2.57
    -6 9 -12 2.68
    6 9 12 2.64
    7 -9 12 0.2
    7 -9 12 0.11
    -7 9 -12 0.19
    7 9 12 0.15
    7 9 12 0.11
    8 -9 12 0.05
    8 -9 12 0.05
    8 9 12 0.1
    -8 9 -12 -0.06
    8 9 12 -0.14
    9 -9 12 0.1
    9 -9 12 0.08
    9 9 12 0.02
    -9 9 -12 0.17
    9 9 12 0.1
    10 10 -12 0.22
    -10 10 12 0.25
    -10 10 12 0.04
    -9 10 12 0.33
    9 10 -12 0.2
    -9 10 12 0.23
    -8 10 12 -0.05
    8 10 -12 0.03
    -8 10 12 0.08
    -7 -10 12 0.3
    -7 10 12 0.2
    7 10 -12 0.07
    -7 10 12 0.03
    -6 -10 12 0.03
    6 10 -12 0.04
    -6 10 12 0.09
    -6 10 12 0.06
    -5 -10 12 3.2
    5 10 -12 2.7
    -5 10 12 2.79
    -5 10 12 2.6
    -4 -10 12 0.03
    -4 10 12 -0.01
    4 10 -12 -0.08
    -4 10 12 -0.02
    -3 -10 12 2.1
    3 10 -12 2.21
    -3 10 12 2.26
    -3 10 12 1.87
    -2 -10 12 0.68
    -2 10 12 0.71
    2 10 -12 0.53
    -2 10 12 0.6
    -1 -10 12 0.21
    1 10 -12 0.38
    -1 10 12 0.28
    -1 10 12 0.17
    0 -10 12 1.65
    0 10 -12 1.78
    0 10 12 1.6
    1 -10 12 3.63
    -1 10 -12 3.67
    1 10 12 3.37
    2 -10 12 0.07
    -2 10 -12 0.1
    2 10 12 0.06
    3 -10 12 2.6
    -3 10 -12 1.92
    3 10 12 1.62
    -3 10 -12 2.13
    4 -10 12 0.43
    4 10 12 0.12
    -4 10 -12 0.52
    4 10 12 0.22
    5 -10 12 -0.04
    5 10 12 0.03
    5 10 12 -0.08
    -5 10 -12 0.05
    6 -10 12 -0.08
    6 10 12 -0.02
    6 10 12 0.01
    -6 10 -12 -0.03
    7 -10 12 0.05
    7 10 12 -0.03
    7 10 12 0.06
    -7 10 -12 0.01
    8 -10 12 -0.01
    8 10 12 0.12
    8 10 12 0.14
    -8 10 -12 0.12
    9 -10 12 0.01
    9 10 12 0.06
    9 10 12 0.02
    -9 10 -12 0.09
    9 11 -12 -0.03
    -9 11 12 0.01
    -9 11 12 -0.07
    -8 11 12 0.34
    8 11 -12 0.2
    -8 11 12 0.29
    -7 11 12 0.23
    -7 11 12 0.18
    7 11 -12 0.19
    -6 -11 12 0.07
    -6 11 12 0.06
    -6 11 12 0.27
    6 11 -12 0.11
    -5 -11 12 0.05
    5 11 -12 0.1
    -5 11 12 0.12
    -5 11 12 0.06
    -4 -11 12 0.06
    -4 11 12 0.07
    4 11 -12 0.16
    -4 11 12 0.13
    -3 -11 12 0.67
    -3 11 12 0.88
    3 11 -12 0.68
    -3 11 12 0.51
    -2 -11 12 -0.07
    -2 11 12 0.06
    2 11 -12 -0.02
    -2 11 12 0.16
    -1 -11 12 0.46
    -1 11 12 0.74
    -1 11 12 0.49
    1 11 -12 0.57
    0 -11 12 0.95
    0 11 -12 0.78
    0 11 12 0.59
    1 -11 12 -0.02
    -1 11 -12 0.1
    1 11 12 0.15
    2 -11 12 0.01
    2 11 12 -0.05
    -2 11 -12 -0.01
    3 -11 12 0.26
    -3 11 -12 0.17
    3 11 12 0.07
    4 -11 12 0.67
    -4 11 -12 0.61
    4 11 12 0.48
    -4 11 -12 0.33
    5 -11 12 0.37
    -5 11 -12 0.27
    -5 11 -12 0.22
    5 11 12 0.21
    6 -11 12 0.56
    -6 11 -12 0.2
    6 11 12 0.4
    -6 11 -12 0.26
    6 11 12 0.5
    7 -11 12 0.04
    7 11 12 0.01
    -7 11 -12 -0.07
    7 11 12 -0.02
    -7 11 -12 0
    8 -11 12 0.02
    8 11 12 -0.05
    -8 11 -12 -0.08
    8 11 12 0.17
    -8 11 -12 -0.11
    -8 12 12 0.23
    -8 12 12 0.28
    8 12 -12 0.39
    -7 12 12 1.24
    -7 12 12 1.07
    7 12 -12 1.28
    -6 12 12 0.18
    6 12 -12 0.18
    -6 12 12 0.1
    -5 -12 12 2.99
    -5 12 12 3.26
    5 12 -12 3.11
    -5 12 12 3.19
    -4 -12 12 1.2
    -4 12 12 1.35
    4 12 -12 1.05
    -4 12 12 0.9
    -3 -12 12 0.98
    -3 12 12 0.86
    -3 12 12 0.94
    3 12 -12 0.96
    -2 -12 12 0.03
    -2 12 12 0.09
    2 12 -12 0
    -1 -12 12 0.3
    -1 12 12 0.14
    1 12 -12 0.26
    0 -12 12 0.28
    0 12 12 0.29
    0 12 -12 0.24
    1 -12 12 0.31
    -1 12 -12 0.18
    1 12 12 0.16
    2 -12 12 2.28
    -2 12 -12 2.38
    2 12 12 2.78
    3 -12 12 1.33
    -3 12 -12 1.71
    3 12 12 1.42
    4 -12 12 0.01
    4 12 12 -0.05
    -4 12 -12 0.12
    5 -12 12 0.24
    5 12 12 -0.05
    -5 12 -12 0.09
    -5 12 -12 -0.07
    6 -12 12 0.04
    -6 12 -12 0.1
    -6 12 -12 0.06
    6 12 12 0
    7 -12 12 0.85
    -7 12 -12 0.78
    7 12 12 0.9
    -7 12 -12 1.14
    7 12 12 1.01
    -7 13 12 -0.09
    7 13 -12 -0.12
    -7 13 12 0.07
    6 13 -12 0.04
    -6 13 12 -0.01
    -6 13 12 -0.02
    5 13 -12 0.21
    -5 13 12 0.4
    -5 13 12 0.35
    -4 -13 12 1.86
    -4 13 12 1.28
    -4 13 12 1.39
    4 13 -12 1.43
    -3 -13 12 0.02
    3 13 -12 0.08
    -3 13 12 -0.06
    -2 -13 12 0.2
    2 13 -12 0.18
    -2 13 12 0.22
    -1 -13 12 1.44
    -1 13 12 1.1
    1 13 -12 0.9
    0 -13 12 0.49
    0 13 -12 0.61
    0 13 12 0.9
    1 -13 12 0.49
    1 13 12 0.55
    -1 13 -12 0.52
    2 -13 12 0.82
    2 13 12 0.52
    -2 13 -12 0.7
    3 -13 12 -0.14
    3 13 12 0.11
    -3 13 -12 0.17
    4 -13 12 0.09
    -4 13 -12 0
    4 13 12 -0.12
    5 -13 12 0.18
    -5 13 -12 0.22
    5 13 12 0.07
    6 -13 12 0.89
    6 13 12 0.9
    -6 13 -12 1.12
    6 14 -12 0.62
    -6 14 12 0.53
    -6 14 12 0.44
    -5 14 12 0.57
    -5 14 12 0.48
    5 14 -12 0.51
    4 14 -12 0.02
    -4 14 12 -0.02
    -3 -14 12 0.7
    3 14 -12 0.51
    -3 14 12 0.78
    -2 -14 12 -0.02
    -2 14 12 -0.01
    2 14 -12 0.05
    -1 -14 12 0.43
    -1 14 12 0.23
    1 14 -12 0.39
    0 -14 12 0.29
    0 14 12 0.02
    0 14 -12 0.21
    1 -14 12 0
    -1 14 -12 0.11
    1 14 12 -0.02
    2 -14 12 4.79
    2 14 12 4.51
    -2 14 -12 4.77
    3 -14 12 0.42
    -3 14 -12 0.44
    3 14 12 0.43
    4 -14 12 1.24
    -4 14 -12 1.67
    4 14 12 1.83
    3 15 -12 3.15
    -3 15 12 4.12
    -2 -15 12 1.6
    -2 15 12 2.15
    2 15 -12 1.54
    -1 -15 12 1.94
    -1 15 12 1.58
    1 15 -12 2.02
    0 -15 12 0.92
    0 15 -12 0.86
    0 15 12 0.81
    1 -15 12 0.08
    -1 15 -12 -0.04
    1 15 12 0.07
    2 -15 12 0.04
    -2 15 -12 0.09
    2 15 12 -0.14
    -13 0 13 0.04
    -12 0 13 -0.08
    -11 0 13 0.03
    -10 0 13 -0.03
    -9 0 13 0.02
    -8 0 13 -0.04
    -7 0 13 0.76
    -6 0 13 0.03
    -5 0 13 1.07
    -4 0 13 0
    -4 0 13 0.03
    -3 0 13 2.48
    -3 0 13 2.85
    3 0 -13 2.43
    2 0 -13 0.04
    -2 0 13 -0.01
    -2 0 13 0.05
    1 0 -13 29.88
    -1 0 13 30.4
    -1 0 13 30.69
    0 0 -13 0.07
    0 0 13 0.08
    0 0 13 0.05
    1 0 13 4.45
    -1 0 -13 4.66
    1 0 13 4.47
    2 0 13 -0.01
    -2 0 -13 -0.01
    2 0 13 0.01
    3 0 13 1.14
    -3 0 -13 1.07
    3 0 13 1
    -4 0 -13 0.01
    4 0 13 0.04
    4 0 13 0.03
    5 0 13 0.32
    -5 0 -13 0.21
    5 0 13 0.23
    6 0 13 0.06
    6 0 13 -0.01
    -6 0 -13 -0.03
    7 0 13 0.01
    7 0 13 -0.08
    -7 0 -13 0.04
    -8 0 -13 -0.11
    8 0 13 -0.06
    8 0 13 -0.01
    -9 0 -13 0.2
    9 0 13 0.08
    -10 0 -13 0.05
    10 0 13 0.08
    11 0 13 0.26
    -11 0 -13 0.4
    -13 -1 13 0.25
    -13 1 13 0.34
    -12 -1 13 -0.02
    -12 1 13 -0.15
    -11 -1 13 -0.04
    -11 1 13 0.19
    -10 -1 13 0.86
    -10 1 13 0.42
    -9 -1 13 0.45
    -9 1 13 0.18
    -8 -1 13 -0.02
    -8 1 13 0.04
    -7 -1 13 -0.02
    -7 1 13 0.03
    -6 -1 13 0.09
    -6 1 13 0.04
    -5 -1 13 0.33
    -5 1 13 0.29
    -5 1 13 0.29
    -4 -1 13 3.39
    -4 -1 13 3.72
    -4 1 13 3.41
    4 1 -13 3.59
    -4 1 13 3.35
    -3 -1 13 2.17
    -3 -1 13 2.17
    -3 1 13 2.17
    3 1 -13 2.06
    -3 1 13 2.1
    -2 -1 13 4.8
    2 -1 -13 4.59
    -2 -1 13 4.35
    2 1 -13 4.57
    -2 1 13 4.5
    -2 1 13 4.83
    1 -1 -13 0
    -1 -1 13 -0.02
    -1 -1 13 -0.06
    1 1 -13 -0.01
    -1 1 13 -0.01
    -1 1 13 0.03
    0 -1 -13 -0.05
    0 -1 13 -0.01
    0 -1 13 -0.02
    0 1 -13 0.04
    0 1 13 -0.05
    0 1 13 -0.04
    1 -1 13 0.22
    1 -1 13 0.41
    -1 -1 -13 0.35
    -1 1 -13 0.41
    1 1 13 0.23
    1 1 13 0.24
    2 -1 13 5.02
    2 -1 13 5.75
    -2 -1 -13 5.51
    2 1 13 5.91
    -2 1 -13 5.8
    2 1 13 5.66
    -3 -1 -13 -0.03
    3 -1 13 -0.02
    3 -1 13 -0.03
    3 1 13 0.08
    -3 1 -13 -0.02
    3 1 13 0.02
    -4 -1 -13 0.31
    4 -1 13 0.46
    4 -1 13 0.34
    4 1 13 0.32
    -4 1 -13 0.49
    4 1 13 0.3
    5 -1 13 0.07
    -5 -1 -13 0.23
    5 -1 13 0.21
    5 1 13 0.21
    -5 1 -13 0.15
    5 1 13 0.13
    6 -1 13 -0.06
    6 -1 13 0.06
    -6 -1 -13 0.17
    -6 1 -13 0.01
    6 1 13 -0.01
    6 1 13 0.04
    7 -1 13 0.11
    -7 -1 -13 0.21
    7 -1 13 0.07
    -7 1 -13 0.13
    7 1 13 0.07
    7 1 13 0.08
    8 -1 13 0.96
    -8 -1 -13 0.93
    8 -1 13 0.65
    -8 1 -13 0.94
    8 1 13 0.67
    -9 -1 -13 0.14
    9 -1 13 0.05
    9 1 13 0.01
    -9 1 -13 0.02
    10 -1 13 0.2
    -10 -1 -13 0.15
    10 1 13 0.2
    -10 1 -13 -0.02
    11 -1 13 0.47
    -11 -1 -13 0.42
    11 1 13 0.51
    -11 1 -13 0.42
    -13 -2 13 0.12
    -13 2 13 0.4
    -12 -2 13 0.02
    -12 2 13 0.1
    -11 -2 13 0.33
    -11 2 13 0.55
    -10 -2 13 0.25
    -10 2 13 0.3
    -9 -2 13 0.25
    -9 2 13 0.09
    -8 -2 13 1.67
    -8 2 13 1.37
    -7 -2 13 0.09
    -7 2 13 0.03
    -6 -2 13 3.82
    -6 2 13 3.89
    -6 2 13 3.59
    -5 -2 13 1.79
    5 2 -13 1.7
    -5 2 13 1.97
    -5 2 13 1.63
    -4 -2 13 1.22
    -4 2 13 1.25
    -4 2 13 1.53
    4 2 -13 1.53
    -3 -2 13 5.04
    -3 -2 13 5
    -3 2 13 5.02
    3 2 -13 5.01
    -3 2 13 4.92
    -2 -2 13 0.12
    -2 -2 13 0.19
    2 2 -13 0.24
    -2 2 13 0.14
    -2 2 13 0.17
    1 -2 -13 0
    -1 -2 13 0
    -1 -2 13 -0.03
    1 2 -13 0.02
    -1 2 13 -0.05
    -1 2 13 0.02
    0 -2 13 -0.03
    0 -2 -13 -0.03
    0 -2 13 -0.03
    0 2 13 -0.04
    0 2 13 -0.02
    0 2 -13 -0.01
    1 -2 13 0.77
    1 -2 13 0.94
    -1 -2 -13 0.61
    1 2 13 0.73
    -1 2 -13 0.86
    1 2 13 0.68
    2 -2 13 2.07
    2 -2 13 2.34
    -2 -2 -13 2.1
    2 2 13 2.52
    -2 2 -13 2.33
    2 2 13 2.09
    3 -2 13 3.21
    3 -2 13 3.35
    -3 -2 -13 3.49
    -3 2 -13 3.21
    3 2 13 3.29
    3 2 13 3.47
    4 -2 13 0.7
    -4 -2 -13 0.83
    4 -2 13 0.72
    4 2 13 0.71
    -4 2 -13 0.73
    4 2 13 0.62
    5 -2 13 0.8
    -5 -2 -13 0.87
    5 -2 13 0.6
    5 2 13 0.58
    5 2 13 0.7
    -5 2 -13 0.62
    6 -2 13 0.11
    6 -2 13 -0.04
    -6 -2 -13 0.1
    6 2 13 0.15
    -6 2 -13 0.13
    6 2 13 0.2
    7 -2 13 0.27
    7 -2 13 0.26
    -7 -2 -13 0.36
    7 2 13 0.39
    -7 2 -13 0.09
    8 -2 13 0.41
    -8 -2 -13 0.94
    8 -2 13 0.57
    -8 2 -13 0.7
    8 2 13 0.56
    -9 -2 -13 0.42
    9 -2 13 0.59
    9 -2 13 0.49
    -9 2 -13 0.47
    9 2 13 0.72
    -10 -2 -13 -0.16
    10 -2 13 -0.1
    -10 2 -13 -0.01
    10 2 13 0.1
    11 -2 13 -0.09
    -11 -2 -13 0.2
    11 2 13 0.16
    -11 2 -13 0.07
    -13 -3 13 0.02
    -13 3 13 0.07
    -12 -3 13 0.02
    -12 3 13 -0.03
    -11 -3 13 0.02
    -11 3 13 0.06
    -10 -3 13 0.27
    -10 3 13 0.07
    -9 -3 13 2.05
    -9 3 13 2.19
    -8 -3 13 -0.05
    -8 3 13 0.13
    -7 -3 13 5.77
    -7 3 13 5.51
    -7 3 13 5.56
    -6 -3 13 1.07
    6 3 -13 1.25
    -6 3 13 1
    -6 3 13 1.12
    -5 -3 13 0.08
    -5 3 13 -0.01
    -5 3 13 -0.03
    5 3 -13 0.02
    -4 -3 13 0.79
    -4 3 13 0.71
    4 3 -13 0.89
    -4 3 13 0.92
    -3 -3 13 0
    -3 3 13 0
    -3 3 13 0.01
    3 3 -13 -0.01
    -2 -3 13 1.71
    -2 -3 13 1.96
    -2 3 13 1.99
    2 3 -13 1.84
    -2 3 13 2.1
    -1 -3 13 0.05
    -1 -3 13 0.13
    -1 3 13 0.06
    -1 3 13 0.08
    1 3 -13 0.03
    0 -3 -13 0.13
    0 -3 13 0.06
    0 -3 13 0.04
    0 3 13 0.01
    0 3 -13 0.14
    0 3 13 0.11
    -1 -3 -13 2.2
    1 -3 13 2.36
    1 -3 13 2.22
    1 3 13 1.84
    1 3 13 2.34
    -1 3 -13 2.33
    2 -3 13 0.14
    -2 -3 -13 0.13
    2 -3 13 0.12
    -2 3 -13 -0.03
    2 3 13 0.08
    2 3 13 0.05
    3 -3 13 0.03
    3 -3 13 0.01
    -3 -3 -13 -0.04
    3 3 13 -0.05
    3 3 13 -0.02
    -3 3 -13 0.03
    -4 -3 -13 1.22
    4 -3 13 0.82
    4 -3 13 1.26
    4 3 13 0.99
    4 3 13 1.18
    -4 3 -13 1.05
    5 -3 13 0.23
    5 -3 13 0.51
    -5 -3 -13 0.11
    5 3 13 0.3
    -5 3 -13 0.25
    5 3 13 0.29
    -6 -3 -13 0.53
    6 -3 13 0.81
    6 -3 13 0.55
    6 3 13 0.62
    -6 3 -13 0.5
    7 -3 13 0.99
    7 -3 13 0.78
    -7 -3 -13 1.3
    7 3 13 0.61
    -7 3 -13 0.93
    -8 -3 -13 0.25
    8 -3 13 0.28
    8 -3 13 0.45
    -8 3 -13 0.44
    8 3 13 0.53
    9 -3 13 -0.03
    -9 -3 -13 0.11
    9 -3 13 0.12
    -9 3 -13 0.05
    9 3 13 0
    10 -3 13 0.02
    10 -3 13 -0.1
    -10 -3 -13 0.08
    10 3 13 0
    -10 3 -13 -0.09
    -11 -3 -13 0.09
    11 -3 13 -0.05
    -11 3 -13 0.02
    11 3 13 0.06
    -12 -4 13 -0.03
    -12 4 13 0.05
    -11 -4 13 0.08
    -11 4 13 0.05
    -10 -4 13 2.98
    -10 4 13 3.05
    -9 -4 13 0.07
    -9 4 13 0.03
    -8 -4 13 -0.02
    -8 4 13 -0.08
    -8 4 13 -0.02
    -7 -4 13 1.09
    -7 4 13 0.95
    -7 4 13 0.99
    -6 -4 13 0.27
    -6 4 13 0.25
    6 4 -13 0.27
    -6 4 13 0.19
    -5 -4 13 0.36
    5 4 -13 0.51
    -5 4 13 0.48
    -5 4 13 0.45
    -4 -4 13 1.78
    -4 4 13 2.15
    -4 4 13 1.97
    4 4 -13 1.97
    -3 -4 13 -0.02
    -3 4 13 -0.01
    -3 4 13 0
    3 4 -13 -0.03
    -2 -4 13 3.43
    -2 4 13 3.37
    -2 4 13 3.61
    2 4 -13 3.1
    -1 -4 13 0.03
    -1 -4 13 -0.02
    -1 4 13 -0.04
    -1 4 13 0.03
    1 4 -13 0.09
    0 -4 13 -0.03
    0 -4 13 0.02
    0 4 13 -0.02
    0 4 -13 0
    0 4 13 -0.06
    1 -4 13 0.07
    1 -4 13 0.06
    -1 -4 -13 0.18
    1 4 13 0.11
    -1 4 -13 0.1
    1 4 13 0.07
    2 -4 13 -0.02
    2 -4 13 0.01
    -2 -4 -13 0.08
    2 4 13 0
    2 4 13 0
    -2 4 -13 0.02
    3 -4 13 0.73
    -3 -4 -13 0.61
    3 -4 13 0.61
    -3 4 -13 0.57
    3 4 13 0.51
    3 4 13 0.7
    4 -4 13 0.92
    4 -4 13 1.06
    -4 -4 -13 1.21
    4 4 13 0.81
    4 4 13 0.97
    -4 4 -13 1.17
    -5 -4 -13 0.03
    5 -4 13 -0.03
    5 -4 13 0.02
    -5 4 -13 -0.01
    5 4 13 0
    6 -4 13 0
    -6 -4 -13 0.14
    6 -4 13 0.01
    -6 4 -13 0.05
    6 4 13 0.17
    7 -4 13 0.19
    7 -4 13 0.29
    -7 -4 -13 0.14
    7 4 13 0.2
    -7 4 -13 0.09
    8 -4 13 0.11
    8 -4 13 0.25
    -8 -4 -13 0.19
    -8 4 -13 0.18
    8 4 13 0.29
    9 -4 13 0.37
    -9 -4 -13 0.24
    9 -4 13 0.42
    9 4 13 0.32
    -9 4 -13 0.44
    -10 -4 -13 2.25
    10 -4 13 2.21
    10 -4 13 2.25
    -10 4 -13 1.94
    10 4 13 1.69
    -11 -4 -13 0.02
    11 -4 13 0.12
    11 4 13 0.22
    -11 4 -13 0.08
    -12 5 13 -0.01
    -11 -5 13 -0.19
    -11 5 13 -0.09
    -10 -5 13 -0.07
    -10 5 13 0.15
    -9 -5 13 0.77
    -9 5 13 0.31
    -8 -5 13 0.06
    -8 5 13 -0.04
    -8 5 13 0
    -7 -5 13 2.03
    7 5 -13 2.12
    -7 5 13 1.84
    -7 5 13 1.98
    -6 -5 13 1.38
    -6 5 13 1.05
    -6 5 13 1.27
    6 5 -13 1.58
    -5 -5 13 0.38
    -5 5 13 0.29
    -5 5 13 0.29
    5 5 -13 0.2
    -4 -5 13 0.12
    -4 5 13 0.19
    4 5 -13 0.17
    -4 5 13 0.09
    -3 -5 13 1.67
    -3 5 13 1.96
    -3 5 13 1.93
    3 5 -13 1.82
    -2 -5 13 0.26
    -2 5 13 0.25
    -2 5 13 0.4
    2 5 -13 0.26
    -1 -5 13 0.07
    -1 5 13 0.02
    1 5 -13 0.14
    -1 5 13 0.08
    0 -5 13 3.65
    0 -5 13 3.96
    0 5 -13 3.59
    0 5 13 3.62
    0 5 13 3.39
    1 -5 13 4.78
    -1 -5 -13 4.34
    1 -5 13 4.58
    -1 5 -13 4.34
    1 5 13 4.46
    1 5 13 4.62
    -2 -5 -13 2.18
    2 -5 13 1.95
    2 -5 13 2.3
    -2 5 -13 1.98
    2 5 13 2.09
    2 5 13 2.2
    3 -5 13 0.03
    -3 -5 -13 0.19
    3 -5 13 0
    3 5 13 0.14
    -3 5 -13 0.16
    3 5 13 0.2
    4 -5 13 0
    4 -5 13 0.13
    -4 -5 -13 0.06
    -4 5 -13 -0.05
    4 5 13 0.04
    4 5 13 0.01
    -5 -5 -13 0.02
    5 -5 13 0.07
    5 -5 13 0
    5 5 13 0
    -5 5 -13 0.04
    -6 -5 -13 0.64
    6 -5 13 0.58
    6 -5 13 0.63
    6 5 13 0.79
    -6 5 -13 0.6
    7 -5 13 0.33
    7 -5 13 0.56
    -7 -5 -13 0.26
    7 5 13 0.47
    -7 5 -13 0.24
    8 -5 13 0.12
    -8 -5 -13 0.32
    8 -5 13 0.13
    -8 5 -13 0.16
    8 5 13 0.15
    9 -5 13 -0.04
    -9 -5 -13 0.09
    9 -5 13 0.19
    9 5 13 0.07
    -9 5 -13 -0.02
    10 -5 13 0.06
    10 -5 13 0.02
    -10 -5 -13 0.14
    10 5 13 0.09
    -10 5 -13 0.03
    -12 6 13 0.08
    -11 -6 13 0.13
    -11 6 13 0.35
    -10 -6 13 0.69
    -10 6 13 0.83
    -9 -6 13 0
    -9 6 13 0.09
    -9 6 13 0.02
    -8 -6 13 0.07
    -8 6 13 0.05
    -8 6 13 0.02
    8 6 -13 -0.01
    -7 -6 13 0.13
    7 6 -13 0.15
    -7 6 13 0.24
    -7 6 13 0.05
    -6 -6 13 0.52
    -6 6 13 0.36
    6 6 -13 0.36
    -6 6 13 0.44
    -5 -6 13 1.5
    -5 6 13 1.44
    5 6 -13 1.58
    -5 6 13 1.38
    -4 -6 13 0.52
    -4 6 13 0.38
    4 6 -13 0.44
    -4 6 13 0.48
    -3 -6 13 9.29
    3 6 -13 9.32
    -3 6 13 8.94
    -3 6 13 9.32
    -2 -6 13 0.12
    -2 6 13 0.21
    2 6 -13 0.15
    -2 6 13 0.1
    -1 -6 13 0.38
    -1 6 13 0.32
    -1 6 13 0.39
    1 6 -13 0.33
    0 -6 13 0.18
    0 -6 13 0.08
    0 6 -13 0.11
    0 6 13 0.12
    0 6 13 0.01
    1 -6 13 0.15
    1 -6 13 0.14
    1 6 13 0.16
    -1 6 -13 0.16
    1 6 13 0.2
    2 -6 13 1.16
    2 -6 13 0.88
    -2 -6 -13 1.19
    -2 6 -13 1.11
    2 6 13 1.01
    2 6 13 1.39
    3 -6 13 0
    3 -6 13 0.05
    -3 -6 -13 0.05
    -3 6 -13 0.14
    3 6 13 0.17
    3 6 13 0.03
    -4 -6 -13 -0.05
    4 -6 13 0.06
    4 -6 13 0.19
    4 6 13 -0.08
    -4 6 -13 0.09
    5 -6 13 0.17
    5 -6 13 0.41
    -5 -6 -13 0.27
    -5 6 -13 0.19
    5 6 13 0.09
    6 -6 13 0.24
    -6 -6 -13 0.26
    6 -6 13 0.36
    6 6 13 0.29
    -6 6 -13 0.37
    7 -6 13 -0.04
    7 -6 13 0.1
    -7 -6 -13 0.07
    -7 6 -13 0.03
    7 6 13 0.01
    8 -6 13 0.17
    8 -6 13 0.27
    -8 -6 -13 -0.03
    8 6 13 0.17
    -8 6 -13 0.18
    9 -6 13 1
    -9 -6 -13 0.78
    9 -6 13 0.63
    -9 6 -13 0.85
    9 6 13 0.69
    -10 -6 -13 0.01
    10 -6 13 0.08
    10 -6 13 0.02
    10 6 13 -0.08
    -10 6 -13 0.03
    -11 7 13 0.07
    -10 -7 13 0.8
    -10 7 13 0.48
    -9 -7 13 0.05
    -9 7 13 -0.03
    -9 7 13 -0.02
    -8 -7 13 2.9
    -8 7 13 2.61
    8 7 -13 2.45
    -8 7 13 2.77
    -7 -7 13 0.44
    7 7 -13 0.22
    -7 7 13 0.42
    -7 7 13 0.51
    -6 -7 13 1.51
    6 7 -13 1.52
    -6 7 13 1.31
    -6 7 13 1.26
    -5 -7 13 0
    -5 7 13 -0.03
    5 7 -13 -0.01
    -5 7 13 -0.04
    -4 -7 13 0.07
    4 7 -13 0.04
    -4 7 13 0.15
    -4 7 13 0.07
    -3 -7 13 -0.09
    -3 7 13 -0.05
    -3 7 13 -0.04
    3 7 -13 -0.06
    -2 -7 13 0.59
    -2 7 13 0.71
    -2 7 13 0.75
    2 7 -13 0.79
    -1 -7 13 0.44
    -1 7 13 0.41
    -1 7 13 0.39
    1 7 -13 0.49
    0 -7 13 2.24
    0 7 13 1.95
    0 7 13 1.96
    0 7 -13 1.96
    1 -7 13 0.72
    1 -7 13 0.85
    1 7 13 0.69
    -1 7 -13 0.87
    1 7 13 0.82
    2 -7 13 0.02
    2 -7 13 -0.02
    -2 7 -13 0.07
    2 7 13 0
    2 7 13 0.01
    3 -7 13 0
    3 -7 13 0.09
    -3 7 -13 0.08
    3 7 13 0.07
    4 -7 13 -0.01
    4 -7 13 -0.04
    -4 7 -13 -0.03
    4 7 13 0.06
    5 -7 13 0.2
    5 -7 13 0.23
    -5 7 -13 0.21
    5 7 13 0.05
    6 -7 13 0.21
    6 -7 13 0.64
    -6 7 -13 0.19
    6 7 13 0.42
    7 -7 13 0.05
    7 -7 13 0.23
    -7 7 -13 0.07
    7 7 13 0.08
    8 -7 13 0.92
    8 -7 13 0.4
    8 7 13 0.59
    -8 7 -13 0.93
    9 -7 13 0.1
    9 -7 13 0.06
    -9 -7 -13 -0.05
    9 7 13 0.17
    -9 7 -13 0.13
    -10 -7 -13 -0.06
    10 -7 13 0.04
    10 -7 13 -0.11
    -10 7 -13 0.14
    10 7 13 0.09
    -11 8 13 0.08
    -10 8 13 -0.05
    -10 8 13 0.03
    -9 -8 13 0.65
    -9 8 13 0.57
    9 8 -13 0.51
    -9 8 13 0.59
    -8 -8 13 1.28
    -8 8 13 0.88
    -8 8 13 0.78
    8 8 -13 1.09
    -7 -8 13 2.59
    -7 8 13 2.07
    7 8 -13 2.39
    -7 8 13 2.01
    -6 -8 13 0.6
    -6 8 13 0.85
    -6 8 13 0.55
    6 8 -13 0.77
    -5 -8 13 1.26
    -5 8 13 1.42
    5 8 -13 1.3
    -5 8 13 1.05
    -4 -8 13 1.73
    -4 8 13 1.94
    -4 8 13 1.61
    4 8 -13 2.19
    -3 -8 13 1.23
    -3 8 13 0.94
    3 8 -13 1.27
    -3 8 13 1.04
    -2 -8 13 1.22
    2 8 -13 1.16
    -2 8 13 1.31
    -2 8 13 0.95
    -1 -8 13 0.02
    -1 8 13 0.1
    -1 8 13 -0.02
    1 8 -13 0
    0 -8 13 0.39
    0 8 -13 0.39
    0 8 13 0.29
    0 8 13 0.39
    1 -8 13 -0.02
    1 8 13 -0.01
    -1 8 -13 0.04
    1 8 13 0
    2 -8 13 0.03
    2 -8 13 0.02
    -2 8 -13 0.14
    2 8 13 0.03
    3 -8 13 0.51
    3 -8 13 0.46
    3 8 13 0.35
    -3 8 -13 0.4
    4 -8 13 0.04
    4 -8 13 0.08
    4 8 13 0.16
    -4 8 -13 0.23
    4 8 13 0.25
    5 -8 13 1.2
    5 -8 13 1.29
    -5 8 -13 1
    5 8 13 0.92
    5 8 13 1.08
    6 -8 13 0.52
    6 -8 13 0.46
    6 8 13 0.43
    6 8 13 0.4
    -6 8 -13 0.52
    7 -8 13 0.2
    7 -8 13 0.22
    -7 8 -13 0.22
    7 8 13 0.43
    7 8 13 0.25
    8 -8 13 0.06
    8 -8 13 0.23
    8 8 13 -0.02
    -8 8 -13 -0.11
    9 -8 13 0.04
    9 -8 13 0.12
    -9 8 -13 0.01
    9 8 13 0.14
    -10 9 13 0.01
    -10 9 13 0.05
    -9 9 13 0.14
    9 9 -13 0.06
    -9 9 13 0.24
    -8 -9 13 0.08
    8 9 -13 0.01
    -8 9 13 0.05
    -8 9 13 0.15
    -7 -9 13 0.01
    -7 9 13 -0.05
    7 9 -13 -0.01
    -7 9 13 0.04
    -6 -9 13 1.64
    -6 9 13 2.05
    6 9 -13 1.93
    -6 9 13 2.19
    -5 -9 13 2.34
    -5 9 13 2.08
    5 9 -13 1.89
    -5 9 13 1.87
    -4 -9 13 0.84
    4 9 -13 0.87
    -4 9 13 0.57
    -4 9 13 0.67
    -3 -9 13 3.49
    -3 9 13 3.43
    3 9 -13 3.57
    -3 9 13 3.11
    -2 -9 13 0.04
    2 9 -13 0.04
    -2 9 13 0.03
    -2 9 13 -0.08
    -1 -9 13 1.21
    -1 9 13 0.82
    -1 9 13 0.89
    1 9 -13 0.87
    0 -9 13 0.02
    0 9 13 0.02
    0 9 13 0.02
    0 9 -13 -0.03
    1 -9 13 0.2
    1 9 13 0.08
    -1 9 -13 0.11
    2 -9 13 0.81
    -2 9 -13 0.87
    2 9 13 0.77
    3 -9 13 2.31
    3 -9 13 2.89
    3 9 13 2.44
    -3 9 -13 2.81
    4 -9 13 0.01
    4 -9 13 -0.05
    4 9 13 -0.08
    -4 9 -13 0.03
    5 -9 13 0.34
    5 -9 13 0.21
    5 9 13 0.25
    -5 9 -13 0.25
    5 9 13 0.08
    6 -9 13 -0.02
    6 -9 13 0.09
    6 9 13 0.06
    6 9 13 -0.12
    -6 9 -13 0.06
    7 -9 13 0.43
    7 -9 13 0.02
    7 9 13 0.3
    -7 9 -13 0.23
    7 9 13 0.19
    8 -9 13 -0.09
    8 -9 13 -0.04
    8 9 13 0.04
    8 9 13 -0.02
    -8 9 -13 0.19
    9 -9 13 0.19
    9 -9 13 -0.02
    -9 9 -13 -0.04
    9 9 13 -0.06
    -10 10 13 -0.01
    -10 10 13 -0.03
    -9 10 13 -0.01
    9 10 -13 0.08
    -9 10 13 -0.02
    8 10 -13 0.22
    -8 10 13 0.21
    -8 10 13 0.13
    -7 -10 13 0.25
    -7 10 13 0.16
    7 10 -13 0.18
    -7 10 13 0.24
    -6 -10 13 0.02
    -6 10 13 -0.07
    -6 10 13 -0.06
    6 10 -13 0.05
    -5 -10 13 0.11
    -5 10 13 0.16
    -5 10 13 0.24
    5 10 -13 0.13
    -4 -10 13 0
    -4 10 13 0.02
    -4 10 13 0.06
    4 10 -13 0.06
    -3 -10 13 1.78
    3 10 -13 1.65
    -3 10 13 1.7
    -3 10 13 1.68
    -2 -10 13 9.88
    -2 10 13 9.64
    2 10 -13 9.81
    -2 10 13 9.9
    -1 -10 13 0.74
    -1 10 13 0.62
    1 10 -13 0.69
    -1 10 13 0.68
    0 -10 13 9.21
    0 10 13 9.41
    0 10 -13 9.94
    1 -10 13 0.59
    1 10 13 0.49
    -1 10 -13 0.43
    2 -10 13 1.27
    2 10 13 1.06
    -2 10 -13 1.1
    3 -10 13 0.29
    3 10 13 0.24
    -3 10 -13 0.43
    4 -10 13 0.3
    4 10 13 0.6
    -4 10 -13 0.55
    5 -10 13 0.06
    5 10 13 -0.13
    -5 10 -13 0.02
    6 -10 13 0.17
    6 10 13 0
    -6 10 -13 0.02
    6 10 13 0.03
    7 -10 13 0.06
    7 10 13 0
    -7 10 -13 -0.05
    7 10 13 0.06
    8 -10 13 0.07
    -8 10 -13 0.01
    8 10 13 0.04
    8 10 13 0.05
    9 11 -13 0.02
    -9 11 13 0.2
    -9 11 13 0.15
    8 11 -13 0.09
    -8 11 13 0.1
    -8 11 13 0.27
    -7 11 13 0.07
    7 11 -13 0.09
    -7 11 13 -0.05
    -6 -11 13 0.13
    6 11 -13 0.17
    -6 11 13 0.04
    -6 11 13 0.03
    -5 -11 13 0.07
    -5 11 13 -0.12
    -5 11 13 -0.08
    5 11 -13 -0.03
    -4 -11 13 0.04
    4 11 -13 0.06
    -4 11 13 0.09
    -4 11 13 0.23
    -3 -11 13 2.45
    -3 11 13 2.39
    -3 11 13 2.26
    3 11 -13 2.52
    -2 -11 13 2.08
    2 11 -13 2.07
    -2 11 13 2.22
    -2 11 13 1.94
    -1 -11 13 -0.08
    1 11 -13 -0.03
    -1 11 13 0.17
    0 -11 13 -0.03
    0 11 -13 -0.01
    0 11 13 -0.15
    1 -11 13 3.25
    -1 11 -13 3.18
    1 11 13 3.32
    2 -11 13 -0.04
    -2 11 -13 0.15
    2 11 13 0.17
    3 -11 13 0.51
    -3 11 -13 0.51
    3 11 13 0.29
    4 -11 13 0.06
    -4 11 -13 -0.01
    4 11 13 -0.02
    5 -11 13 -0.04
    -5 11 -13 -0.07
    5 11 13 -0.02
    -5 11 -13 -0.26
    6 -11 13 0.19
    -6 11 -13 0.13
    -6 11 -13 0.07
    6 11 13 0
    7 -11 13 0.16
    -7 11 -13 0.01
    7 11 13 0.09
    -7 11 -13 0.04
    8 12 -13 0.05
    -8 12 13 0.15
    -8 12 13 0.25
    -7 12 13 0.95
    7 12 -13 1.69
    -7 12 13 1.13
    -6 12 13 0.23
    6 12 -13 0.25
    -6 12 13 0.27
    -5 -12 13 1.16
    -5 12 13 1.1
    5 12 -13 1.05
    -5 12 13 0.77
    -4 -12 13 1.39
    -4 12 13 1.23
    4 12 -13 1.16
    -4 12 13 1.08
    -3 -12 13 0.07
    -3 12 13 0.06
    -3 12 13 0.24
    3 12 -13 0.2
    -2 -12 13 0.54
    -2 12 13 0.37
    2 12 -13 0.15
    -1 -12 13 0.71
    1 12 -13 0.72
    -1 12 13 0.92
    0 -12 13 -0.02
    0 12 13 0.02
    0 12 -13 0.19
    1 -12 13 0.03
    -1 12 -13 -0.03
    1 12 13 0.04
    2 -12 13 0.56
    -2 12 -13 0.55
    2 12 13 0.39
    3 -12 13 0.55
    -3 12 -13 0.47
    3 12 13 0.55
    4 -12 13 2.84
    -4 12 -13 2.95
    4 12 13 2.44
    5 -12 13 0.62
    -5 12 -13 0.79
    5 12 13 0.43
    6 -12 13 0.03
    6 12 13 -0.12
    -6 12 -13 -0.05
    -6 13 13 0.99
    6 13 -13 1.21
    -6 13 13 0.92
    -5 13 13 0.25
    -5 13 13 0.54
    5 13 -13 0.55
    -4 -13 13 0.03
    -4 13 13 0.01
    -4 13 13 0.01
    4 13 -13 0.08
    -3 -13 13 -0.02
    -3 13 13 0.02
    3 13 -13 -0.04
    -2 -13 13 0.03
    -2 13 13 0.08
    2 13 -13 -0.06
    -1 -13 13 0.63
    1 13 -13 0.88
    -1 13 13 1.05
    0 -13 13 0.02
    0 13 -13 0.27
    0 13 13 0.04
    1 -13 13 0.06
    -1 13 -13 -0.01
    1 13 13 -0.11
    2 -13 13 0.07
    -2 13 -13 0.1
    2 13 13 0.09
    3 -13 13 0.09
    3 13 13 0.02
    -3 13 -13 0.1
    4 -13 13 0.19
    4 13 13 0.05
    -4 13 -13 0.54
    5 -13 13 0.68
    5 13 13 0.43
    -5 13 -13 0.63
    -4 14 13 -0.18
    4 14 -13 0.03
    -3 -14 13 0.25
    -3 14 13 0.71
    3 14 -13 1.26
    -2 -14 13 0.02
    2 14 -13 0.07
    -2 14 13 0.03
    -1 -14 13 0.05
    -1 14 13 -0.11
    1 14 -13 -0.02
    0 -14 13 0.09
    0 14 13 -0.14
    0 14 -13 0
    1 -14 13 0.04
    1 14 13 -0.11
    -1 14 -13 0.05
    2 -14 13 0.16
    2 14 13 0.04
    -2 14 -13 0.06
    3 -14 13 0.12
    3 14 13 0.14
    -3 14 -13 -0.04
    -12 0 14 0.78
    -11 0 14 -0.15
    -10 0 14 0.21
    -9 0 14 0.01
    -8 0 14 0.55
    -7 0 14 -0.03
    -6 0 14 0.08
    -5 0 14 -0.04
    -4 0 14 7.58
    -4 0 14 6.71
    -3 0 14 0.06
    -3 0 14 -0.02
    -2 0 14 0.27
    -2 0 14 0.15
    2 0 -14 0.25
    -1 0 14 0.03
    1 0 -14 -0.01
    -1 0 14 0.02
    0 0 14 0.34
    0 0 -14 0.28
    0 0 14 0.29
    1 0 14 0.02
    -1 0 -14 0.02
    1 0 14 0.09
    2 0 14 1.9
    -2 0 -14 1.75
    2 0 14 2.08
    3 0 14 0.06
    3 0 14 -0.07
    -3 0 -14 0.03
    -4 0 -14 -0.05
    4 0 14 0.08
    4 0 14 0.07
    5 0 14 0.06
    -5 0 -14 -0.06
    5 0 14 -0.04
    6 0 14 1.32
    6 0 14 1.17
    -6 0 -14 1.23
    7 0 14 0.01
    7 0 14 -0.04
    -7 0 -14 0.05
    -8 0 -14 0.03
    8 0 14 0.11
    9 0 14 0
    -9 0 -14 -0.05
    -10 0 -14 0.32
    10 0 14 0.18
    -12 -1 14 -0.06
    -12 1 14 0.1
    -11 -1 14 0.33
    -11 1 14 0.08
    -10 -1 14 0.08
    -10 1 14 -0.02
    -9 -1 14 0.43
    -9 1 14 0.16
    -8 -1 14 0.4
    -8 1 14 0.34
    -7 -1 14 0.83
    -7 1 14 1.08
    -6 -1 14 -0.05
    -6 1 14 -0.08
    -5 -1 14 0.04
    -5 1 14 0.02
    -5 1 14 0
    -4 -1 14 0.29
    -4 1 14 0.5
    -4 1 14 0.24
    -3 -1 14 0.65
    -3 -1 14 0.54
    -3 1 14 0.62
    3 1 -14 0.76
    -3 1 14 0.61
    -2 -1 14 -0.02
    -2 -1 14 -0.02
    -2 1 14 -0.03
    2 1 -14 0.04
    -2 1 14 -0.06
    -1 -1 14 1.38
    1 -1 -14 1.19
    -1 -1 14 1.32
    -1 1 14 1.21
    1 1 -14 1.35
    -1 1 14 1.28
    0 -1 -14 1.03
    0 -1 14 0.92
    0 -1 14 1.06
    0 1 -14 1.09
    0 1 14 0.96
    0 1 14 1.1
    -1 -1 -14 -0.03
    1 -1 14 -0.01
    1 -1 14 0.06
    1 1 14 0.06
    1 1 14 0.03
    -1 1 -14 0.02
    2 -1 14 3.89
    2 -1 14 3.17
    -2 -1 -14 3.57
    -2 1 -14 4.05
    2 1 14 3.91
    2 1 14 3.78
    3 -1 14 0.1
    -3 -1 -14 0.09
    3 -1 14 0.17
    -3 1 -14 0.09
    3 1 14 0.1
    3 1 14 -0.03
    4 -1 14 1.82
    -4 -1 -14 1.6
    4 -1 14 1.77
    4 1 14 1.37
    -4 1 -14 1.48
    4 1 14 1.64
    5 -1 14 1.12
    5 -1 14 1.05
    -5 -1 -14 1.16
    5 1 14 1.33
    5 1 14 1.14
    -5 1 -14 1.23
    -6 -1 -14 0.06
    6 -1 14 0.19
    6 -1 14 -0.06
    6 1 14 0.07
    -6 1 -14 0.13
    6 1 14 0.1
    -7 -1 -14 0.05
    7 -1 14 -0.01
    7 -1 14 -0.01
    -7 1 -14 0.02
    7 1 14 -0.03
    8 -1 14 0.01
    -8 -1 -14 0.02
    8 -1 14 0.02
    -8 1 -14 -0.03
    8 1 14 -0.12
    9 -1 14 -0.08
    -9 -1 -14 0.09
    -9 1 -14 -0.02
    9 1 14 0.03
    10 -1 14 -0.13
    -10 -1 -14 0.03
    -10 1 -14 0.05
    10 1 14 -0.09
    -12 -2 14 -0.04
    -12 2 14 0.08
    -11 -2 14 0
    -11 2 14 0.11
    -10 -2 14 -0.06
    -10 2 14 0
    -9 -2 14 0.19
    -9 2 14 0.26
    -8 -2 14 0.14
    -8 2 14 0.12
    -7 -2 14 1.28
    -7 2 14 1.07
    -6 -2 14 0.09
    -6 2 14 0.02
    -5 -2 14 2.65
    -5 2 14 3.09
    -5 2 14 2.72
    -4 -2 14 0.52
    -4 2 14 1.02
    -4 2 14 0.55
    -3 -2 14 0.91
    -3 2 14 0.75
    3 2 -14 0.8
    -3 2 14 0.78
    -2 -2 14 0.02
    -2 -2 14 0.08
    -2 2 14 0.01
    2 2 -14 0.08
    -2 2 14 0.07
    -1 -2 14 1.79
    -1 -2 14 1.72
    -1 2 14 1.64
    1 2 -14 1.82
    -1 2 14 1.87
    0 -2 14 0.8
    0 -2 -14 0.59
    0 -2 14 0.74
    0 2 14 0.62
    0 2 14 0.69
    0 2 -14 0.86
    1 -2 14 3.18
    1 -2 14 3.42
    -1 -2 -14 3.63
    1 2 14 3.51
    1 2 14 3.46
    -1 2 -14 3.5
    2 -2 14 0.18
    -2 -2 -14 0.2
    2 -2 14 0.13
    -2 2 -14 0.37
    2 2 14 0.24
    2 2 14 0.21
    3 -2 14 0.04
    3 -2 14 0.08
    -3 -2 -14 0.07
    3 2 14 0.11
    3 2 14 0.03
    -3 2 -14 0.13
    -4 -2 -14 0.51
    4 -2 14 0.47
    4 -2 14 0.51
    -4 2 -14 0.39
    4 2 14 0.32
    4 2 14 0.68
    5 -2 14 0.23
    5 -2 14 0.22
    -5 -2 -14 0.28
    5 2 14 0.37
    5 2 14 0.35
    -5 2 -14 0.24
    6 -2 14 2.07
    6 -2 14 2.06
    -6 -2 -14 1.98
    6 2 14 1.77
    6 2 14 2.26
    -6 2 -14 1.92
    7 -2 14 0.65
    7 -2 14 0.67
    -7 -2 -14 0.71
    7 2 14 0.92
    -7 2 -14 0.52
    -8 -2 -14 0.16
    8 -2 14 -0.01
    8 -2 14 0
    8 2 14 0.07
    -8 2 -14 0.08
    9 -2 14 -0.08
    -9 -2 -14 -0.03
    -9 2 -14 0.07
    9 2 14 0.04
    -10 -2 -14 0.15
    10 -2 14 0.38
    -10 2 -14 0.13
    10 2 14 0.24
    -12 -3 14 0.57
    -12 3 14 0.58
    -11 -3 14 0.04
    -11 3 14 0.15
    -10 -3 14 1.49
    -10 3 14 1.07
    -9 -3 14 0.08
    -9 3 14 -0.05
    -8 -3 14 0.54
    -8 3 14 0.74
    -7 -3 14 -0.04
    -7 3 14 -0.1
    -6 -3 14 0.53
    -6 3 14 0.49
    -6 3 14 0.7
    -5 -3 14 0
    -5 3 14 -0.06
    -5 3 14 0.01
    -4 -3 14 0.06
    -4 3 14 0
    -4 3 14 0.04
    4 3 -14 0.04
    -3 -3 14 0.21
    -3 3 14 0.07
    -3 3 14 0.05
    3 3 -14 0.13
    -2 -3 14 0.19
    -2 3 14 0.14
    -2 3 14 0.33
    2 3 -14 0.23
    -1 -3 14 0.09
    -1 -3 14 0.05
    -1 3 14 0.02
    1 3 -14 0.05
    -1 3 14 0.07
    0 -3 14 1.59
    0 -3 14 1.55
    0 3 14 1.77
    0 3 14 1.61
    0 3 -14 1.69
    1 -3 14 0
    1 -3 14 0.03
    -1 -3 -14 0
    1 3 14 0
    -1 3 -14 -0.03
    1 3 14 -0.05
    2 -3 14 0.02
    -2 -3 -14 0.02
    2 -3 14 0
    2 3 14 0.04
    2 3 14 0.06
    -2 3 -14 0.01
    3 -3 14 0.73
    3 -3 14 0.78
    -3 -3 -14 0.85
    -3 3 -14 1.06
    3 3 14 0.77
    3 3 14 0.86
    4 -3 14 4.04
    4 -3 14 3.8
    -4 -3 -14 3.72
    -4 3 -14 3.91
    4 3 14 4.12
    4 3 14 4.26
    -5 -3 -14 0.57
    5 -3 14 0.79
    5 -3 14 0.63
    -5 3 -14 0.7
    5 3 14 0.7
    5 3 14 0.57
    -6 -3 -14 -0.02
    6 -3 14 0.04
    6 -3 14 -0.01
    6 3 14 0.02
    -6 3 -14 0.03
    -7 -3 -14 2
    7 -3 14 1.94
    7 -3 14 1.74
    -7 3 -14 2.13
    7 3 14 1.53
    -8 -3 -14 -0.03
    8 -3 14 0.02
    8 -3 14 0.16
    -8 3 -14 0.12
    8 3 14 0.28
    9 -3 14 0.91
    9 -3 14 0.8
    -9 -3 -14 1.1
    9 3 14 1.06
    -9 3 -14 1.16
    10 -3 14 0.18
    -10 -3 -14 0.02
    10 3 14 0.13
    -10 3 -14 0.17
    -12 -4 14 1.19
    -12 4 14 1.18
    -11 -4 14 -0.03
    -11 4 14 -0.01
    -10 -4 14 -0.05
    -10 4 14 0.05
    -9 -4 14 -0.07
    -9 4 14 -0.07
    -8 -4 14 -0.11
    -8 4 14 -0.05
    -7 -4 14 0.08
    -7 4 14 0.01
    -7 4 14 -0.01
    -6 -4 14 0.11
    -6 4 14 0.16
    -6 4 14 0.14
    -5 -4 14 1.88
    -5 4 14 1.94
    -5 4 14 1.6
    5 4 -14 1.79
    -4 -4 14 0.29
    4 4 -14 0.47
    -4 4 14 0.31
    -4 4 14 0.34
    -3 -4 14 0.37
    -3 4 14 0.28
    3 4 -14 0.34
    -3 4 14 0.43
    -2 -4 14 0.43
    2 4 -14 0.38
    -2 4 14 0.47
    -2 4 14 0.4
    -1 -4 14 0.13
    -1 4 14 0.22
    1 4 -14 0.16
    -1 4 14 0.17
    0 -4 14 -0.01
    0 -4 14 0.17
    0 4 -14 0.13
    0 4 14 0.11
    0 4 14 0.1
    1 -4 14 0.58
    1 -4 14 0.5
    1 4 14 0.56
    -1 4 -14 0.52
    1 4 14 0.65
    2 -4 14 0.01
    -2 -4 -14 0.03
    2 -4 14 0.17
    2 4 14 0.13
    2 4 14 0.09
    -2 4 -14 0.08
    -3 -4 -14 2.11
    3 -4 14 1.59
    3 -4 14 2.25
    3 4 14 1.84
    3 4 14 1.71
    -3 4 -14 2.05
    4 -4 14 0.08
    -4 -4 -14 0.01
    4 -4 14 -0.04
    4 4 14 0
    4 4 14 -0.06
    -4 4 -14 0.02
    5 -4 14 1.4
    5 -4 14 1.22
    -5 -4 -14 1.34
    -5 4 -14 1.17
    5 4 14 1.48
    6 -4 14 1.26
    -6 -4 -14 0.87
    6 -4 14 0.61
    -6 4 -14 1.23
    6 4 14 0.96
    -7 -4 -14 0.39
    7 -4 14 0.28
    7 -4 14 0.35
    -7 4 -14 0.27
    7 4 14 0.53
    -8 -4 -14 0.04
    8 -4 14 0.06
    8 -4 14 0.01
    -8 4 -14 -0.02
    8 4 14 -0.03
    9 -4 14 0.05
    -9 -4 -14 0.01
    9 -4 14 0.17
    -9 4 -14 0.1
    9 4 14 -0.02
    -10 -4 -14 0.56
    10 -4 14 0.37
    10 -4 14 0.47
    10 4 14 0.53
    -10 4 -14 0.77
    -11 -5 14 0.04
    -11 5 14 -0.03
    -10 -5 14 -0.05
    -10 5 14 -0.08
    -9 -5 14 1.45
    -9 5 14 0.9
    -8 -5 14 0.21
    -8 5 14 0.4
    -7 -5 14 0.08
    -7 5 14 0.21
    -7 5 14 0.08
    -6 -5 14 0.14
    -6 5 14 0.23
    -6 5 14 0.18
    6 5 -14 0.13
    -5 -5 14 0.17
    -5 5 14 0.13
    -5 5 14 0.08
    5 5 -14 0.23
    -4 -5 14 0.34
    -4 5 14 0.21
    -4 5 14 0.18
    4 5 -14 0.14
    -3 -5 14 0.17
    3 5 -14 0.09
    -3 5 14 0.04
    -3 5 14 0.04
    -2 -5 14 0.23
    2 5 -14 0.34
    -2 5 14 0.48
    -2 5 14 0.41
    -1 -5 14 0.04
    -1 5 14 0.13
    -1 5 14 -0.04
    1 5 -14 0.07
    0 -5 14 0.45
    0 -5 14 0.58
    0 5 -14 0.26
    0 5 14 0.46
    0 5 14 0.44
    1 -5 14 2.27
    1 -5 14 1.68
    1 5 14 1.8
    -1 5 -14 2
    1 5 14 2.01
    2 -5 14 1.5
    -2 -5 -14 1.97
    2 -5 14 1.72
    2 5 14 1.51
    -2 5 -14 1.51
    2 5 14 1.67
    3 -5 14 0.04
    -3 -5 -14 -0.01
    3 -5 14 0
    3 5 14 -0.05
    3 5 14 -0.03
    -3 5 -14 0.06
    4 -5 14 0.46
    -4 -5 -14 0.25
    4 -5 14 0.26
    4 5 14 0.4
    -4 5 -14 0.42
    -5 -5 -14 0.12
    5 -5 14 0.05
    5 -5 14 0.18
    -5 5 -14 0.09
    5 5 14 0.02
    6 -5 14 0.03
    -6 -5 -14 0
    6 -5 14 0.05
    6 5 14 0.04
    -6 5 -14 0.04
    7 -5 14 0
    7 -5 14 0.01
    -7 -5 -14 0.18
    -7 5 -14 -0.07
    7 5 14 0.01
    -8 -5 -14 0.04
    8 -5 14 0.01
    8 -5 14 -0.02
    -8 5 -14 0.07
    8 5 14 0.2
    9 -5 14 0.1
    -9 -5 -14 0.31
    9 -5 14 -0.03
    9 5 14 0.11
    -9 5 -14 0.14
    -10 -5 -14 -0.02
    10 -5 14 0.06
    10 -5 14 -0.09
    10 5 14 0.16
    -10 5 -14 -0.05
    -11 -6 14 0.86
    -11 6 14 0.98
    -10 -6 14 0.2
    -10 6 14 0.12
    -9 -6 14 -0.11
    -9 6 14 0
    -8 -6 14 -0.08
    -8 6 14 0.01
    -8 6 14 0.03
    -7 -6 14 0.75
    -7 6 14 0.65
    -7 6 14 0.64
    -6 -6 14 2.35
    -6 6 14 2.55
    -6 6 14 2.9
    6 6 -14 2.38
    -5 -6 14 0.14
    -5 6 14 0.07
    5 6 -14 0.16
    -5 6 14 0.13
    -4 -6 14 0.04
    -4 6 14 0.13
    4 6 -14 0.12
    -4 6 14 0.25
    -3 -6 14 0.01
    -3 6 14 -0.03
    3 6 -14 0.02
    -3 6 14 0
    -2 -6 14 0.42
    -2 6 14 0.27
    -2 6 14 0.4
    2 6 -14 0.31
    -1 -6 14 0.66
    1 6 -14 0.61
    -1 6 14 0.61
    -1 6 14 0.52
    0 -6 14 1.23
    0 6 -14 1.46
    0 6 14 1.62
    0 6 14 1.38
    1 -6 14 0.21
    1 -6 14 0.12
    1 6 14 0.01
    -1 6 -14 0.23
    1 6 14 0.22
    2 -6 14 0.39
    2 -6 14 0.5
    2 6 14 0.44
    2 6 14 0.38
    -2 6 -14 0.49
    3 -6 14 0.03
    3 -6 14 -0.05
    -3 -6 -14 0.04
    3 6 14 0.01
    -3 6 -14 0.08
    4 -6 14 1.4
    -4 -6 -14 1.25
    4 -6 14 1.19
    4 6 14 1.14
    -4 6 -14 1.01
    5 -6 14 0.55
    -5 -6 -14 0.67
    5 -6 14 0.91
    -5 6 -14 0.59
    5 6 14 0.27
    6 -6 14 0.57
    6 -6 14 0.72
    -6 -6 -14 0.62
    -6 6 -14 0.54
    6 6 14 0.31
    -7 -6 -14 0.02
    7 -6 14 0.19
    7 -6 14 0.25
    7 6 14 0.11
    -7 6 -14 0.31
    8 -6 14 0.24
    8 -6 14 0.11
    -8 -6 -14 0.22
    -8 6 -14 0.15
    8 6 14 0.09
    9 -6 14 0.11
    -9 -6 -14 0.38
    9 -6 14 0.49
    9 6 14 0.5
    -9 6 -14 0.17
    -11 7 14 0.44
    -10 -7 14 0.06
    -10 7 14 0.07
    -9 -7 14 3.25
    -9 7 14 2.77
    -9 7 14 2.9
    -8 -7 14 0.02
    -8 7 14 0.02
    -8 7 14 0.07
    -7 -7 14 0.99
    -7 7 14 1.07
    -7 7 14 1.26
    7 7 -14 1.18
    -6 -7 14 0
    -6 7 14 0.18
    6 7 -14 0.07
    -6 7 14 0.08
    -5 -7 14 0.16
    -5 7 14 0.12
    5 7 -14 0.22
    -5 7 14 0.19
    -4 -7 14 0.01
    4 7 -14 -0.02
    -4 7 14 -0.06
    -4 7 14 -0.02
    -3 -7 14 -0.05
    3 7 -14 -0.02
    -3 7 14 -0.05
    -3 7 14 0.08
    -2 -7 14 0.13
    -2 7 14 0.43
    2 7 -14 0.34
    -2 7 14 0.26
    -1 -7 14 0
    -1 7 14 0.18
    1 7 -14 0.13
    -1 7 14 0.29
    0 -7 14 0.71
    0 7 -14 0.7
    0 7 14 0.63
    0 7 14 0.5
    1 -7 14 -0.02
    1 7 14 0.05
    1 7 14 0.1
    -1 7 -14 0.06
    2 -7 14 0.29
    2 -7 14 0.18
    -2 7 -14 0.31
    2 7 14 0.22
    3 -7 14 0.39
    3 -7 14 0.45
    -3 7 -14 0.55
    3 7 14 0.42
    4 -7 14 0.03
    -4 -7 -14 0.02
    4 -7 14 0.01
    4 7 14 -0.02
    -4 7 -14 0.25
    5 -7 14 0.7
    -5 -7 -14 0.77
    5 -7 14 0.7
    -5 7 -14 0.75
    5 7 14 0.73
    -6 -7 -14 0.23
    6 -7 14 0.5
    6 -7 14 0.5
    6 7 14 0.42
    -6 7 -14 0.54
    7 -7 14 -0.06
    -7 -7 -14 0.2
    7 -7 14 0.25
    7 7 14 0.06
    -7 7 -14 0.17
    8 -7 14 2.15
    8 -7 14 1.75
    -8 -7 -14 2.22
    -8 7 -14 1.72
    8 7 14 1.82
    9 -7 14 0.15
    -9 -7 -14 0.01
    9 -7 14 0.14
    -9 7 -14 -0.08
    9 7 14 0.08
    -10 8 14 0.22
    -9 -8 14 0.07
    -9 8 14 0.08
    -9 8 14 0.22
    -8 -8 14 0.32
    8 8 -14 0.23
    -8 8 14 0.31
    -8 8 14 0.21
    -7 -8 14 0.22
    7 8 -14 0.22
    -7 8 14 0.11
    -7 8 14 0.06
    -6 -8 14 4.22
    -6 8 14 4.23
    -6 8 14 3.91
    6 8 -14 4.46
    -5 -8 14 0.4
    5 8 -14 0.59
    -5 8 14 0.56
    -5 8 14 0.67
    -4 -8 14 1.58
    -4 8 14 1.44
    4 8 -14 1.17
    -4 8 14 1.4
    -3 -8 14 0.06
    -3 8 14 0.08
    3 8 -14 0.14
    -3 8 14 0.15
    -2 -8 14 0.22
    -2 8 14 0.17
    2 8 -14 0.21
    -2 8 14 0.07
    -1 -8 14 0.07
    1 8 -14 -0.02
    -1 8 14 -0.01
    -1 8 14 0.06
    0 -8 14 2.84
    0 8 -14 2.57
    0 8 14 2.37
    0 8 14 2.38
    1 -8 14 0.06
    1 8 14 0.01
    -1 8 -14 0
    2 -8 14 0.82
    -2 8 -14 1.11
    2 8 14 0.83
    3 -8 14 0.45
    3 -8 14 0.71
    3 8 14 0.55
    -3 8 -14 0.72
    4 -8 14 0.18
    4 -8 14 0.06
    -4 8 -14 0.28
    4 8 14 0.11
    5 -8 14 1.06
    5 -8 14 1.36
    5 8 14 1.19
    -5 8 -14 1.32
    6 -8 14 0.51
    6 -8 14 0.37
    6 8 14 0.37
    -6 8 -14 0.41
    7 -8 14 0.2
    -7 -8 -14 0.09
    7 -8 14 0.07
    7 8 14 0.39
    -7 8 -14 0.12
    8 -8 14 0.04
    8 -8 14 0.01
    -8 -8 -14 -0.05
    8 8 14 0
    -8 8 -14 -0.13
    -10 9 14 0.15
    -9 9 14 0.06
    -9 9 14 -0.06
    -8 -9 14 0.11
    -8 9 14 0
    -8 9 14 0
    8 9 -14 0.02
    -7 -9 14 0.04
    -7 9 14 0.09
    -7 9 14 0.02
    7 9 -14 0.2
    -6 -9 14 -0.02
    -6 9 14 -0.1
    -6 9 14 -0.01
    6 9 -14 -0.07
    -5 -9 14 0.55
    -5 9 14 0.57
    5 9 -14 0.49
    -5 9 14 0.56
    -4 -9 14 0.29
    -4 9 14 0.36
    4 9 -14 0.35
    -4 9 14 0.23
    -3 -9 14 2.72
    -3 9 14 2.44
    -3 9 14 2.71
    3 9 -14 2.47
    -2 -9 14 0.03
    -2 9 14 0.08
    2 9 -14 0.02
    -2 9 14 0.12
    -1 -9 14 0.03
    1 9 -14 -0.01
    -1 9 14 0.02
    -1 9 14 -0.09
    0 -9 14 0.47
    0 9 14 0.33
    0 9 14 0.58
    0 9 -14 0.51
    1 -9 14 0.29
    1 9 14 0.44
    -1 9 -14 0.57
    2 -9 14 0.09
    2 9 14 0.05
    -2 9 -14 0.08
    3 -9 14 4.54
    -3 9 -14 4.98
    3 9 14 4.46
    4 -9 14 -0.08
    4 -9 14 0.09
    4 9 14 -0.04
    -4 9 -14 0.07
    5 -9 14 -0.01
    5 -9 14 0.07
    5 9 14 -0.05
    -5 9 -14 0.07
    6 -9 14 0.11
    6 -9 14 0.06
    6 9 14 0.25
    -6 9 -14 0.14
    7 -9 14 0.09
    7 -9 14 0.18
    7 9 14 -0.07
    -7 9 -14 0.08
    8 -9 14 0.01
    8 -9 14 -0.11
    8 9 14 0.01
    -8 9 -14 -0.04
    -9 10 14 -0.04
    -9 10 14 0.16
    -8 10 14 0.07
    8 10 -14 0.03
    -8 10 14 0.09
    -7 -10 14 0.11
    7 10 -14 0.18
    -7 10 14 0.03
    -7 10 14 0.04
    -6 -10 14 0.2
    -6 10 14 -0.03
    6 10 -14 0.14
    -6 10 14 -0.01
    -5 -10 14 1.7
    -5 10 14 1.55
    -5 10 14 1.92
    5 10 -14 1.82
    -4 -10 14 1.31
    4 10 -14 1.45
    -4 10 14 1.46
    -4 10 14 1.45
    -3 -10 14 1.39
    3 10 -14 1.37
    -3 10 14 1.09
    -3 10 14 1.14
    -2 -10 14 0.79
    -2 10 14 0.65
    -2 10 14 0.72
    2 10 -14 0.68
    -1 -10 14 0.04
    -1 10 14 -0.03
    1 10 -14 0.12
    -1 10 14 -0.04
    0 -10 14 0.58
    0 10 -14 0.43
    0 10 14 0.39
    1 -10 14 0.35
    -1 10 -14 0.53
    1 10 14 0.45
    2 -10 14 0.12
    -2 10 -14 -0.05
    2 10 14 -0.02
    3 -10 14 0.09
    3 10 14 0.16
    -3 10 -14 0.08
    4 -10 14 0.09
    4 10 14 0.04
    -4 10 -14 -0.04
    5 -10 14 0.09
    -5 10 -14 0.09
    5 10 14 -0.08
    6 -10 14 0.69
    -6 10 -14 0.57
    6 10 14 0.85
    7 -10 14 0.27
    -7 10 -14 0.22
    7 10 14 0.11
    -8 11 14 0.13
    8 11 -14 -0.06
    -8 11 14 0.05
    -7 11 14 0.25
    -7 11 14 0.12
    7 11 -14 0.06
    -6 -11 14 0.93
    -6 11 14 0.63
    -6 11 14 1.04
    6 11 -14 0.92
    -5 -11 14 0.17
    -5 11 14 0.03
    5 11 -14 0.07
    -5 11 14 0.28
    -4 -11 14 0.06
    4 11 -14 0.01
    -4 11 14 0.06
    -4 11 14 -0.02
    -3 -11 14 0.2
    -3 11 14 0.07
    -3 11 14 0.1
    3 11 -14 0.27
    -2 -11 14 2.76
    2 11 -14 2.65
    -2 11 14 2.23
    -2 11 14 2.66
    -1 -11 14 1.47
    1 11 -14 1.18
    -1 11 14 1.42
    0 -11 14 0.2
    0 11 14 0.23
    0 11 -14 0.25
    1 -11 14 2.57
    -1 11 -14 3.06
    1 11 14 2.31
    2 -11 14 -0.05
    -2 11 -14 0.05
    2 11 14 -0.1
    3 -11 14 0.26
    3 11 14 0.29
    -3 11 -14 0.61
    4 -11 14 0.42
    4 11 14 0.37
    -4 11 -14 0.54
    5 -11 14 0.59
    -5 11 -14 0.59
    5 11 14 0.73
    6 -11 14 -0.04
    -6 11 -14 0.05
    6 11 14 -0.09
    -7 12 14 0.25
    -7 12 14 0.33
    7 12 -14 0.31
    -6 -12 14 0.24
    6 12 -14 0.1
    -6 12 14 0.18
    -6 12 14 0.11
    -5 -12 14 0.62
    -5 12 14 0.83
    -5 12 14 0.48
    5 12 -14 0.61
    -4 -12 14 1.67
    -4 12 14 1.64
    -4 12 14 1.8
    4 12 -14 1.63
    -3 -12 14 0.55
    -3 12 14 0.61
    3 12 -14 0.36
    -2 -12 14 0.25
    2 12 -14 0.32
    -2 12 14 0.38
    -1 -12 14 -0.04
    -1 12 14 0.04
    1 12 -14 0.01
    0 -12 14 0.55
    0 12 14 0.33
    0 12 -14 0.4
    1 -12 14 1.3
    -1 12 -14 1.04
    1 12 14 0.67
    2 -12 14 0.73
    2 12 14 0.49
    -2 12 -14 0.57
    3 -12 14 0.32
    3 12 14 0.07
    -3 12 -14 0.12
    4 -12 14 0.26
    -4 12 -14 0.32
    4 12 14 0
    5 -12 14 0.53
    -5 12 -14 0.31
    5 12 14 0.11
    -5 -13 14 0.02
    5 13 -14 -0.06
    -5 13 14 0.06
    -5 13 14 0.06
    -4 -13 14 0.1
    4 13 -14 0.03
    -4 13 14 0.08
    -3 -13 14 0.11
    3 13 -14 -0.04
    -3 13 14 -0.07
    -2 -13 14 0.3
    2 13 -14 0.34
    -2 13 14 0.36
    -1 -13 14 0.2
    -1 13 14 -0.12
    1 13 -14 0.13
    0 -13 14 0.02
    0 13 14 -0.08
    0 13 -14 0.04
    1 -13 14 -0.02
    -1 13 -14 -0.02
    1 13 14 0.12
    2 -13 14 -0.1
    -2 13 -14 0.09
    2 13 14 0.04
    3 -13 14 0.19
    3 13 14 0.13
    -3 13 -14 0.23
    -2 -14 14 0.11
    -2 14 14 0.02
    2 14 -14 0.09
    -1 -14 14 -0.04
    1 14 -14 -0.06
    -1 14 14 -0.21
    0 -14 14 0.14
    0 14 14 0.11
    0 14 -14 0.1
    -12 0 15 -0.04
    -11 0 15 0.01
    -10 0 15 -0.03
    -9 0 15 0.19
    -8 0 15 0.02
    -7 0 15 1.72
    -6 0 15 0.04
    -5 0 15 0.27
    -4 0 15 0.03
    -3 0 15 0.03
    -3 0 15 0.16
    -2 0 15 -0.03
    -2 0 15 0.04
    -1 0 15 0.55
    1 0 -15 0.39
    -1 0 15 0.3
    0 0 15 0.2
    0 0 15 0.04
    0 0 -15 0.11
    -1 0 -15 6.17
    1 0 15 6.73
    1 0 15 6.27
    2 0 15 0.01
    2 0 15 0.06
    -2 0 -15 0.04
    3 0 15 0.02
    3 0 15 0.03
    -3 0 -15 0
    4 0 15 -0.02
    -4 0 -15 -0.02
    4 0 15 -0.01
    -5 0 -15 -0.08
    5 0 15 0.1
    5 0 15 0.05
    6 0 15 -0.04
    -6 0 -15 -0.04
    6 0 15 0.02
    -7 0 -15 0.71
    7 0 15 0.51
    7 0 15 0.63
    8 0 15 0.1
    -8 0 -15 -0.09
    -9 0 -15 -0.03
    9 0 15 0.04
    -10 0 -15 -0.09
    10 0 15 0.04
    -12 -1 15 0.02
    -12 1 15 0.1
    -11 -1 15 0.12
    -11 1 15 0.07
    -10 -1 15 -0.12
    -10 1 15 0.01
    -9 -1 15 0.11
    -9 1 15 0.3
    -8 -1 15 0.19
    -8 1 15 0.13
    -7 -1 15 0.78
    -7 1 15 0.77
    -6 -1 15 0.2
    -6 1 15 0.21
    -5 -1 15 0.44
    -5 1 15 0.47
    -4 -1 15 0.64
    -4 1 15 0.54
    -4 1 15 0.75
    -3 -1 15 0.65
    -3 1 15 1.15
    -3 1 15 0.82
    -2 -1 15 2.71
    -2 -1 15 2.81
    -2 1 15 3.08
    -2 1 15 2.42
    -1 -1 15 0.11
    -1 -1 15 0.17
    -1 1 15 -0.01
    -1 1 15 0.25
    1 1 -15 0.1
    0 -1 -15 0.18
    0 -1 15 0.25
    0 -1 15 0.13
    0 1 15 0.24
    0 1 -15 0.14
    0 1 15 0.18
    1 -1 15 0.48
    1 -1 15 0.43
    -1 -1 -15 0.47
    -1 1 -15 0.23
    1 1 15 0.36
    1 1 15 0.51
    2 -1 15 0.1
    -2 -1 -15 -0.05
    2 -1 15 0.02
    2 1 15 0.03
    -2 1 -15 -0.01
    2 1 15 0.07
    3 -1 15 0.23
    3 -1 15 0.27
    -3 -1 -15 0.18
    3 1 15 0.09
    -3 1 -15 0.23
    3 1 15 0.25
    4 -1 15 0.15
    4 -1 15 0.27
    -4 -1 -15 0.13
    4 1 15 0.16
    4 1 15 0.19
    -4 1 -15 0.14
    -5 -1 -15 0.3
    5 -1 15 0.64
    5 -1 15 0.49
    -5 1 -15 0.58
    5 1 15 0.56
    5 1 15 0.47
    6 -1 15 0.01
    6 -1 15 0.03
    -6 -1 -15 0.02
    -6 1 -15 -0.05
    6 1 15 0.14
    6 1 15 0
    7 -1 15 0.06
    7 -1 15 0.13
    -7 -1 -15 -0.05
    -7 1 -15 0
    7 1 15 0.09
    8 -1 15 0.17
    -8 -1 -15 0.01
    8 1 15 -0.07
    -8 1 -15 0.03
    -9 -1 -15 0.06
    9 -1 15 0.01
    9 1 15 -0.02
    -9 1 -15 0.12
    10 -1 15 0.17
    -10 -1 -15 0.1
    -10 1 -15 0.24
    10 1 15 0.2
    -12 -2 15 0.16
    -12 2 15 0.09
    -11 -2 15 0.27
    -11 2 15 0.13
    -10 -2 15 0.53
    -10 2 15 0.46
    -9 -2 15 0.11
    -9 2 15 -0.03
    -8 -2 15 0.05
    -8 2 15 0.19
    -7 -2 15 -0.03
    -7 2 15 0.02
    -6 -2 15 1.12
    -6 2 15 1.09
    -5 -2 15 -0.05
    -5 2 15 -0.01
    -4 -2 15 0.12
    -4 2 15 0.12
    -4 2 15 0.3
    -3 -2 15 0.09
    -3 2 15 0.01
    -3 2 15 0.02
    -2 -2 15 1.99
    2 2 -15 1.87
    -2 2 15 1.93
    -2 2 15 1.89
    -1 -2 15 0.18
    -1 -2 15 0.23
    -1 2 15 0.57
    1 2 -15 0.26
    -1 2 15 0.2
    0 -2 15 0.65
    0 -2 15 0.57
    0 2 15 0.58
    0 2 15 0.47
    0 2 -15 0.5
    1 -2 15 -0.03
    -1 -2 -15 0
    1 -2 15 0.04
    1 2 15 0.03
    -1 2 -15 0.04
    1 2 15 -0.02
    -2 -2 -15 -0.07
    2 -2 15 0.01
    2 -2 15 0.01
    2 2 15 0.03
    -2 2 -15 -0.08
    2 2 15 -0.04
    3 -2 15 -0.05
    3 -2 15 0.06
    -3 -2 -15 -0.01
    -3 2 -15 0
    3 2 15 0.09
    3 2 15 0.03
    -4 -2 -15 0.14
    4 -2 15 0.07
    4 -2 15 0.08
    -4 2 -15 0.08
    4 2 15 0.02
    4 2 15 0.12
    -5 -2 -15 0.01
    5 -2 15 0.05
    5 -2 15 0.02
    5 2 15 0.06
    5 2 15 -0.06
    -5 2 -15 0.01
    6 -2 15 0.01
    -6 -2 -15 0.09
    6 -2 15 0.06
    6 2 15 0
    -6 2 -15 0.02
    7 -2 15 0.04
    -7 -2 -15 -0.07
    7 -2 15 0.03
    -7 2 -15 0.13
    7 2 15 0.01
    8 -2 15 0.04
    8 -2 15 0.11
    -8 -2 -15 0.12
    8 2 15 0.14
    -8 2 -15 0.24
    9 -2 15 0.18
    -9 -2 -15 0.03
    9 2 15 0.17
    -9 2 -15 0.12
    10 -2 15 0.45
    -10 -2 -15 0.68
    -10 2 -15 0.56
    10 2 15 0.64
    -11 -3 15 -0.01
    -11 3 15 0.07
    -10 -3 15 0.13
    -10 3 15 -0.01
    -9 -3 15 0.05
    -9 3 15 0.02
    -8 -3 15 0.05
    -8 3 15 0.09
    -7 -3 15 0.2
    -7 3 15 0.18
    -6 -3 15 0.03
    -6 3 15 -0.03
    -5 -3 15 -0.05
    -5 3 15 -0.06
    -5 3 15 0
    -4 -3 15 1
    -4 3 15 0.78
    -4 3 15 0.86
    -3 -3 15 1.14
    3 3 -15 1.24
    -3 3 15 1.2
    -3 3 15 1.23
    -2 -3 15 0.63
    -2 3 15 0.72
    2 3 -15 0.49
    -2 3 15 0.63
    -1 -3 15 -0.01
    1 3 -15 -0.01
    -1 3 15 0
    -1 3 15 -0.04
    0 -3 15 0.41
    0 -3 15 0.41
    0 3 15 0.28
    0 3 -15 0.54
    0 3 15 0.41
    1 -3 15 0.76
    1 -3 15 0.9
    1 3 15 0.9
    -1 3 -15 1.06
    1 3 15 1.25
    -2 -3 -15 0.05
    2 -3 15 0.01
    2 -3 15 -0.03
    2 3 15 -0.05
    2 3 15 0
    -2 3 -15 0.09
    3 -3 15 0.68
    -3 -3 -15 0.26
    3 -3 15 0.47
    3 3 15 0.46
    3 3 15 0.31
    -3 3 -15 0.43
    4 -3 15 0
    4 -3 15 0.01
    -4 -3 -15 0.04
    -4 3 -15 0.03
    4 3 15 -0.11
    4 3 15 0.01
    -5 -3 -15 0.02
    5 -3 15 0
    5 -3 15 -0.01
    -5 3 -15 0
    5 3 15 0.02
    6 -3 15 0.27
    6 -3 15 0.29
    -6 -3 -15 0.22
    -6 3 -15 0.18
    6 3 15 0.34
    7 -3 15 0.24
    7 -3 15 0.41
    -7 -3 -15 0.33
    7 3 15 0.29
    -7 3 -15 0.42
    -8 -3 -15 0.1
    8 -3 15 -0.03
    8 -3 15 -0.04
    -8 3 -15 -0.02
    8 3 15 0
    9 -3 15 0.08
    -9 -3 -15 0.07
    9 -3 15 0.25
    9 3 15 0.1
    -9 3 -15 0.1
    -11 -4 15 0.12
    -11 4 15 0.05
    -10 -4 15 -0.01
    -10 4 15 0.1
    -9 -4 15 0.46
    -9 4 15 0.66
    -8 -4 15 -0.02
    -8 4 15 0.08
    -7 -4 15 -0.01
    -7 4 15 0.06
    -6 -4 15 0.4
    -6 4 15 0.37
    -6 4 15 0.5
    -5 -4 15 0.01
    -5 4 15 -0.05
    -5 4 15 -0.06
    -4 -4 15 -0.01
    -4 4 15 -0.02
    -4 4 15 0.06
    4 4 -15 0.08
    -3 -4 15 -0.04
    3 4 -15 0
    -3 4 15 -0.04
    -3 4 15 0.05
    -2 -4 15 0.03
    -2 4 15 0.05
    2 4 -15 -0.01
    -2 4 15 0.12
    -1 -4 15 0.03
    1 4 -15 0
    -1 4 15 -0.05
    -1 4 15 0.05
    0 -4 15 0.37
    0 -4 15 0.42
    0 4 15 0.38
    0 4 15 0.33
    0 4 -15 0.3
    1 -4 15 1.3
    1 -4 15 1.51
    1 4 15 1.29
    1 4 15 1.18
    -1 4 -15 1.46
    2 -4 15 0.04
    2 -4 15 0.03
    2 4 15 -0.02
    2 4 15 0.02
    -2 4 -15 0
    3 -4 15 -0.02
    -3 -4 -15 0.04
    3 -4 15 0.03
    -3 4 -15 0.07
    3 4 15 0.02
    3 4 15 -0.04
    4 -4 15 -0.02
    -4 -4 -15 -0.02
    4 -4 15 0.05
    4 4 15 0.02
    -4 4 -15 0.03
    4 4 15 0.07
    5 -4 15 0.08
    -5 -4 -15 0.03
    5 -4 15 0.04
    5 4 15 -0.02
    -5 4 -15 0
    6 -4 15 0.1
    6 -4 15 0.22
    -6 -4 -15 0.36
    -6 4 -15 0.38
    6 4 15 0.42
    7 -4 15 1.21
    -7 -4 -15 0.69
    7 -4 15 0.76
    7 4 15 0.92
    -7 4 -15 0.46
    -8 -4 -15 0.24
    8 -4 15 0.18
    8 -4 15 0.16
    -8 4 -15 0.16
    8 4 15 0.15
    9 -4 15 0.16
    -9 -4 -15 0.1
    9 -4 15 0.2
    -9 4 -15 0.01
    9 4 15 -0.02
    -11 -5 15 -0.02
    -11 5 15 -0.02
    -10 -5 15 -0.09
    -10 5 15 -0.12
    -9 -5 15 -0.06
    -9 5 15 0.07
    -8 -5 15 0.35
    -8 5 15 0.1
    -7 -5 15 0.39
    -7 5 15 0.32
    -7 5 15 0.49
    -6 -5 15 1.08
    -6 5 15 1.19
    -6 5 15 0.99
    -5 -5 15 0.04
    -5 5 15 0
    -5 5 15 0.05
    5 5 -15 -0.03
    -4 -5 15 0.17
    -4 5 15 0.21
    4 5 -15 0.13
    -4 5 15 0.13
    -3 -5 15 0.3
    -3 5 15 0.31
    3 5 -15 0.44
    -3 5 15 0.29
    -2 -5 15 1
    -2 5 15 0.9
    -2 5 15 1.3
    2 5 -15 1.02
    -1 -5 15 1.22
    -1 5 15 1.11
    1 5 -15 1.36
    -1 5 15 0.9
    0 -5 15 0.64
    0 5 -15 0.78
    0 5 15 0.75
    0 5 15 0.51
    1 -5 15 -0.01
    1 -5 15 0.11
    1 5 15 -0.02
    -1 5 -15 0.04
    1 5 15 0.01
    2 -5 15 0.29
    2 -5 15 0.26
    2 5 15 0.16
    2 5 15 0.22
    -2 5 -15 0.16
    3 -5 15 1.17
    3 -5 15 1.44
    3 5 15 1.44
    -3 5 -15 1.29
    3 5 15 1.08
    -4 -5 -15 0.85
    4 -5 15 0.57
    4 -5 15 0.71
    -4 5 -15 0.73
    4 5 15 0.58
    5 -5 15 0.21
    -5 -5 -15 0.18
    5 -5 15 0.12
    5 5 15 0.06
    -5 5 -15 0.07
    6 -5 15 0
    -6 -5 -15 -0.02
    6 -5 15 -0.02
    -6 5 -15 -0.01
    6 5 15 0.04
    7 -5 15 0.04
    7 -5 15 0.07
    -7 -5 -15 0.05
    -7 5 -15 0.06
    7 5 15 0.01
    8 -5 15 -0.03
    -8 -5 -15 -0.08
    8 -5 15 0
    -8 5 -15 -0.07
    8 5 15 0.01
    -9 -5 -15 -0.04
    9 -5 15 0.05
    9 -5 15 0.03
    -9 5 -15 0
    9 5 15 0.01
    -10 -6 15 0.06
    -10 6 15 0.17
    -9 -6 15 0.08
    -9 6 15 0.02
    -8 -6 15 0.28
    -8 6 15 0.2
    -7 -6 15 0.14
    -7 6 15 0.06
    -7 6 15 0.12
    -6 -6 15 0.01
    -6 6 15 0.05
    -6 6 15 0
    -5 -6 15 0.71
    -5 6 15 0.37
    5 6 -15 0.43
    -5 6 15 0.51
    -4 -6 15 0.34
    -4 6 15 0.12
    4 6 -15 0.24
    -4 6 15 0.24
    -3 -6 15 0.21
    -3 6 15 0.07
    -3 6 15 0.1
    3 6 -15 0.13
    -2 -6 15 0.15
    -2 6 15 0.07
    -2 6 15 0.06
    2 6 -15 0.08
    -1 -6 15 0.9
    -1 6 15 0.95
    1 6 -15 1.09
    -1 6 15 0.86
    0 -6 15 1.01
    0 6 15 1
    0 6 15 0.81
    0 6 -15 0.95
    1 -6 15 0.15
    -1 6 -15 0.06
    1 6 15 0.1
    1 6 15 0.09
    2 -6 15 0.05
    2 -6 15 0.06
    -2 6 -15 0.02
    2 6 15 0.12
    2 6 15 0.04
    3 -6 15 1.32
    3 -6 15 1.15
    3 6 15 1.36
    -3 6 -15 1.35
    4 -6 15 -0.03
    4 -6 15 0.01
    4 6 15 -0.01
    -4 6 -15 0.05
    5 -6 15 -0.02
    -5 -6 -15 -0.04
    5 -6 15 0
    5 6 15 -0.04
    -5 6 -15 0.04
    6 -6 15 0.57
    -6 -6 -15 0.92
    6 -6 15 0.67
    6 6 15 0.57
    -6 6 -15 0.7
    -7 -6 -15 0.12
    7 -6 15 -0.01
    7 -6 15 0.09
    7 6 15 -0.08
    -7 6 -15 0
    8 -6 15 0.04
    -8 -6 -15 0.17
    8 -6 15 -0.03
    -8 6 -15 -0.02
    8 6 15 -0.23
    9 -6 15 0.05
    9 -6 15 0.13
    -9 -6 -15 0.11
    -9 6 -15 0.17
    9 6 15 -0.05
    -10 -7 15 0.22
    -10 7 15 0.29
    -9 -7 15 -0.04
    -9 7 15 0.01
    -8 -7 15 0.2
    -8 7 15 0.49
    -8 7 15 0.26
    -7 -7 15 0.04
    -7 7 15 0.08
    -7 7 15 -0.02
    -6 -7 15 0.17
    6 7 -15 0.12
    -6 7 15 0.29
    -6 7 15 0.14
    -5 -7 15 0.15
    -5 7 15 0.23
    -5 7 15 0.35
    5 7 -15 0.44
    -4 -7 15 -0.02
    -4 7 15 -0.01
    4 7 -15 -0.01
    -4 7 15 0.01
    -3 -7 15 0.22
    -3 7 15 0.23
    -3 7 15 0.19
    3 7 -15 0.21
    -2 -7 15 0.04
    -2 7 15 0.13
    2 7 -15 0.1
    -2 7 15 0.2
    -1 -7 15 -0.01
    -1 7 15 -0.04
    1 7 -15 0
    -1 7 15 0.09
    0 -7 15 0.13
    0 7 15 -0.01
    0 7 15 0.15
    0 7 -15 0.13
    1 -7 15 0.06
    1 7 15 0.02
    -1 7 -15 0.03
    1 7 15 -0.03
    2 -7 15 0.06
    -2 7 -15 0.14
    2 7 15 0.06
    3 -7 15 0.62
    3 -7 15 0.76
    3 7 15 0.44
    -3 7 -15 0.62
    4 -7 15 0.11
    4 -7 15 0.03
    -4 7 -15 0.01
    4 7 15 -0.02
    5 -7 15 0.18
    5 -7 15 0.05
    -5 7 -15 -0.03
    5 7 15 0.1
    -6 -7 -15 0.14
    6 -7 15 0.11
    6 -7 15 0.15
    -6 7 -15 0.08
    6 7 15 0.15
    7 -7 15 -0.06
    -7 -7 -15 0.11
    7 -7 15 -0.05
    -7 7 -15 0.03
    7 7 15 0.11
    8 -7 15 0.16
    -8 -7 -15 0.16
    8 -7 15 -0.14
    -8 7 -15 -0.2
    8 7 15 0.1
    -9 -8 15 0.79
    -9 8 15 0.94
    -8 -8 15 0.02
    -8 8 15 -0.17
    -8 8 15 0.11
    -7 -8 15 -0.01
    -7 8 15 0.2
    -7 8 15 0.15
    -6 -8 15 0.75
    6 8 -15 0.42
    -6 8 15 0.59
    -6 8 15 0.51
    -5 -8 15 0.87
    -5 8 15 1
    -5 8 15 1.11
    5 8 -15 0.87
    -4 -8 15 0.15
    -4 8 15 0.36
    4 8 -15 0.26
    -4 8 15 0.26
    -3 -8 15 1.42
    -3 8 15 1.67
    3 8 -15 1.34
    -3 8 15 1.49
    -2 -8 15 0.02
    -2 8 15 0.04
    2 8 -15 0.06
    -2 8 15 -0.06
    -1 -8 15 0.56
    -1 8 15 0.58
    1 8 -15 0.43
    -1 8 15 0.35
    0 -8 15 0.43
    0 8 -15 0.44
    0 8 15 0.33
    0 8 15 0.47
    1 -8 15 0.01
    1 8 15 0.03
    -1 8 -15 0
    2 -8 15 0.21
    -2 8 -15 0.24
    2 8 15 0.15
    3 -8 15 -0.01
    -3 8 -15 0.03
    3 8 15 -0.04
    4 -8 15 0.08
    4 -8 15 0.17
    4 8 15 0.04
    -4 8 -15 0.09
    5 -8 15 0
    5 -8 15 0.1
    5 8 15 -0.18
    -5 8 -15 0.07
    6 -8 15 -0.02
    6 -8 15 -0.02
    -6 8 -15 0.02
    6 8 15 -0.01
    7 -8 15 0.1
    7 -8 15 -0.03
    -7 8 -15 0.18
    7 8 15 -0.11
    -8 -8 -15 0.06
    8 -8 15 0.09
    8 -8 15 0.08
    -8 8 -15 -0.02
    8 8 15 -0.04
    -9 9 15 0.04
    -9 9 15 -0.02
    -8 -9 15 1.16
    -8 9 15 0.81
    -8 9 15 0.62
    -7 -9 15 0.29
    -7 9 15 -0.05
    7 9 -15 0.15
    -7 9 15 0.34
    -6 -9 15 0.3
    6 9 -15 0.3
    -6 9 15 0.12
    -6 9 15 0.33
    -5 -9 15 -0.07
    5 9 -15 0.1
    -5 9 15 0.1
    -5 9 15 0.08
    -4 -9 15 0.47
    -4 9 15 0.5
    4 9 -15 0.32
    -4 9 15 0.61
    -3 -9 15 2.15
    -3 9 15 2.38
    -3 9 15 2.02
    3 9 -15 2.35
    -2 -9 15 -0.04
    2 9 -15 -0.02
    -2 9 15 -0.02
    -2 9 15 0.04
    -1 -9 15 1.88
    -1 9 15 1.44
    -1 9 15 1.77
    1 9 -15 1.57
    0 -9 15 3.93
    0 9 15 4.11
    0 9 -15 3.97
    1 -9 15 0.08
    -1 9 -15 0.06
    1 9 15 0.11
    2 -9 15 0.01
    -2 9 -15 0.12
    2 9 15 -0.02
    3 -9 15 0.16
    -3 9 -15 0.13
    3 9 15 0.05
    4 -9 15 -0.05
    -4 9 -15 -0.05
    4 9 15 -0.02
    5 -9 15 0.04
    5 -9 15 0.15
    -5 9 -15 -0.06
    5 9 15 0.02
    6 -9 15 0.21
    6 -9 15 0.44
    6 9 15 0.33
    -6 9 -15 0.6
    7 -9 15 0.07
    7 -9 15 0.02
    7 9 15 -0.04
    -7 9 -15 0.06
    -8 10 15 0.22
    -8 10 15 0.35
    -7 -10 15 0.18
    -7 10 15 0.1
    -7 10 15 -0.01
    7 10 -15 0.19
    -6 -10 15 1.41
    -6 10 15 1.29
    -6 10 15 1.09
    6 10 -15 1.22
    -5 -10 15 0.1
    5 10 -15 0.11
    -5 10 15 0.12
    -5 10 15 0.07
    -4 -10 15 0.05
    -4 10 15 0.02
    -4 10 15 -0.07
    4 10 -15 -0.05
    -3 -10 15 0.69
    3 10 -15 0.37
    -3 10 15 0.13
    -3 10 15 0.55
    -2 -10 15 -0.02
    2 10 -15 -0.03
    -2 10 15 -0.08
    -2 10 15 0.01
    -1 -10 15 -0.03
    -1 10 15 0.03
    1 10 -15 -0.01
    0 -10 15 1.8
    0 10 -15 1.96
    0 10 15 1.9
    1 -10 15 0.38
    1 10 15 0.33
    -1 10 -15 0.26
    2 -10 15 1.18
    -2 10 -15 1.15
    2 10 15 0.94
    3 -10 15 1.04
    3 10 15 1.4
    -3 10 -15 1.09
    4 -10 15 0.03
    -4 10 -15 0
    4 10 15 0.01
    5 -10 15 -0.09
    5 10 15 -0.15
    -5 10 -15 0.09
    6 -10 15 0.13
    -6 10 -15 0.37
    6 10 15 0.04
    -7 -11 15 0.04
    -7 11 15 0.04
    7 11 -15 -0.02
    -7 11 15 -0.03
    -6 -11 15 0.03
    -6 11 15 -0.05
    -6 11 15 -0.09
    6 11 -15 -0.06
    -5 -11 15 0.6
    -5 11 15 0.3
    -5 11 15 0.5
    5 11 -15 0.57
    -4 -11 15 0.08
    -4 11 15 0
    -4 11 15 -0.12
    4 11 -15 0.08
    -3 -11 15 0.73
    -3 11 15 0.79
    3 11 -15 0.76
    -3 11 15 0.81
    -2 -11 15 -0.05
    -2 11 15 -0.07
    2 11 -15 0.03
    -1 -11 15 -0.03
    -1 11 15 0.12
    1 11 -15 0.14
    0 -11 15 0.45
    0 11 -15 0.19
    0 11 15 0.21
    1 -11 15 0.02
    -1 11 -15 0
    1 11 15 0.13
    2 -11 15 0.23
    -2 11 -15 0.66
    2 11 15 0.61
    3 -11 15 0.4
    3 11 15 0.33
    -3 11 -15 0.49
    4 -11 15 0.54
    -4 11 -15 0.43
    4 11 15 0.15
    5 -11 15 0
    5 11 15 -0.11
    -5 11 -15 0.02
    -5 -12 15 0.07
    5 12 -15 0.14
    -5 12 15 0.09
    -5 12 15 0.2
    -4 -12 15 0.07
    -4 12 15 -0.09
    -4 12 15 0.05
    4 12 -15 0.08
    -3 -12 15 0.15
    -3 12 15 0.12
    3 12 -15 0.16
    -2 -12 15 0.08
    2 12 -15 0.04
    -2 12 15 0.02
    -1 -12 15 2.08
    -1 12 15 1.74
    1 12 -15 2.18
    0 -12 15 0.19
    0 12 15 0.11
    0 12 -15 0.39
    1 -12 15 0.1
    -1 12 -15 -0.02
    1 12 15 -0.05
    2 -12 15 -0.05
    -2 12 -15 -0.03
    2 12 15 0.22
    3 -12 15 -0.04
    3 12 15 0.09
    -3 12 -15 0.09
    4 12 15 0.04
    -3 -13 15 0.07
    3 13 -15 0.21
    -3 13 15 0.15
    -2 -13 15 0.2
    2 13 -15 0.13
    -2 13 15 0.08
    -1 -13 15 0.03
    1 13 -15 0.05
    -1 13 15 -0.05
    0 -13 15 0.19
    0 13 -15 0.49
    0 13 15 0.09
    1 -13 15 -0.02
    -1 13 -15 0.06
    1 13 15 -0.05
    -11 0 16 0.05
    -10 0 16 0.02
    -9 0 16 0.06
    -8 0 16 -0.09
    -7 0 16 0.01
    -6 0 16 0.07
    -5 0 16 -0.02
    -4 0 16 0.14
    -3 0 16 0.14
    -2 0 16 0.85
    -2 0 16 0.72
    -1 0 16 -0.05
    -1 0 16 -0.03
    0 0 16 1.6
    0 0 16 1.86
    1 0 16 -0.04
    -1 0 -16 0.03
    1 0 16 0.07
    2 0 16 0.19
    -2 0 -16 0.05
    2 0 16 0.17
    3 0 16 0.08
    3 0 16 0.11
    -3 0 -16 -0.01
    4 0 16 2.08
    4 0 16 1.59
    -4 0 -16 1.75
    5 0 16 -0.02
    -5 0 -16 0.04
    5 0 16 -0.05
    6 0 16 0.17
    -6 0 -16 0.03
    6 0 16 0.02
    7 0 16 0.01
    -7 0 -16 0.04
    8 0 16 -0.07
    -8 0 -16 -0.1
    9 0 16 0.06
    -9 0 -16 -0.01
    -11 -1 16 0.03
    -11 1 16 0.17
    -10 -1 16 0.38
    -10 1 16 0.24
    -9 -1 16 0.11
    -9 1 16 0.14
    -8 -1 16 0.04
    -8 1 16 0.02
    -7 -1 16 0.17
    -7 1 16 0.28
    -6 -1 16 0.06
    -6 1 16 -0.08
    -5 -1 16 0.49
    -5 1 16 0.49
    -4 -1 16 0.08
    -4 1 16 0.1
    -3 -1 16 0.33
    -3 1 16 0.2
    -3 1 16 0.08
    -2 -1 16 -0.03
    -2 1 16 0.01
    -2 1 16 -0.02
    -1 -1 16 0.18
    -1 -1 16 0.18
    -1 1 16 0.09
    -1 1 16 0.23
    0 -1 16 0.31
    0 -1 16 0.32
    0 1 16 0.3
    0 1 -16 0.25
    0 1 16 0.08
    1 -1 16 0.13
    1 -1 16 0.06
    1 1 16 0.12
    1 1 16 0.1
    -1 1 -16 0.14
    2 -1 16 0.03
    2 -1 16 0.16
    -2 -1 -16 0.21
    2 1 16 0.08
    2 1 16 0.3
    -2 1 -16 0.13
    -3 -1 -16 0.37
    3 -1 16 0.11
    3 -1 16 0.31
    -3 1 -16 0.25
    3 1 16 0.28
    3 1 16 0.32
    -4 -1 -16 0.76
    4 -1 16 1.09
    4 -1 16 1.04
    4 1 16 1.05
    -4 1 -16 0.85
    4 1 16 0.89
    5 -1 16 0.08
    5 -1 16 -0.01
    -5 -1 -16 0.01
    -5 1 -16 -0.06
    5 1 16 0.08
    5 1 16 0.04
    6 -1 16 0.39
    -6 -1 -16 0.48
    6 -1 16 0.43
    6 1 16 0.35
    -6 1 -16 0.42
    6 1 16 0.43
    7 -1 16 0.26
    -7 -1 -16 0.14
    7 -1 16 0.16
    -7 1 -16 0.27
    7 1 16 0.34
    8 -1 16 0.33
    -8 -1 -16 0.14
    -8 1 -16 0.2
    8 1 16 0.23
    9 -1 16 0.17
    -9 -1 -16 -0.09
    9 1 16 0.05
    -9 1 -16 -0.09
    -11 -2 16 0.08
    -11 2 16 0.04
    -10 -2 16 0.12
    -10 2 16 0.09
    -9 -2 16 0.1
    -9 2 16 0.05
    -8 -2 16 0.23
    -8 2 16 0.28
    -7 -2 16 0.66
    -7 2 16 0.87
    -6 -2 16 -0.06
    -6 2 16 0
    -5 -2 16 0.18
    -5 2 16 0.17
    -4 -2 16 -0.03
    -4 2 16 0
    -4 2 16 0
    -3 -2 16 0.65
    -3 2 16 0.75
    -3 2 16 0.5
    -2 -2 16 -0.05
    -2 2 16 0.02
    -2 2 16 0.04
    -1 -2 16 0.54
    -1 2 16 0.54
    1 2 -16 0.61
    -1 2 16 0.57
    0 -2 16 0.02
    0 -2 16 0.01
    0 2 16 0.01
    0 2 16 -0.03
    0 2 -16 0.06
    1 -2 16 0.21
    1 -2 16 0.46
    1 2 16 0.52
    1 2 16 0.42
    -1 2 -16 0.51
    2 -2 16 0
    -2 -2 -16 -0.11
    2 -2 16 0.01
    2 2 16 0.03
    2 2 16 0.09
    -2 2 -16 0.02
    3 -2 16 0.14
    3 -2 16 0.07
    -3 -2 -16 0.1
    -3 2 -16 0.01
    3 2 16 0.06
    3 2 16 0.13
    -4 -2 -16 0.01
    4 -2 16 0.07
    4 -2 16 0.09
    4 2 16 0.01
    4 2 16 -0.06
    -4 2 -16 0.01
    5 -2 16 0.19
    5 -2 16 0.04
    -5 -2 -16 0.14
    5 2 16 0.32
    5 2 16 0.1
    -5 2 -16 0.08
    6 -2 16 0.01
    -6 -2 -16 -0.03
    6 -2 16 0.15
    -6 2 -16 0.08
    6 2 16 0.01
    -7 -2 -16 0
    7 -2 16 -0.12
    7 -2 16 0.06
    7 2 16 -0.05
    -7 2 -16 -0.01
    8 -2 16 0.1
    8 -2 16 0.16
    -8 -2 -16 0.01
    8 2 16 -0.1
    -8 2 -16 0.03
    -9 -2 -16 0.1
    9 -2 16 -0.01
    9 2 16 0.06
    -9 2 -16 0
    -11 -3 16 0.22
    -11 3 16 0.72
    -10 -3 16 0.19
    -10 3 16 0.38
    -9 -3 16 0.13
    -9 3 16 0.13
    -8 -3 16 0.27
    -8 3 16 0.22
    -7 -3 16 -0.01
    -7 3 16 0.09
    -6 -3 16 -0.02
    -6 3 16 -0.11
    -5 -3 16 0.42
    -5 3 16 0.44
    -4 -3 16 -0.1
    -4 3 16 0
    -4 3 16 0.04
    -3 -3 16 0.03
    -3 3 16 0.04
    -3 3 16 0.02
    -2 -3 16 -0.07
    2 3 -16 -0.01
    -2 3 16 -0.05
    -2 3 16 0.05
    -1 -3 16 0.05
    -1 3 16 -0.07
    -1 3 16 0.03
    1 3 -16 -0.03
    0 -3 16 0.68
    0 3 16 0.62
    0 3 16 0.7
    0 3 -16 0.58
    1 -3 16 0.05
    1 -3 16 0.01
    -1 3 -16 0.02
    1 3 16 0.01
    1 3 16 -0.06
    2 -3 16 0.09
    2 -3 16 0.11
    2 3 16 0.04
    2 3 16 0
    -2 3 -16 0
    3 -3 16 0.18
    -3 -3 -16 0.13
    3 -3 16 0.15
    3 3 16 -0.01
    3 3 16 0.05
    -3 3 -16 0.01
    4 -3 16 0.01
    4 -3 16 0.04
    -4 -3 -16 0
    -4 3 -16 0
    4 3 16 0.02
    4 3 16 -0.02
    -5 -3 -16 0.03
    5 -3 16 -0.04
    5 -3 16 -0.06
    -5 3 -16 -0.04
    5 3 16 -0.07
    6 -3 16 0.21
    -6 -3 -16 0.36
    6 -3 16 0.17
    -6 3 -16 0.32
    6 3 16 0.09
    -7 -3 -16 0.42
    7 -3 16 0.45
    7 -3 16 0.26
    -7 3 -16 0.18
    7 3 16 0.41
    8 -3 16 -0.17
    8 -3 16 0.07
    -8 -3 -16 0.01
    8 3 16 -0.15
    -8 3 -16 -0.05
    9 -3 16 0.79
    -9 -3 -16 0.96
    -9 3 -16 0.62
    9 3 16 0.68
    -10 -4 16 0.07
    -10 4 16 -0.08
    -9 -4 16 1.21
    -9 4 16 0.68
    -8 -4 16 0.03
    -8 4 16 0.14
    -7 -4 16 0.25
    -7 4 16 0.32
    -6 -4 16 -0.04
    -6 4 16 -0.09
    -5 -4 16 0.34
    -5 4 16 0.37
    -5 4 16 0.34
    -4 -4 16 0.33
    -4 4 16 0.23
    -4 4 16 0.15
    -3 -4 16 1.43
    3 4 -16 1.53
    -3 4 16 1.53
    -3 4 16 1.38
    -2 -4 16 2.75
    -2 4 16 2.8
    2 4 -16 3.06
    -2 4 16 3.07
    -1 -4 16 0.09
    -1 4 16 0.2
    1 4 -16 0.07
    -1 4 16 0.05
    0 -4 16 0.31
    0 4 -16 0.51
    0 4 16 0.44
    0 4 16 0.5
    1 -4 16 -0.01
    1 -4 16 0.13
    -1 4 -16 0.03
    1 4 16 0.01
    1 4 16 -0.08
    2 -4 16 0.01
    2 -4 16 0.18
    2 4 16 0.02
    2 4 16 -0.01
    -2 4 -16 0.08
    3 -4 16 -0.07
    3 -4 16 0.06
    3 4 16 -0.08
    3 4 16 -0.02
    -3 4 -16 0.06
    4 -4 16 1.91
    -4 -4 -16 2.22
    4 -4 16 2.12
    4 4 16 2.21
    -4 4 -16 2.16
    5 -4 16 0.04
    5 -4 16 0.03
    -5 -4 -16 0.09
    5 4 16 0.14
    -5 4 -16 0.04
    6 -4 16 0.08
    6 -4 16 0.03
    -6 -4 -16 0.05
    6 4 16 0.09
    -6 4 -16 0.01
    7 -4 16 0.7
    -7 -4 -16 0.68
    7 -4 16 0.78
    -7 4 -16 0.75
    7 4 16 0.33
    8 -4 16 -0.03
    8 -4 16 0.06
    -8 -4 -16 0.01
    8 4 16 -0.08
    -8 4 -16 0.06
    -10 -5 16 -0.04
    -10 5 16 0.23
    -9 -5 16 0.04
    -9 5 16 0.24
    -8 -5 16 0.46
    -8 5 16 0.24
    -7 -5 16 0.1
    -7 5 16 0.26
    -6 -5 16 0.25
    -6 5 16 0.18
    -6 5 16 0.13
    -5 -5 16 0.77
    -5 5 16 0.99
    -5 5 16 0.95
    -4 -5 16 0.49
    -4 5 16 0.52
    -4 5 16 0.49
    -3 -5 16 0.83
    -3 5 16 1.18
    3 5 -16 1.15
    -3 5 16 0.91
    -2 -5 16 0.33
    2 5 -16 0.41
    -2 5 16 0.45
    -2 5 16 0.31
    -1 -5 16 0.02
    -1 5 16 -0.01
    -1 5 16 -0.01
    1 5 -16 0.06
    0 -5 16 0.97
    0 5 16 1.27
    0 5 -16 1.2
    0 5 16 0.92
    1 -5 16 0.26
    1 5 16 0.18
    1 5 16 0.23
    -1 5 -16 0.38
    2 -5 16 0.02
    2 -5 16 0.04
    2 5 16 -0.03
    -2 5 -16 -0.03
    2 5 16 0.03
    3 -5 16 0.23
    3 -5 16 0.15
    3 5 16 0.26
    -3 5 -16 0.24
    4 -5 16 1.22
    4 -5 16 1.61
    4 5 16 1.15
    -4 5 -16 1.35
    5 -5 16 0.12
    5 -5 16 0.14
    5 5 16 0.04
    -5 5 -16 0.07
    6 -5 16 0.06
    -6 -5 -16 0.11
    6 -5 16 -0.01
    -6 5 -16 -0.05
    6 5 16 0.03
    -7 -5 -16 -0.01
    7 -5 16 -0.04
    7 -5 16 0.02
    7 5 16 -0.1
    -7 5 -16 -0.02
    8 -5 16 0.09
    8 -5 16 -0.03
    -8 -5 -16 -0.04
    8 5 16 -0.07
    -8 5 -16 -0.1
    -10 -6 16 -0.02
    -10 6 16 -0.08
    -9 -6 16 0.08
    -9 6 16 0.09
    -8 -6 16 1.12
    -8 6 16 0.93
    -7 -6 16 0.11
    -7 6 16 0.08
    -6 -6 16 0.34
    -6 6 16 0.36
    -6 6 16 0.22
    -5 -6 16 0.4
    -5 6 16 0.25
    -5 6 16 0.16
    -4 -6 16 0.68
    -4 6 16 0.96
    -4 6 16 0.82
    4 6 -16 0.88
    -3 -6 16 1.06
    -3 6 16 1.34
    -3 6 16 1.2
    3 6 -16 1.11
    -2 -6 16 1.36
    -2 6 16 1.2
    -2 6 16 1.36
    2 6 -16 1.46
    -1 -6 16 0.27
    1 6 -16 0.23
    -1 6 16 0.2
    -1 6 16 0.24
    0 -6 16 0.09
    0 6 16 0.26
    0 6 16 0.31
    0 6 -16 0.24
    1 -6 16 0.07
    1 6 16 -0.03
    -1 6 -16 0.02
    1 6 16 -0.06
    2 -6 16 0.13
    2 6 16 -0.04
    -2 6 -16 0.1
    3 -6 16 2.48
    3 -6 16 2.07
    -3 6 -16 2.45
    3 6 16 2.59
    4 -6 16 0.09
    4 -6 16 0.07
    -4 6 -16 0.14
    4 6 16 0.07
    5 -6 16 0.46
    5 -6 16 0.46
    5 6 16 0.38
    -5 6 -16 0.34
    6 -6 16 0.04
    6 -6 16 0.23
    6 6 16 0.15
    -6 6 -16 0.03
    7 -6 16 -0.03
    -7 -6 -16 -0.13
    7 -6 16 0.05
    -7 6 -16 -0.08
    7 6 16 -0.1
    -8 -6 -16 -0.01
    8 -6 16 0.17
    8 -6 16 0.12
    8 6 16 0.07
    -8 6 -16 0.12
    -9 -7 16 0.03
    -9 7 16 0.03
    -8 -7 16 0
    -8 7 16 0.06
    -7 -7 16 0.88
    -7 7 16 0.71
    -7 7 16 0.64
    -6 -7 16 0.3
    -6 7 16 0.5
    -6 7 16 0.38
    -5 -7 16 0.4
    -5 7 16 0.55
    5 7 -16 0.49
    -5 7 16 0.79
    -4 -7 16 0.02
    4 7 -16 0.16
    -4 7 16 -0.01
    -4 7 16 0.07
    -3 -7 16 0.16
    3 7 -16 0.26
    -3 7 16 0.24
    -3 7 16 0.3
    -2 -7 16 0
    -2 7 16 0.06
    -2 7 16 0.03
    2 7 -16 0.04
    -1 -7 16 -0.01
    -1 7 16 0.03
    1 7 -16 0
    -1 7 16 0.05
    0 -7 16 0.13
    0 7 16 0.09
    0 7 -16 0.18
    0 7 16 0.13
    1 -7 16 0.49
    1 7 16 0.36
    -1 7 -16 0.35
    2 -7 16 0.04
    -2 7 -16 0.1
    2 7 16 -0.04
    3 -7 16 0.07
    -3 7 -16 0.2
    3 7 16 0.06
    4 -7 16 0.09
    4 -7 16 -0.09
    4 7 16 -0.03
    -4 7 -16 -0.05
    5 -7 16 0.06
    5 -7 16 -0.06
    -5 7 -16 0.06
    5 7 16 0.11
    6 -7 16 1.02
    6 -7 16 1.06
    -6 7 -16 1.03
    6 7 16 1.08
    7 -7 16 0.04
    7 -7 16 0.08
    -7 7 -16 -0.05
    7 7 16 -0.02
    -9 -8 16 0.12
    -9 8 16 0.01
    -8 -8 16 -0.04
    -8 8 16 0.21
    -7 -8 16 0.02
    -7 8 16 0.07
    -7 8 16 0
    -6 -8 16 -0.01
    -6 8 16 0.01
    -6 8 16 0.05
    -5 -8 16 0.01
    -5 8 16 0.16
    5 8 -16 0.01
    -5 8 16 0
    -4 -8 16 0.61
    -4 8 16 0.55
    4 8 -16 0.59
    -4 8 16 0.43
    -3 -8 16 1.62
    -3 8 16 1.44
    3 8 -16 1.37
    -3 8 16 1.13
    -2 -8 16 1.33
    -2 8 16 1.27
    2 8 -16 1.15
    -2 8 16 1.51
    -1 -8 16 -0.03
    -1 8 16 -0.06
    1 8 -16 -0.04
    -1 8 16 -0.1
    0 -8 16 0.06
    0 8 -16 0.15
    0 8 16 0
    0 8 16 0
    1 -8 16 0.11
    -1 8 -16 0.12
    1 8 16 0.13
    2 -8 16 0.51
    2 8 16 0.49
    -2 8 -16 0.48
    3 -8 16 0.12
    -3 8 -16 0.02
    3 8 16 0.04
    4 -8 16 0.11
    -4 8 -16 0.08
    4 8 16 0.06
    5 -8 16 0.05
    5 8 16 0.01
    -5 8 -16 0.02
    6 -8 16 0.21
    6 -8 16 0.15
    6 8 16 0.08
    -6 8 -16 0
    7 -8 16 0.02
    7 8 16 0.11
    -7 8 -16 -0.1
    -8 -9 16 0.01
    -8 9 16 0.04
    -8 9 16 0.08
    -7 -9 16 0.11
    -7 9 16 0.09
    -7 9 16 -0.01
    -6 -9 16 -0.01
    -6 9 16 0.04
    -6 9 16 -0.06
    -5 -9 16 -0.06
    -5 9 16 0
    5 9 -16 -0.08
    -5 9 16 -0.03
    -4 -9 16 0
    4 9 -16 0.01
    -4 9 16 -0.06
    -4 9 16 0.09
    -3 -9 16 0.07
    3 9 -16 -0.01
    -3 9 16 0
    -3 9 16 0.03
    -2 -9 16 0.11
    2 9 -16 0.03
    -2 9 16 0.14
    -2 9 16 0.06
    -1 -9 16 0.08
    -1 9 16 -0.08
    -1 9 16 0.14
    1 9 -16 -0.04
    0 -9 16 0.36
    0 9 -16 0.34
    0 9 16 0.16
    1 -9 16 0.12
    1 9 16 0.1
    -1 9 -16 0.07
    2 -9 16 0.12
    -2 9 -16 0.19
    2 9 16 0.05
    3 -9 16 -0.07
    -3 9 -16 0.02
    3 9 16 0.1
    4 -9 16 0
    -4 9 -16 0
    4 9 16 -0.06
    5 -9 16 0.68
    5 9 16 0.68
    -5 9 -16 0.99
    6 -9 16 0.01
    6 9 16 0.06
    -6 9 -16 0.04
    -7 -10 16 0.2
    -7 10 16 0.31
    -7 10 16 0.15
    -6 -10 16 0.1
    6 10 -16 0.18
    -6 10 16 0.04
    -6 10 16 0
    -5 -10 16 0.1
    5 10 -16 0.12
    -5 10 16 0.17
    -5 10 16 0.12
    -4 -10 16 -0.07
    4 10 -16 0.02
    -4 10 16 -0.04
    -4 10 16 0.06
    -3 -10 16 0.11
    3 10 -16 0.11
    -3 10 16 0.11
    -3 10 16 0.19
    -2 -10 16 0.19
    -2 10 16 0.25
    2 10 -16 0.36
    -1 -10 16 0.18
    -1 10 16 -0.05
    1 10 -16 0.08
    0 -10 16 0.01
    0 10 -16 0.03
    0 10 16 0.06
    1 -10 16 0.69
    -1 10 -16 0.61
    1 10 16 0.77
    2 -10 16 -0.11
    -2 10 -16 -0.06
    2 10 16 0.01
    3 -10 16 0.35
    3 10 16 0.44
    -3 10 -16 0.35
    4 -10 16 0.04
    4 10 16 0.05
[truncated: 55,794 more chars]
