# Supplementary material for: Crystal structure of the co-crystal of 5-amino­isophthalic acid and 1,2-bis(pyridin-4-yl)ethene
Source: Acta Crystallogr E Crystallogr Commun. 2016 Apr 8;72(Pt 5):639–42. doi: 10.1107/S2056989016005259 (PMC4908539; doi:10.1107/S2056989016005259)
Supplement: Supplementary file 2 [file e-72-00639-Isup2.hkl]

#
# h,k,l, Fc-squared, Fo-squared, sigma(Fo-squared), status flag
#
data_I
_shelx_title  'Vial2SM in P21/n 14'
_shelx_refln_list_code          4
_shelx_F_calc_maximum      275.51
_exptl_crystal_F_000       760.00
_reflns_d_resolution_high  0.6489

loop_
 _space_group_symop_operation_xyz
 'x, y, z'
 '-x+1/2, y+1/2, -z+1/2'
 '-x, -y, -z'
 'x-1/2, -y-1/2, z-1/2'

_cell_length_a    10.1614
_cell_length_b    12.0782
_cell_length_c    14.0537
_cell_angle_alpha  90.000
_cell_angle_beta   95.027
_cell_angle_gamma  90.000

_shelx_F_squared_multiplier     1.000

loop_
 _refln_index_h
 _refln_index_k
 _refln_index_l
 _refln_F_squared_calc
 _refln_F_squared_meas
 _refln_F_squared_sigma
 _refln_observed_status
   2   0   0       3311.22       3505.59        53.36 o
   4   0   0         42.76         56.06         4.40 o
   6   0   0       8439.48       8771.44       106.38 o
   8   0   0        536.60        555.71        13.75 o
  10   0   0         79.04         80.54         7.27 o
  12   0   0          0.27          2.10         3.87 o
  14   0   0         17.38         24.95         6.47 o
   1   1   0       1624.47       1680.08         8.95 o
   2   1   0        873.76        870.80         8.62 o
   3   1   0      32739.50      31676.52       257.58 o
   4   1   0        806.81        772.33         9.16 o
   5   1   0        615.67        643.80         8.80 o
   6   1   0        525.85        551.93         8.52 o
   7   1   0          4.50          5.14         1.47 o
   8   1   0       1015.63       1077.20        14.75 o
   9   1   0       1891.16       2004.62        23.65 o
  10   1   0          5.36          5.20         2.75 o
  11   1   0         26.98         27.76         4.81 o
  12   1   0        112.59         99.66         6.36 o
  13   1   0          2.44          2.23         3.27 o
  14   1   0         76.60         70.70         7.29 o
  15   1   0         13.41          1.96         6.99 o
   0   2   0         42.07         47.45         0.98 o
   1   2   0        808.79        776.97         6.83 o
   2   2   0         30.49         28.35         1.20 o
   3   2   0        204.81        228.00         3.21 o
   4   2   0        818.50        811.30         9.62 o
   5   2   0       5795.47       5809.10        50.73 o
   6   2   0       1359.09       1462.55        22.70 o
   7   2   0        863.66        879.36        16.46 o
   8   2   0          0.24          1.30         1.62 o
   9   2   0         21.98         25.02         2.98 o
  10   2   0         86.52         88.33         6.48 o
  11   2   0          1.71         -1.30         2.25 o
  12   2   0        417.67        454.65        11.21 o
  13   2   0         14.91         22.12         4.45 o
  14   2   0          3.24         -1.36         5.50 o
  15   2   0         15.27         11.80         7.21 o
   1   3   0          2.58          3.26         0.33 o
   2   3   0          9.76         11.01         0.44 o
   3   3   0        814.45        806.12         7.65 o
   4   3   0         80.69         61.83         2.48 o
   5   3   0        687.77        679.73         7.70 o
   6   3   0        478.62        487.44         8.08 o
   7   3   0         28.99         35.59         2.24 o
   8   3   0        574.76        602.14         8.59 o
  10   3   0         20.61         22.74         2.60 o
  11   3   0         72.71         67.04         5.04 o
  12   3   0          0.39          1.17         3.02 o
  13   3   0         69.43         72.02         8.63 o
  14   3   0          6.15          4.97         4.80 o
  15   3   0         34.64         20.69        10.93 o
   0   4   0        590.56        564.65         7.20 o
   1   4   0          0.04          0.37         0.30 o
   2   4   0       1333.69       1303.54        11.11 o
   3   4   0          0.00         -0.73         0.73 o
   4   4   0        249.35        267.30         5.48 o
   5   4   0        257.79        255.89         4.34 o
   6   4   0         78.77         82.57         2.61 o
   7   4   0        231.79        251.09         4.85 o
   8   4   0         33.88         34.14         2.50 o
   9   4   0        206.94        225.78         5.62 o
  10   4   0         33.03         33.46         9.62 o
  11   4   0        308.31        337.36        10.65 o
  12   4   0         13.10         16.60         4.04 o
  13   4   0         31.72         32.71         5.58 o
  14   4   0         47.40         42.63         6.37 o
  15   4   0          2.85         -2.88         7.21 o
   1   5   0        107.55        129.03         2.23 o
   2   5   0          0.05          0.49         0.52 o
   3   5   0         10.75         16.64         1.15 o
   4   5   0        400.22        406.30         6.21 o
   5   5   0         51.10         46.43         2.57 o
   6   5   0        186.72        184.87         4.71 o
   7   5   0          0.08         -1.13         1.98 o
   8   5   0          1.76          1.52         2.61 o
   9   5   0          0.51          0.43         2.24 o
  10   5   0          2.81          3.39         2.28 o
  11   5   0        200.63        222.45         7.99 o
  12   5   0        353.92        395.65        20.74 o
  13   5   0        127.40        137.52         9.27 o
  14   5   0         41.62         47.26         6.99 o
  15   5   0         13.05         22.02        11.74 o
   0   6   0          6.62          6.17         1.97 o
   1   6   0          0.07          1.60         1.33 o
   2   6   0         36.18         37.33         1.70 o
   3   6   0       1013.10        951.47        12.82 o
   4   6   0         42.37         44.93         2.71 o
   5   6   0        139.95        153.75         4.09 o
   6   6   0        118.79        125.07         7.84 o
   7   6   0          2.95          2.12         1.62 o
   8   6   0         46.49         43.48         3.46 o
   9   6   0         85.97         90.00         5.12 o
  10   6   0        247.54        268.04         7.76 o
  11   6   0          0.07          2.20         2.75 o
  12   6   0         80.78         85.96         7.43 o
  13   6   0         11.92         11.84         4.80 o
  14   6   0          1.06          0.83         6.16 o
   1   7   0         52.27         49.97         2.28 o
   2   7   0        137.81        139.48         2.91 o
   3   7   0         20.03         18.32         1.26 o
   4   7   0         67.07         67.23         3.10 o
   5   7   0         90.68         85.69         3.72 o
   6   7   0         17.44         20.69         2.65 o
   7   7   0        178.34        178.26         5.22 o
   8   7   0         16.69         10.81         3.50 o
   9   7   0        134.01        136.35         6.36 o
  10   7   0         65.09         67.54         6.78 o
  11   7   0         87.46         91.82         6.91 o
  12   7   0         55.64         58.28         7.20 o
  13   7   0          0.15          2.14         5.64 o
  14   7   0         11.66          4.49         6.88 o
   0   8   0         37.08         31.58         2.59 o
   1   8   0         12.08         12.22         1.52 o
   2   8   0         92.56         94.67         3.10 o
   3   8   0          2.41          1.51         1.17 o
   4   8   0        351.78        323.29         6.36 o
   5   8   0          0.12          0.74         1.29 o
   6   8   0       1211.98       1158.13        14.77 o
   7   8   0        567.49        542.77         9.62 o
   8   8   0         32.66         30.94         3.22 o
   9   8   0         45.12         41.28         3.79 o
  10   8   0          0.88          4.70         3.39 o
  11   8   0        102.42        117.29         7.91 o
  12   8   0          7.50          5.63         5.42 o
  13   8   0         88.52         82.58        10.40 o
  14   8   0          0.51          4.57         6.69 o
   1   9   0          2.37          2.94         1.10 o
   2   9   0        551.50        536.34         8.15 o
   3   9   0        365.09        344.92         6.46 o
   4   9   0       3184.94       2987.79        29.39 o
   5   9   0        435.82        418.39         8.05 o
   6   9   0         61.48         55.21         3.92 o
   7   9   0        112.63        104.27         5.08 o
   8   9   0        377.89        418.22         9.02 o
   9   9   0         68.29         64.46         5.31 o
  10   9   0         93.11         89.40         6.80 o
  11   9   0         34.79         29.22         4.80 o
  12   9   0          8.34         14.77         6.16 o
  13   9   0          0.35          0.70         6.16 o
   0  10   0        447.52        446.65        10.63 o
   1  10   0       9950.38       9448.08        80.55 o
   2  10   0         64.49         62.00         3.38 o
   3  10   0         35.62         41.41         2.90 o
   4  10   0          8.62          7.95         1.91 o
   5  10   0        706.59        691.70        10.81 o
   6  10   0         33.96         37.46         3.08 o
   7  10   0         56.69         60.74         5.25 o
   8  10   0        140.74        132.20         6.46 o
   9  10   0          2.38          4.63         3.11 o
  10  10   0         48.39         47.28         9.76 o
  11  10   0         24.85         20.37         6.47 o
  12  10   0          0.01         -4.91         4.91 o
  13  10   0          8.25          3.34         6.88 o
   1  11   0        221.79        214.01         5.31 o
   2  11   0       1827.58       1782.16        19.97 o
   3  11   0         20.08         16.53         2.20 o
   4  11   0        388.33        374.95         7.76 o
   5  11   0          1.92          2.43         1.78 o
   6  11   0          2.49          3.09         2.05 o
   7  11   0          8.71         10.20         2.43 o
   8  11   0        141.22        146.69         7.85 o
   9  11   0         97.98        111.44         9.71 o
  10  11   0         69.30         76.50         9.17 o
  11  11   0         11.25         13.33         6.16 o
  12  11   0          0.99          4.83         5.97 o
   0  12   0          4.81          5.55         2.94 o
   1  12   0         13.57         11.12         1.99 o
   2  12   0         15.45         17.01         2.16 o
   3  12   0        180.27        168.77         5.39 o
   4  12   0        320.11        333.27         7.46 o
   5  12   0        670.49        685.21        11.58 o
   6  12   0        227.91        237.96         6.85 o
   7  12   0          2.97          4.48         2.91 o
   8  12   0         12.22         12.99         3.49 o
   9  12   0          0.10         -0.61         3.18 o
  10  12   0         11.77          8.39         5.28 o
  11  12   0        140.54        114.63        11.08 o
   1  13   0          0.02          1.21         1.72 o
   2  13   0          7.87          8.20         2.16 o
   3  13   0         15.54         16.76         2.60 o
   4  13   0         75.03         63.55         4.24 o
   5  13   0         27.47         22.80         2.96 o
   6  13   0        193.29        190.24         7.93 o
   7  13   0        250.17        258.86        18.11 o
   8  13   0         61.49         45.86         8.56 o
   9  13   0         12.76          1.12         4.75 o
  10  13   0          0.28          4.02         5.56 o
  11  13   0          7.47          0.37         5.97 o
   0  14   0          4.71          1.73         2.82 o
   1  14   0         42.19         37.09         3.35 o
   2  14   0         12.29          7.65         2.36 o
   3  14   0        191.79        199.23         6.58 o
   4  14   0          0.33          1.27         2.16 o
   5  14   0          0.29          1.25         2.66 o
   6  14   0         49.47         47.60         5.02 o
   7  14   0          7.34         11.13         3.86 o
   8  14   0        202.29        202.04        13.04 o
   9  14   0         13.49         15.96         7.71 o
  10  14   0         83.11         70.59        10.28 o
   1  15   0         27.98         34.75         3.64 o
   2  15   0         30.51         25.13         3.24 o
   3  15   0         52.10         52.22         5.01 o
   4  15   0         61.14         51.47         5.24 o
   5  15   0         15.94         17.95         3.89 o
   6  15   0          1.12          2.37         3.23 o
   7  15   0          6.00          1.27         4.75 o
   8  15   0         10.48         12.74         5.43 o
   9  15   0         18.85          8.44         5.97 o
   0  16   0        158.64        183.52        10.63 o
   1  16   0          1.07          0.65         2.46 o
   2  16   0          3.03          4.22         2.57 o
   3  16   0         12.30          9.88         3.52 o
   4  16   0          1.03          0.71         3.34 o
   5  16   0         19.47         12.50         4.04 o
   6  16   0         29.17         24.53         8.81 o
   7  16   0          6.44          5.54         5.64 o
   1  17   0          3.34          2.58         3.02 o
   2  17   0          1.53          1.97         3.23 o
   3  17   0          4.52          7.76         3.61 o
   4  17   0          2.92         -1.21         3.61 o
   5  17   0          0.24          0.73         4.67 o
   6  17   0         38.99         45.79         7.58 o
   0  18   0          8.64         13.21         5.71 o
   1  18   0         11.49         13.22         5.71 o
   2  18   0          7.94          5.56         4.23 o
   3  18   0         63.38         87.57        10.64 o
 -15   0   1         47.68         38.16        12.48 o
 -13   0   1         89.26         76.33        11.74 o
 -11   0   1          0.03          1.41         4.04 o
  -9   0   1          7.34          4.04         3.11 o
  -7   0   1         74.48         88.06        27.16 o
  -5   0   1       1111.90       1070.17        17.10 o
  -3   0   1      75903.89      73355.91       843.32 o
  -1   0   1        697.49        753.52         5.97 o
   1   0   1        408.91        333.06         3.84 o
   3   0   1      74121.19      70492.55       814.78 o
   5   0   1       1725.64       1858.21        27.24 o
   7   0   1        889.17        887.67        22.38 o
   9   0   1       2694.91       2918.85        44.87 o
  11   0   1        389.31        414.24        21.28 o
  13   0   1          0.64          1.47         4.67 o
  15   0   1         17.54         15.07         6.69 o
 -15   1   1         32.63         37.81         9.12 o
 -14   1   1          7.29         19.08         8.81 o
 -13   1   1         12.91         18.65         4.01 o
 -12   1   1        111.86        121.53         8.26 o
 -11   1   1        316.24        349.58         8.64 o
 -10   1   1         72.41         85.62         5.12 o
  -9   1   1        146.50        163.32         5.91 o
  -8   1   1         42.80         53.10         3.47 o
  -7   1   1        122.98        108.94         4.46 o
  -6   1   1       9639.06      10040.53        85.04 o
  -5   1   1         42.78         39.81         2.65 o
  -4   1   1        134.28        125.02         5.69 o
  -3   1   1      20038.59      20404.10       164.49 o
  -2   1   1        112.21        106.80         1.50 o
  -1   1   1        651.72        635.64         5.54 o
   0   1   1        342.18        323.91         2.41 o
   1   1   1        220.59        236.83         1.73 o
   2   1   1       3194.91       3076.10        53.94 o
   3   1   1      11667.26      11674.42        78.00 o
   4   1   1        103.90         93.18         2.83 o
   5   1   1       3154.95       3327.82        31.19 o
   6   1   1       1251.62       1252.72        15.04 o
   7   1   1         16.04         22.05         2.46 o
   8   1   1         12.21          9.61         2.09 o
   9   1   1         54.50         55.19         5.30 o
  10   1   1         66.58         63.63         5.83 o
  11   1   1         43.50         41.18         5.51 o
  12   1   1        280.38        305.97         9.70 o
  13   1   1          2.94          2.07         3.20 o
  14   1   1        104.09         96.67         8.19 o
  15   1   1          0.24         -7.26         7.63 o
 -15   2   1         60.05         59.42         8.14 o
 -14   2   1         11.12          8.10         6.22 o
 -13   2   1         13.07         21.15         4.72 o
 -12   2   1         11.94          0.93         3.76 o
 -11   2   1         10.27          6.17         2.28 o
 -10   2   1         11.71          7.31         2.20 o
  -9   2   1        901.34        965.95        12.91 o
  -8   2   1        855.38        895.81        17.39 o
  -7   2   1        115.89        118.87         5.19 o
  -6   2   1       3226.89       3294.21        30.79 o
  -5   2   1        860.98        888.79        10.30 o
  -4   2   1       3187.15       3163.75        25.12 o
  -3   2   1        412.58        433.62         5.61 o
  -2   2   1       2356.65       2382.41        14.36 o
  -1   2   1        154.99        141.15         1.30 o
   0   2   1         80.71         93.07         1.28 o
   1   2   1        400.11        355.55         3.73 o
   2   2   1      10041.33      10120.52        74.11 o
   3   2   1       1685.90       1724.47        13.29 o
   4   2   1        584.71        611.84         6.93 o
   5   2   1        697.49        744.24         9.90 o
   6   2   1       3661.25       3751.56        35.58 o
   7   2   1        518.45        538.81         9.24 o
   8   2   1        152.20        165.06         5.62 o
   9   2   1        622.44        685.11        11.98 o
  10   2   1          1.95          2.99         2.28 o
  11   2   1          2.04          1.29         2.54 o
  12   2   1          8.12          2.63         3.10 o
  13   2   1          7.08          4.16         3.45 o
  14   2   1          2.80          0.52         4.01 o
  15   2   1         65.41         60.18        13.21 o
 -15   3   1         48.88         46.65         9.30 o
 -14   3   1          0.19         -0.95         4.51 o
 -13   3   1         37.15         30.93         5.51 o
 -12   3   1         14.11         22.14         4.62 o
 -11   3   1        138.52        134.18         7.60 o
 -10   3   1         30.86         31.82         3.08 o
  -9   3   1        732.27        783.41        10.57 o
  -8   3   1        314.12        329.95         8.84 o
  -7   3   1         24.42         26.14         2.10 o
  -6   3   1        290.74        297.00         4.91 o
  -5   3   1         60.14         57.77         2.80 o
  -4   3   1          4.76          4.33         0.70 o
  -3   3   1         57.03         59.59         1.44 o
  -2   3   1       1872.70       1822.66        12.15 o
  -1   3   1         76.02         73.71         1.21 o
   0   3   1        947.10        871.86         6.93 o
   1   3   1       1231.56       1128.03        10.01 o
   2   3   1          7.66          3.00         0.89 o
   3   3   1       1087.97       1001.92         9.70 o
   4   3   1        474.14        459.83         6.78 o
   5   3   1       2024.46       1989.81        20.44 o
   6   3   1         25.44         21.73         3.84 o
   7   3   1          8.87          7.05         1.62 o
   8   3   1        651.95        691.12        11.35 o
   9   3   1        140.15        152.53         7.43 o
  10   3   1        464.60        510.16        10.76 o
  11   3   1          9.63          4.94         3.28 o
  12   3   1         98.04        103.31         6.53 o
  13   3   1          8.93          8.79         4.98 o
  14   3   1         47.58         47.96        15.78 o
  15   3   1          3.53          3.40         5.64 o
 -15   4   1          7.45          3.30         6.97 o
 -14   4   1         32.41         27.29         6.44 o
 -13   4   1          9.54          2.82         3.99 o
 -12   4   1         13.56         14.47         4.19 o
 -11   4   1          1.81          3.87         2.58 o
 -10   4   1          3.60          0.14         1.89 o
  -9   4   1          9.44         11.35         2.01 o
  -8   4   1          0.04         -0.84         1.25 o
  -7   4   1          6.88          7.32         1.40 o
  -6   4   1          4.40          3.15         1.08 o
  -5   4   1        225.00        207.66         3.89 o
  -4   4   1        772.94        808.98         8.01 o
  -3   4   1         40.66         43.19         1.38 o
  -2   4   1       1541.06       1476.78        12.31 o
  -1   4   1        730.60        793.45         7.27 o
   0   4   1         15.33         14.43         1.17 o
   1   4   1        264.65        284.34         3.21 o
   2   4   1        122.43        107.54         2.27 o
   3   4   1        460.95        475.75         5.95 o
   4   4   1         33.87         38.32         2.37 o
   5   4   1        625.94        620.75         8.88 o
   6   4   1        328.49        337.20         7.31 o
   7   4   1        611.94        624.84         8.25 o
   8   4   1        204.89        227.34         5.01 o
   9   4   1          7.08          7.01         2.97 o
  10   4   1         25.91         25.61         3.54 o
  11   4   1          6.79          8.29         3.04 o
  12   4   1          0.76          0.16         3.61 o
  13   4   1         59.10         63.51         7.86 o
  14   4   1         16.75         11.09         7.28 o
  15   4   1         59.36         50.46         7.60 o
 -15   5   1        141.58        136.94        13.37 o
 -14   5   1         61.77         57.69        12.84 o
 -13   5   1         17.36         14.85         5.05 o
 -12   5   1          0.12         -3.05         3.34 o
 -11   5   1          1.65          1.63         2.80 o
 -10   5   1         42.60         44.09         3.91 o
  -9   5   1        385.23        404.79         8.63 o
  -8   5   1        357.09        365.69         6.12 o
  -7   5   1          0.42          1.66         1.12 o
  -6   5   1         51.93         51.27         2.10 o
  -5   5   1        132.72        127.90         2.96 o
  -4   5   1        331.37        372.45         4.73 o
  -3   5   1       1271.56       1273.27        11.35 o
  -2   5   1       1004.62       1059.93         9.62 o
  -1   5   1       1171.39       1168.99        10.42 o
   0   5   1        906.66        881.52         8.40 o
   1   5   1        238.86        299.15         4.06 o
   2   5   1         17.14         19.33         0.94 o
   3   5   1        423.75        471.01         6.08 o
   4   5   1        504.33        540.25         8.84 o
   5   5   1         14.28          3.23         1.51 o
   6   5   1          7.91          9.96         2.13 o
   7   5   1         31.77         33.61         2.96 o
   8   5   1          5.66          6.78         2.09 o
   9   5   1        205.87        208.53        10.59 o
  10   5   1         26.02         31.84         4.19 o
  11   5   1          1.74          3.60         2.91 o
  12   5   1          0.16         -0.56         3.34 o
  13   5   1          0.01         -1.59         3.94 o
  14   5   1          7.57          5.14         5.22 o
 -14   6   1         36.74         34.08        15.05 o
 -13   6   1         65.97         66.36         8.98 o
 -12   6   1         19.86         11.26         4.32 o
 -11   6   1          1.74         -0.55         2.98 o
 -10   6   1         24.21         23.56         3.12 o
  -9   6   1          4.09          4.67         2.05 o
  -8   6   1         20.88         15.55         2.28 o
  -7   6   1         15.94         13.57         1.99 o
  -6   6   1          1.28          0.73         1.10 o
  -5   6   1         54.31         56.11         2.06 o
  -4   6   1        143.20        158.01         3.02 o
  -3   6   1        668.88        645.13         6.99 o
  -2   6   1        192.92        211.02         3.49 o
  -1   6   1          0.65          1.03         0.66 o
   0   6   1        592.17        523.34         6.03 o
   1   6   1          1.29          0.73         0.66 o
   2   6   1        320.51        309.80         4.58 o
   3   6   1          0.06          0.49         0.80 o
   4   6   1         17.91         17.50         1.72 o
   5   6   1          7.33          5.50         1.34 o
   6   6   1       1219.59       1234.47        15.28 o
   7   6   1        237.53        242.65         6.19 o
   8   6   1         38.48         40.43         3.99 o
   9   6   1         31.42         29.48         3.41 o
  10   6   1          6.10          7.00         2.69 o
  11   6   1          0.00         -0.93         3.07 o
  12   6   1         16.16         10.66         4.37 o
  13   6   1         19.38         21.47         5.58 o
  14   6   1         83.26         80.05        11.92 o
 -14   7   1         52.52         57.98         9.59 o
 -13   7   1         25.47         13.61         6.16 o
 -12   7   1         46.01         40.28         6.06 o
 -11   7   1         25.66         26.73         4.43 o
 -10   7   1        291.90        326.15        10.01 o
  -9   7   1        159.60        157.19         6.50 o
  -8   7   1        204.42        221.72         6.22 o
  -7   7   1        171.59        176.34         5.04 o
  -6   7   1          3.08          2.26         1.48 o
  -5   7   1        500.88        502.82         7.78 o
  -4   7   1         35.99         30.88         2.71 o
  -3   7   1         37.44         36.50         1.65 o
  -2   7   1         98.16         98.75         2.48 o
  -1   7   1        129.54        128.96         2.74 o
   0   7   1         11.46         12.87         1.15 o
   1   7   1          9.27         10.22         1.08 o
   2   7   1         43.11         38.88         2.08 o
   3   7   1         95.02        101.74         3.20 o
   4   7   1        238.65        234.01         5.10 o
   5   7   1         76.55         74.65         3.64 o
   6   7   1         75.96         69.60         3.82 o
   7   7   1         34.83         32.59         3.04 o
   8   7   1          3.92          3.72         2.33 o
   9   7   1        456.07        489.88        10.36 o
  10   7   1         44.62         34.79         5.40 o
  11   7   1         68.43         71.41         5.99 o
  12   7   1          0.02          0.46         3.76 o
  13   7   1         49.23         47.74         6.33 o
  14   7   1          4.71          8.68         7.51 o
 -14   8   1         48.45         50.06         9.34 o
 -13   8   1          6.04          6.24        12.11 o
 -12   8   1          6.57         12.29         5.82 o
 -11   8   1          0.60         -0.56         3.18 o
 -10   8   1        352.35        387.99        16.15 o
  -9   8   1        181.16        190.83         7.62 o
  -8   8   1         41.14         43.37         3.47 o
  -7   8   1        780.47        768.55        11.62 o
  -6   8   1         85.52         80.60         4.03 o
  -5   8   1        405.93        397.17         7.04 o
  -4   8   1          0.24          0.80         0.88 o
  -3   8   1        730.26        671.91         7.85 o
  -2   8   1        689.44        667.79         7.69 o
  -1   8   1          4.41          3.67         0.98 o
   0   8   1          1.48          2.20         0.88 o
   1   8   1        259.81        236.87         4.33 o
   2   8   1         53.29         49.19         3.28 o
   3   8   1        978.14        929.52        11.73 o
   4   8   1          3.92          4.97         1.80 o
   5   8   1        316.02        311.24         7.10 o
   6   8   1        192.28        198.97         5.45 o
   7   8   1        371.47        372.02         8.01 o
   8   8   1        290.49        288.27        13.35 o
   9   8   1          1.73         -1.99         1.99 o
  10   8   1        123.07        133.56         9.53 o
  11   8   1          0.19         -3.19         3.42 o
  12   8   1          1.28          2.83         4.32 o
  13   8   1          0.16          1.44         5.87 o
  14   8   1         31.98         19.82        13.21 o
 -13   9   1          3.74         -2.33         5.95 o
 -12   9   1          7.70          4.65         5.43 o
 -11   9   1        160.94        150.64        12.11 o
 -10   9   1          0.45          1.97         2.98 o
  -9   9   1         51.56         50.53         4.97 o
  -8   9   1          0.83          4.59         2.47 o
  -7   9   1        511.93        508.12         9.39 o
  -6   9   1          9.64          8.26         1.89 o
  -5   9   1       1168.56       1156.15        17.54 o
  -4   9   1       1205.84       1129.68        16.20 o
  -3   9   1         21.39         22.51         1.76 o
  -2   9   1        992.56        909.25        10.00 o
  -1   9   1        247.97        216.36         4.25 o
   0   9   1          5.05          6.95         1.22 o
   1   9   1        202.03        172.75         3.92 o
   2   9   1         38.12         32.52         2.36 o
   3   9   1          0.02         -1.36         2.12 o
   4   9   1       1981.95       1824.14        20.14 o
   5   9   1         34.35         28.79         2.71 o
   6   9   1        296.83        311.18        12.39 o
   7   9   1        410.43        416.52        13.45 o
   8   9   1        112.06        122.41        10.23 o
   9   9   1          0.01         -2.16         2.16 o
  10   9   1         36.62         34.95         8.41 o
  11   9   1         96.75        102.60         7.53 o
  12   9   1          7.44          6.03         4.51 o
  13   9   1          2.49          4.94         6.51 o
 -13  10   1          0.70         -4.86         6.22 o
 -12  10   1         20.46         18.02         6.88 o
 -11  10   1         59.17         63.34         8.64 o
 -10  10   1          8.26          6.35         5.11 o
  -9  10   1         16.64         16.43         3.46 o
  -8  10   1          4.89          4.07         5.10 o
  -7  10   1         30.07         34.74         3.24 o
  -6  10   1        193.02        189.33         5.60 o
  -5  10   1        432.84        407.80         7.84 o
  -4  10   1       1158.59       1128.88        14.29 o
  -3  10   1        685.87        645.10         8.32 o
  -2  10   1       3098.45       2992.87        25.90 o
  -1  10   1        967.67        916.11        11.81 o
   0  10   1         46.92         37.38         2.65 o
   1  10   1        478.49        441.77         7.69 o
   2  10   1       1724.96       1656.28        18.52 o
   3  10   1          1.77          5.83         1.54 o
   4  10   1        507.98        472.42         8.56 o
   5  10   1          3.97          4.15         2.22 o
   6  10   1          3.99          4.32         1.96 o
   7  10   1          0.22          0.83         1.99 o
   8  10   1        770.38        824.22        14.41 o
   9  10   1          7.14         11.68         3.61 o
  10  10   1         12.37         12.73         3.93 o
  11  10   1         53.63         45.27         5.97 o
  12  10   1         17.77         22.07         6.65 o
  13  10   1         11.62          5.14         7.05 o
 -12  11   1         39.14         38.02        14.68 o
 -11  11   1         21.67         27.29         7.05 o
 -10  11   1         81.51         83.79         9.51 o
  -9  11   1         58.94         52.17         6.99 o
  -8  11   1         31.89         25.78         3.69 o
  -7  11   1        360.82        363.21         9.80 o
  -6  11   1         41.02         44.41         6.89 o
  -5  11   1        458.05        470.69         8.71 o
  -4  11   1        123.44        124.21         5.72 o
  -3  11   1         25.13         26.03         2.43 o
  -2  11   1        405.08        401.43         7.63 o
  -1  11   1        225.20        240.91         5.68 o
   0  11   1        536.62        534.43         8.62 o
   1  11   1        245.96        252.23         5.96 o
   2  11   1       1119.80       1094.19        14.12 o
   3  11   1          0.20          1.59         2.22 o
   4  11   1        305.39        286.07         7.73 o
   5  11   1         99.21        103.09         5.08 o
   6  11   1        344.92        336.21        12.39 o
   7  11   1         12.96         11.27         2.78 o
   8  11   1         26.37         24.40         4.19 o
   9  11   1          0.87          2.35         3.11 o
  10  11   1          7.05          6.16         3.86 o
  11  11   1        149.86        134.24        15.78 o
  12  11   1          0.51         -1.17         6.11 o
 -11  12   1         12.37         13.24         6.51 o
 -10  12   1         18.46         17.04         5.95 o
  -9  12   1        135.54        132.26        10.86 o
  -8  12   1        321.07        338.84        11.38 o
  -7  12   1        378.19        391.95        10.67 o
  -6  12   1          0.05          2.47         2.32 o
  -5  12   1        591.30        580.44        13.88 o
  -4  12   1        353.20        344.37         9.43 o
  -3  12   1        251.20        239.17         6.57 o
  -2  12   1         11.66          7.41         2.05 o
  -1  12   1         23.25         20.97         4.56 o
   0  12   1          6.80          4.61         1.78 o
   1  12   1        249.77        229.34         6.26 o
   2  12   1        212.01        201.59         5.76 o
   3  12   1        126.35        130.10         5.27 o
   4  12   1        642.79        637.11        11.55 o
   5  12   1         95.12         96.27         5.08 o
   6  12   1        130.77        123.66         5.95 o
   7  12   1        195.87        201.27         7.30 o
   8  12   1        164.19        148.73         8.39 o
   9  12   1        148.01        146.09         8.62 o
  10  12   1         32.80         21.28         7.34 o
  11  12   1          1.45          7.40         6.24 o
 -11  13   1          1.44          0.61         5.97 o
 -10  13   1        160.05        148.31        31.19 o
  -9  13   1          3.86          6.17         5.11 o
  -8  13   1        101.43        105.39        13.94 o
  -7  13   1        105.77        106.39         7.26 o
  -6  13   1         23.33         22.81         6.07 o
  -5  13   1          0.04         -0.31         2.49 o
  -4  13   1         37.79         42.65         3.71 o
  -3  13   1        124.16        139.26         5.57 o
  -2  13   1          2.17          1.27         1.78 o
  -1  13   1         87.80         77.00         4.68 o
   0  13   1         27.20         25.15         2.86 o
   1  13   1         14.41         15.85         2.46 o
   2  13   1          3.50          1.28         1.83 o
   3  13   1          8.15          3.27         1.99 o
   4  13   1        264.30        255.86         7.10 o
   5  13   1          0.00          1.53         2.05 o
   6  13   1        134.65        129.66         6.36 o
   7  13   1         27.43         25.81         4.12 o
   8  13   1         32.89         26.61         4.42 o
   9  13   1        203.03        199.01        11.19 o
  10  13   1         44.37         35.96        12.84 o
  11  13   1        107.26        104.09        11.10 o
 -10  14   1          0.37          7.09         5.97 o
  -9  14   1         11.57         11.08         5.64 o
  -8  14   1         10.57          3.98         4.75 o
  -7  14   1         39.30         40.22        16.15 o
  -6  14   1         34.93         33.58         6.71 o
  -5  14   1         74.15         90.68         8.55 o
  -4  14   1         13.68         13.88         3.47 o
  -3  14   1        149.72        157.02         6.36 o
  -2  14   1         39.75         43.51         3.72 o
  -1  14   1         22.57         23.86         3.18 o
   0  14   1        170.40        176.41         5.77 o
   1  14   1         13.33         15.50         2.57 o
   2  14   1         16.96         17.70         2.90 o
   3  14   1         11.92         11.72         2.60 o
   4  14   1         29.04         33.23         4.13 o
   5  14   1         82.91         81.60         5.16 o
   6  14   1        166.11        169.88        11.16 o
   7  14   1        149.83        158.47         8.80 o
   8  14   1         18.53         10.71         6.30 o
   9  14   1         50.47         31.00         6.88 o
  10  14   1          3.47          5.87         5.97 o
  -9  15   1         24.50          9.00         5.82 o
  -8  15   1         46.49         31.12        12.11 o
  -7  15   1         43.25         40.06         7.21 o
  -6  15   1         25.23         14.79         6.24 o
  -5  15   1         38.26         48.50         5.29 o
  -4  15   1         50.78         56.73         5.15 o
  -3  15   1        150.02        162.57         8.22 o
  -2  15   1          1.82         -2.09         2.09 o
  -1  15   1          6.83          4.26         2.46 o
   0  15   1         43.65         55.53         5.79 o
   1  15   1        201.06        217.11         9.96 o
   2  15   1        178.31        199.19         6.86 o
   3  15   1         27.02         26.85         3.54 o
   4  15   1          0.32          0.23         2.36 o
   5  15   1        136.67        164.85         8.77 o
   6  15   1          2.32          2.91         3.26 o
   7  15   1          1.74         -3.26         3.26 o
   8  15   1         11.50          9.06         5.95 o
   9  15   1          0.01         -1.90         5.43 o
  -7  16   1          5.00          0.00         5.28 o
  -6  16   1          0.39         -1.60         4.39 o
  -5  16   1          0.80         -4.04         4.15 o
  -4  16   1          3.16          2.14         3.30 o
  -3  16   1         65.06         56.33         5.38 o
  -2  16   1        122.82        120.04         7.29 o
  -1  16   1         21.70         13.79         2.90 o
   0  16   1          9.57          9.79         2.83 o
   1  16   1         12.84         15.50         3.20 o
   2  16   1         12.05          9.97         3.73 o
   3  16   1         42.26         34.75         4.01 o
   4  16   1          3.79          2.97         3.99 o
   5  16   1        119.59        129.56         8.09 o
   6  16   1          2.38          1.01         3.77 o
   7  16   1         11.64         13.14         5.64 o
  -6  17   1        130.76        113.26        10.55 o
  -5  17   1          3.79          1.34         4.39 o
  -4  17   1         25.17         30.40         6.47 o
  -3  17   1         78.61         75.40         7.93 o
  -2  17   1          0.31         -1.37         3.09 o
  -1  17   1         11.73          9.04         3.66 o
   0  17   1          0.31          1.27         2.83 o
   1  17   1          1.65         -2.73         2.73 o
   2  17   1         24.50         22.92         3.84 o
   3  17   1          0.07          0.16         3.61 o
   4  17   1         46.26         45.74         5.60 o
   5  17   1          8.29          7.75         4.51 o
   6  17   1          1.05         -4.44         5.11 o
  -3  18   1         30.68         25.71         6.16 o
  -2  18   1         18.55         24.82         5.82 o
  -1  18   1          7.57          8.25         3.94 o
   0  18   1         48.88         50.46         5.90 o
   1  18   1          8.80         13.64         4.47 o
   2  18   1         16.22         13.73         4.51 o
   3  18   1          0.06          0.89         3.86 o
 -12   0   2        192.40        223.90         9.29 o
 -10   0   2         20.78         26.84         4.58 o
  -8   0   2        249.11        233.27        11.01 o
  -6   0   2        800.02        808.92        14.78 o
  -4   0   2       2513.23       2464.62        41.83 o
  -2   0   2       3812.47       3839.15        28.42 o
   0   0   2       1150.21       1032.10         8.21 o
   2   0   2      30073.83      28939.98       274.55 o
   4   0   2         69.19         83.26         3.02 o
   6   0   2       7440.20       7623.50        94.45 o
   8   0   2        991.04       1073.93        21.26 o
  10   0   2         47.02         48.93         5.95 o
  12   0   2        549.59        587.15        25.69 o
  14   0   2          0.12         -0.15         5.11 o
 -14   1   2         35.02         22.95         5.48 o
 -13   1   2          1.02          5.19         4.24 o
 -12   1   2         23.65         21.64         4.19 o
 -11   1   2         24.18         25.70         3.27 o
 -10   1   2          9.40         10.02         2.19 o
  -9   1   2        501.52        549.73         8.68 o
  -8   1   2         75.69         83.74         4.21 o
  -7   1   2          3.68          2.25         1.25 o
  -6   1   2       2157.38       2352.19        23.20 o
  -5   1   2         65.17         80.64         2.35 o
  -4   1   2        709.41        632.42         6.62 o
  -3   1   2        390.22        393.45         3.87 o
  -2   1   2       5465.61       5453.31        39.98 o
  -1   1   2      13976.03      13880.70       145.98 o
   0   1   2      11234.97      11070.08        57.16 o
   1   1   2        174.76        161.32         1.72 o
   2   1   2       1769.18       1818.75        13.39 o
   3   1   2       5129.93       5027.56        35.04 o
   4   1   2       1184.00       1252.54        13.57 o
   5   1   2        273.74        281.65         5.59 o
   6   1   2       3017.18       3219.15        31.56 o
   7   1   2          6.31          5.44         1.72 o
   8   1   2         70.19         75.07         4.93 o
   9   1   2         14.34         14.21         3.02 o
  10   1   2          3.41          5.14         2.97 o
  11   1   2        294.19        319.50        18.43 o
  12   1   2         94.93        104.53         7.63 o
  13   1   2          0.18          2.40         3.94 o
  14   1   2         22.99         29.09         5.08 o
  15   1   2         38.73         40.57         6.23 o
 -15   2   2          4.51         11.74        10.28 o
 -14   2   2          1.30         -3.75         4.15 o
 -13   2   2         25.52         39.34         6.33 o
 -12   2   2         64.67         76.75         5.51 o
 -11   2   2          4.20          1.39         2.28 o
 -10   2   2          5.66          4.65         2.05 o
  -9   2   2        400.23        438.34         9.78 o
  -8   2   2         69.53         77.19         5.08 o
  -7   2   2         14.58          8.58         1.54 o
  -6   2   2          0.06          6.19         1.81 o
  -5   2   2        102.00         86.84         3.09 o
  -4   2   2         43.74         60.88         1.99 o
  -3   2   2        960.79        948.41         8.44 o
  -2   2   2        121.93        130.84         2.44 o
  -1   2   2       6604.11       6696.30        58.28 o
   0   2   2         26.62         21.90         0.71 o
   1   2   2       8350.86       8553.42        52.66 o
   2   2   2         10.68         13.54         1.00 o
   3   2   2         57.51         53.32         2.24 o
   4   2   2          6.77          7.19         0.84 o
   5   2   2         35.76         29.46         2.44 o
   6   2   2        112.89        141.99         4.58 o
   7   2   2         41.11         49.10         3.27 o
   8   2   2        161.55        157.62         5.62 o
   9   2   2        212.34        229.80         8.07 o
  10   2   2         28.00         25.04         3.41 o
  11   2   2          7.28          7.30         3.02 o
  12   2   2         22.53         17.15         4.01 o
  13   2   2          4.34          1.29         3.57 o
  14   2   2         50.51         44.59         6.75 o
  15   2   2         20.86         16.57         7.21 o
 -15   3   2          2.45          2.04         6.99 o
 -14   3   2         16.58          7.71         6.23 o
 -13   3   2         10.88         12.64         4.51 o
 -12   3   2        470.13        508.14        13.79 o
 -11   3   2        106.65        114.95         6.01 o
 -10   3   2         77.51         88.73         5.79 o
  -9   3   2        112.79        122.51         5.80 o
  -8   3   2          4.04          3.24         1.54 o
  -7   3   2         38.51         51.66         4.29 o
  -6   3   2        699.03        713.94         8.22 o
  -5   3   2          7.86          6.17         1.03 o
  -4   3   2        383.56        380.50         4.67 o
  -3   3   2        542.23        537.98         6.28 o
  -2   3   2       1273.47       1167.08         9.83 o
  -1   3   2        707.43        767.79         5.59 o
   0   3   2        130.64        143.50         2.15 o
   1   3   2        543.74        501.17         4.72 o
   2   3   2       2500.27       2444.49        19.95 o
   3   3   2       1369.95       1309.52        12.27 o
   4   3   2        138.53        127.99         3.14 o
   5   3   2        290.71        268.34         4.82 o
   6   3   2        322.61        351.57         7.04 o
   7   3   2          0.03         -0.38         1.40 o
   8   3   2         26.77         30.86         5.08 o
   9   3   2          3.02          3.61         2.75 o
  10   3   2         92.65         90.72         5.66 o
  11   3   2        178.88        181.98         8.15 o
  12   3   2         55.52         42.89         4.79 o
  13   3   2         30.21         23.20         4.42 o
  14   3   2          0.06          6.58         4.25 o
  15   3   2          0.39         -8.07         8.81 o
 -15   4   2         16.29         20.98         7.51 o
 -14   4   2          4.40         10.00         6.16 o
 -13   4   2          2.62          0.36         4.04 o
 -12   4   2        133.77        135.86         8.31 o
 -11   4   2         41.10         44.72         4.13 o
 -10   4   2          4.84          6.85         2.33 o
  -9   4   2        139.60        137.06         6.55 o
  -8   4   2        254.34        247.84         5.16 o
  -7   4   2          6.89          7.22         1.31 o
  -6   4   2         13.14         10.28         1.31 o
  -5   4   2        136.87        132.30         2.95 o
  -4   4   2         21.69         19.82         1.18 o
  -3   4   2       1600.69       1709.80        14.19 o
  -2   4   2        521.99        508.01         5.19 o
  -1   4   2        442.22        422.92         4.57 o
   0   4   2       1678.39       1518.18        12.79 o
   1   4   2        706.94        661.82         6.69 o
   2   4   2         11.69         15.52         1.22 o
   3   4   2       3887.14       4028.87        32.16 o
   4   4   2        961.73       1000.30        10.74 o
   5   4   2        338.94        373.99         6.86 o
   6   4   2          0.33          1.22         1.17 o
   7   4   2         12.90         11.77         2.09 o
   8   4   2        244.17        258.22         5.37 o
   9   4   2          0.24          3.74         1.99 o
  10   4   2          9.49          7.27         2.47 o
  11   4   2          5.96          4.19         2.66 o
  12   4   2         47.75         46.00         4.91 o
  13   4   2         11.39         11.88         3.88 o
  14   4   2          0.01          0.37         6.16 o
  15   4   2         10.27          7.76         7.21 o
 -15   5   2          1.00          8.91         7.51 o
 -14   5   2          1.34         11.91         7.34 o
 -13   5   2          2.07          1.83         5.19 o
 -12   5   2         19.44         20.55         4.47 o
 -11   5   2          1.41         -2.00         2.91 o
 -10   5   2          4.33          2.08         2.05 o
  -9   5   2         25.07         25.75         2.90 o
  -8   5   2         28.59         30.99         2.27 o
  -7   5   2        144.25        187.24         4.32 o
  -6   5   2        990.64        987.71        10.44 o
  -5   5   2        604.88        614.98         7.11 o
  -4   5   2        304.24        285.27         4.08 o
  -3   5   2        138.07        124.70         2.40 o
  -2   5   2       1667.49       1743.07        14.54 o
  -1   5   2       3359.90       3745.59        28.94 o
   0   5   2      13455.85      14502.01       105.69 o
   1   5   2       8223.79       8687.46        64.53 o
   2   5   2          3.23          2.04         0.70 o
   3   5   2         13.68          9.96         1.10 o
   4   5   2         91.23         92.11         2.95 o
   5   5   2         30.14         26.55         2.22 o
   6   5   2         32.17         29.83         3.04 o
   7   5   2          0.27         -1.34         1.34 o
   8   5   2         89.91         87.06         4.93 o
   9   5   2          7.51          6.32         2.36 o
  10   5   2         32.20         36.56         6.25 o
  11   5   2          5.71          6.49         2.80 o
  12   5   2         36.89         41.42         5.63 o
  13   5   2          3.56         -0.85         4.37 o
  14   5   2          7.60          5.23         5.15 o
 -14   6   2          3.25         -3.03         5.82 o
 -13   6   2         20.15         11.38         8.44 o
 -12   6   2         19.97         27.82         6.69 o
 -11   6   2         67.78         54.41         9.36 o
 -10   6   2          5.39          3.15         2.58 o
  -9   6   2         67.43         57.46         4.13 o
  -8   6   2        161.39        160.18         5.01 o
  -7   6   2          0.18         -0.70         0.95 o
  -6   6   2          0.06          0.80         1.40 o
  -5   6   2         82.53         73.08         2.29 o
  -4   6   2        126.66        116.36         2.61 o
  -3   6   2         56.31         57.77         1.86 o
  -2   6   2       1644.13       1682.33        14.54 o
  -1   6   2        537.59        569.03         6.22 o
   0   6   2          2.13          2.43         0.90 o
   1   6   2         61.08         49.36         1.97 o
   2   6   2        673.81        703.19         8.06 o
   3   6   2       1778.89       1773.83        16.53 o
   4   6   2       1191.11       1143.33        12.31 o
   5   6   2         14.99         15.77         2.68 o
   6   6   2          0.25         -0.73         1.51 o
   7   6   2         26.08         33.79         3.61 o
   8   6   2         79.97         75.88         6.12 o
   9   6   2        219.19        232.29         8.51 o
  10   6   2         18.59         12.19         3.52 o
  11   6   2         74.85         60.00         6.79 o
  12   6   2          8.83         15.55         3.88 o
  13   6   2          0.01         -2.14         4.51 o
  14   6   2         12.64          6.21         5.36 o
 -14   7   2          2.11         -3.30         6.16 o
 -13   7   2        140.65        145.34        12.12 o
 -12   7   2         66.23         61.54         9.91 o
 -11   7   2        131.77        128.87         7.76 o
 -10   7   2         52.18         67.15         5.50 o
  -9   7   2         13.09         10.83         2.82 o
  -8   7   2        185.81        198.34         5.66 o
  -7   7   2        112.12        117.19         4.70 o
  -6   7   2         13.36         14.94         2.30 o
  -5   7   2        391.27        393.78         5.52 o
  -4   7   2          0.67          2.69         0.80 o
  -3   7   2        427.16        418.56         5.42 o
  -2   7   2       1421.46       1375.78        12.77 o
  -1   7   2        303.77        313.30         4.61 o
   0   7   2         12.10         12.51         1.54 o
   1   7   2        629.05        615.72         7.40 o
   2   7   2        301.47        308.91         4.96 o
   3   7   2         64.40         55.38         2.63 o
   4   7   2         55.13         55.95         3.51 o
   5   7   2        404.62        455.45         8.12 o
   6   7   2          2.65          1.74         1.54 o
   7   7   2         28.92         23.81         2.90 o
   8   7   2          0.32         -0.42         1.96 o
   9   7   2          1.02         -0.21         2.16 o
  10   7   2          9.20          7.59         3.07 o
  11   7   2         28.54         26.19         4.18 o
  12   7   2        104.55        108.26        14.27 o
  13   7   2         27.89         20.25         5.48 o
  14   7   2          0.09          7.12         5.48 o
 -14   8   2          3.63          6.84         7.21 o
 -13   8   2         22.59         21.28         6.88 o
 -12   8   2          0.38         -0.04         5.11 o
 -11   8   2        105.77        114.43        10.22 o
 -10   8   2        182.09        199.64        10.56 o
  -9   8   2         32.92         32.91         4.30 o
  -8   8   2          1.20          0.49         3.58 o
  -7   8   2         32.25         28.12         2.66 o
  -6   8   2         60.36         53.87         4.21 o
  -5   8   2        113.77        113.87         3.05 o
  -4   8   2          4.46          7.03         1.65 o
  -3   8   2          0.14         -0.40         0.74 o
  -2   8   2        294.06        295.70         4.67 o
  -1   8   2         85.22         78.27         3.35 o
   0   8   2       2405.71       2362.90        20.47 o
   1   8   2        684.96        657.36         8.06 o
   2   8   2        111.10        108.31         3.12 o
   3   8   2          1.19          0.44         0.98 o
   4   8   2          1.82         -0.92         1.10 o
   5   8   2        134.86        133.74         4.59 o
   6   8   2         30.34         31.82         2.94 o
   7   8   2         29.58         29.57         3.06 o
   8   8   2         36.23         34.74         3.54 o
   9   8   2          8.42         10.73         2.83 o
  10   8   2         23.04         28.29         3.88 o
  11   8   2         34.20         35.65         5.83 o
  12   8   2          3.21         -2.74         3.99 o
  13   8   2          3.89          2.86         4.62 o
 -13   9   2          0.11          1.03         6.11 o
 -12   9   2         29.54         31.71         7.20 o
 -11   9   2          5.06         -4.39         4.39 o
 -10   9   2         17.22         13.54         5.11 o
  -9   9   2          2.67          2.67         2.80 o
  -8   9   2        846.30        881.72        15.64 o
  -7   9   2        590.01        557.07         9.77 o
  -6   9   2        237.30        242.08         5.79 o
  -5   9   2         13.99         14.88         2.12 o
  -4   9   2         63.88         62.29         2.61 o
  -3   9   2        392.34        380.02         5.75 o
  -2   9   2          4.46          3.48         1.63 o
  -1   9   2        129.31        112.10         3.94 o
   0   9   2        304.26        272.72         4.85 o
   1   9   2        270.46        247.84         4.78 o
   2   9   2        230.73        221.69         4.77 o
   3   9   2        374.86        369.52         6.64 o
   4   9   2        193.19        189.71         6.57 o
   5   9   2        242.14        247.10         6.19 o
   6   9   2         91.00         79.25         6.04 o
   7   9   2        351.49        346.53         8.21 o
   8   9   2          0.08          0.14         2.16 o
   9   9   2         25.07         23.68         3.64 o
  10   9   2          3.63          1.91         3.60 o
  11   9   2          0.07         -1.96         5.31 o
  12   9   2         24.20         14.26         4.97 o
  13   9   2         84.25         71.58        10.22 o
 -13  10   2         34.28         44.85         8.64 o
 -12  10   2          8.95         18.51         6.88 o
 -11  10   2          4.68          1.10         5.19 o
 -10  10   2         16.59          9.89         8.07 o
  -9  10   2         14.97         14.41         4.75 o
  -8  10   2         36.05         39.85         4.13 o
  -7  10   2          8.62          9.55         2.54 o
  -6  10   2        118.46        114.93         4.65 o
  -5  10   2        691.54        673.81        10.21 o
  -4  10   2        225.75        215.79         4.54 o
  -3  10   2        199.26        188.52         5.29 o
  -2  10   2        181.22        173.60         6.86 o
  -1  10   2         16.64         14.44         1.69 o
   0  10   2        215.29        198.92         4.45 o
   1  10   2        661.48        598.55         8.20 o
   2  10   2        362.65        338.10         6.16 o
   3  10   2       1314.85       1247.47        16.89 o
   4  10   2        281.66        266.12         6.49 o
   5  10   2        747.84        729.79        11.60 o
   6  10   2         51.74         48.41         3.70 o
   7  10   2         17.54         14.66         2.73 o
   8  10   2          5.66          7.49         2.71 o
   9  10   2         28.12         27.78         5.26 o
  10  10   2         43.29         49.81         8.11 o
  11  10   2        123.74        127.10        10.87 o
  12  10   2         12.21         11.76         4.94 o
 -12  11   2         12.54          7.93         6.35 o
 -11  11   2         58.73         58.60         8.98 o
 -10  11   2         56.68         47.05        13.94 o
  -9  11   2         50.79         46.14         6.69 o
  -8  11   2         27.01         22.35         4.91 o
  -7  11   2         10.62          8.72         2.66 o
  -6  11   2          1.70         -0.38         2.03 o
  -5  11   2        193.08        192.37         5.47 o
  -4  11   2         46.62         41.63         4.13 o
  -3  11   2        121.57        121.53         3.79 o
  -2  11   2       1290.08       1214.04        13.22 o
  -1  11   2          0.43          1.47         1.31 o
   0  11   2         66.95         72.64         3.26 o
   1  11   2        569.42        562.95         9.08 o
   2  11   2        225.45        208.63         5.59 o
   3  11   2        692.62        692.58        18.86 o
   4  11   2         82.07         91.74         4.75 o
   5  11   2        555.94        540.03        10.05 o
   6  11   2         67.76         68.77         6.50 o
   7  11   2        125.40        131.33         6.31 o
   8  11   2         71.76         71.17         5.17 o
   9  11   2         24.29         16.63         4.20 o
  10  11   2         90.05         95.36         8.47 o
  11  11   2         10.58          7.60         4.48 o
  12  11   2         64.29         77.65        11.01 o
 -11  12   2          0.02         -4.70         4.89 o
 -10  12   2          1.20         -4.33         4.33 o
  -9  12   2          0.28          1.99         4.39 o
  -8  12   2         84.13         81.98         8.46 o
  -7  12   2         11.77          9.60         3.09 o
  -6  12   2         53.53         48.77         4.62 o
  -5  12   2          0.16          0.23         1.94 o
  -4  12   2          1.33          1.12         1.67 o
  -3  12   2         55.88         57.16         3.54 o
  -2  12   2        282.71        269.75         6.34 o
  -1  12   2         29.09         28.80         3.97 o
   0  12   2        770.15        775.45        13.36 o
   1  12   2        383.52        367.70         7.61 o
   2  12   2         91.78         93.17         4.56 o
   3  12   2          5.08          4.98         1.91 o
   4  12   2          4.03          1.72         1.91 o
   5  12   2         30.81         30.41         3.81 o
   6  12   2        153.58        143.66         8.16 o
   7  12   2        231.98        248.81         7.99 o
   8  12   2         75.89         83.32         6.61 o
   9  12   2         46.53         40.95         5.42 o
  10  12   2          3.80         -2.83         3.61 o
  11  12   2          8.36          2.39        11.01 o
 -11  13   2        138.53        134.81        12.33 o
 -10  13   2         44.03         33.28         7.05 o
  -9  13   2         40.08         36.43         6.69 o
  -8  13   2         17.44         19.22         5.64 o
  -7  13   2         20.39         13.47         4.39 o
  -6  13   2         15.91         16.88         3.52 o
  -5  13   2         32.81         32.24         3.73 o
  -4  13   2         23.70         13.80         2.91 o
  -3  13   2          9.57          9.70         2.28 o
  -2  13   2          0.62          0.37         1.83 o
  -1  13   2          0.00         -0.98         1.62 o
   0  13   2          2.86          0.49         1.62 o
   1  13   2         73.07         69.91         4.21 o
   2  13   2          5.27          4.34         1.91 o
   3  13   2        194.33        195.16         6.12 o
   4  13   2         68.48         75.09         4.65 o
   5  13   2         14.08         10.34         2.53 o
   6  13   2         44.51         51.54         4.38 o
   7  13   2        181.65        187.92         8.88 o
   8  13   2          3.88          2.52         3.42 o
   9  13   2         49.87         40.24         5.85 o
  10  13   2         31.02         11.60         6.35 o
 -10  14   2         81.90         58.45        28.62 o
  -9  14   2         34.79         36.91         7.05 o
  -8  14   2          8.43         11.85         5.28 o
  -7  14   2         17.35         13.65         5.11 o
  -6  14   2          2.05         -1.47         3.52 o
  -5  14   2         10.49         14.83         3.42 o
  -4  14   2        161.36        161.85         7.29 o
  -3  14   2         36.18         38.03         4.18 o
  -2  14   2          1.76          3.96         2.16 o
  -1  14   2         47.26         45.19         3.72 o
   0  14   2          1.74          2.20         2.09 o
   1  14   2         48.72         50.88         3.84 o
   2  14   2        108.83        110.32         5.61 o
   3  14   2          4.10          6.46         2.36 o
   4  14   2        589.71        617.03        11.78 o
   5  14   2         10.01         10.13         6.36 o
   6  14   2         26.90         26.96         3.79 o
   7  14   2         19.18         17.96         5.44 o
   8  14   2          3.98          6.00         4.70 o
   9  14   2         33.17         33.69        11.01 o
  10  14   2          1.70         -0.73        10.28 o
  -9  15   2          2.93         -1.83         5.71 o
  -8  15   2          7.65         -1.30         4.58 o
  -7  15   2         37.42         28.28         6.24 o
  -6  15   2         45.54         41.19         6.47 o
  -5  15   2         88.07         87.22         8.55 o
  -4  15   2         13.39          8.33         3.34 o
  -3  15   2         11.70          4.67         2.80 o
  -2  15   2         17.27         24.07         3.77 o
  -1  15   2        533.16        566.99        10.88 o
   0  15   2        276.66        300.80         7.87 o
   1  15   2        287.12        296.77         7.95 o
   2  15   2        165.67        171.52         7.12 o
   3  15   2          3.64          7.82         2.80 o
   4  15   2          1.51          0.67         2.43 o
   5  15   2          5.87          4.79         4.24 o
   6  15   2         35.23         42.04         6.45 o
   7  15   2         55.44         62.04         6.18 o
   8  15   2          3.56          5.11         4.62 o
  -7  16   2          0.53         -2.12         4.58 o
  -6  16   2         53.22         56.04         7.73 o
  -5  16   2         20.96         20.27        18.35 o
  -4  16   2          2.28          2.66         8.07 o
  -3  16   2         41.12         38.49         6.15 o
  -2  16   2         38.77         40.76         4.92 o
  -1  16   2         63.34         72.86         5.90 o
   0  16   2          6.77          3.29         2.46 o
   1  16   2         32.87         38.44         4.77 o
   2  16   2         76.52         75.01         5.17 o
   3  16   2          8.08          9.21         3.07 o
   4  16   2         22.80         23.50         5.72 o
   5  16   2          6.81          4.02         4.41 o
   6  16   2         10.49         12.78         4.29 o
   7  16   2          0.10         -4.51         4.51 o
  -6  17   2          9.90         11.34         5.64 o
  -5  17   2         59.92         60.84        22.38 o
  -4  17   2        160.98        137.48        13.21 o
  -3  17   2         61.86         51.19         7.21 o
  -2  17   2         69.14         68.06        11.74 o
  -1  17   2          1.09          1.40         3.27 o
   0  17   2         12.87          9.30         3.81 o
   1  17   2          1.90         -0.04         2.80 o
   2  17   2          0.62          1.91         2.80 o
   3  17   2          0.08          1.25         3.34 o
   4  17   2         25.09         14.54         4.29 o
   5  17   2          0.45         -0.89         3.61 o
  -3  18   2          6.25         11.45         6.97 o
  -2  18   2          1.24         -1.47         4.39 o
  -1  18   2        113.23        128.26        10.34 o
   0  18   2         19.82         10.71         4.37 o
   1  18   2         62.92         64.27         6.49 o
   2  18   2          0.77         -3.61         3.61 o
   3  18   2          0.69          5.19         3.86 o
 -13   0   3          2.25          0.61         3.77 o
 -11   0   3        135.90        137.32         9.30 o
  -7   0   3        648.85        719.81        14.21 o
  -5   0   3        424.78        391.96         8.55 o
  -3   0   3        493.29        569.21         7.29 o
  -1   0   3       2885.24       3092.12        22.83 o
   1   0   3        466.22        483.12         6.46 o
   3   0   3        108.95        114.48         5.50 o
   5   0   3       3471.67       3701.53        39.64 o
   7   0   3         62.53         56.36         4.91 o
  11   0   3         91.63         91.01        11.74 o
  13   0   3         69.72         68.95         8.55 o
  15   0   3         81.80         91.11        12.11 o
 -14   1   3          7.12          2.20         4.90 o
 -13   1   3         21.04         12.53         4.13 o
 -12   1   3         25.17         26.80         3.84 o
 -11   1   3        107.82        122.04         6.08 o
 -10   1   3        110.51        107.40         6.89 o
  -9   1   3         43.96         41.45         3.27 o
  -8   1   3          3.04          1.19         1.34 o
  -7   1   3         27.39         35.44         2.54 o
  -6   1   3         73.17         85.53         3.13 o
  -5   1   3        843.07        900.09         9.13 o
  -4   1   3       1692.31       1895.20        15.74 o
  -3   1   3         10.94          7.80         0.73 o
  -2   1   3         83.91         69.68         1.67 o
  -1   1   3       1065.43       1058.19         9.89 o
   0   1   3       1488.39       1457.34         9.83 o
   1   1   3       1906.30       1855.42        13.63 o
   2   1   3        349.80        350.65         3.95 o
   3   1   3        403.03        457.97         5.02 o
   4   1   3          1.14          3.46         0.76 o
   5   1   3        343.68        341.00         6.78 o
   6   1   3        327.75        324.44         9.16 o
   7   1   3        125.91        133.01         9.47 o
   8   1   3        294.06        292.86        13.83 o
   9   1   3        782.29        845.24        13.94 o
  10   1   3         12.49          9.69         2.75 o
  11   1   3         83.80         87.36         6.03 o
  12   1   3          0.02          4.67         3.66 o
  13   1   3          9.98          9.47         4.32 o
  14   1   3         25.82         16.76         4.65 o
  15   1   3         83.36         71.78         7.30 o
 -15   2   3          0.00          2.20         9.54 o
 -14   2   3         19.24         17.45         5.48 o
 -13   2   3          0.30         -2.89         3.17 o
 -12   2   3          9.00         16.86         4.04 o
 -11   2   3         18.18         20.32         2.73 o
 -10   2   3         73.88         84.24         6.36 o
  -9   2   3        278.67        308.34         6.99 o
  -8   2   3         92.45         98.21         5.83 o
  -7   2   3        420.88        502.68         7.05 o
  -6   2   3         75.13         73.53         2.42 o
  -5   2   3         13.91         16.45         1.22 o
  -4   2   3        205.61        202.84         4.24 o
  -3   2   3        814.61        793.50         7.18 o
  -2   2   3        236.58        254.61         4.31 o
  -1   2   3        342.19        353.24         4.49 o
   0   2   3       1867.42       1934.92        12.03 o
   1   2   3        142.78        149.55         1.94 o
   2   2   3          3.71          2.15         0.43 o
   3   2   3          4.06          5.82         0.68 o
   4   2   3        313.76        311.68         4.28 o
   5   2   3        358.95        351.50         5.90 o
   6   2   3        926.22        932.44        12.84 o
   7   2   3         35.45         45.07         3.47 o
   8   2   3        351.36        371.92        14.72 o
   9   2   3        202.92        220.38         7.06 o
  10   2   3        149.13        167.86         7.46 o
  11   2   3         22.59         20.36         3.64 o
  12   2   3          2.80          0.86         3.02 o
  13   2   3          2.81         -2.23         3.35 o
  14   2   3          0.42          2.47         4.79 o
  15   2   3          0.35          0.02         4.53 o
 -15   3   3         32.72         24.29         8.46 o
 -14   3   3          8.17         10.38         5.15 o
 -13   3   3          5.32          3.03         4.37 o
 -12   3   3         22.56         36.07         4.87 o
 -11   3   3          0.15         -0.18         2.08 o
 -10   3   3         36.93         40.27         6.67 o
  -9   3   3        302.41        490.99         7.85 o
  -8   3   3         72.39         68.89         3.23 o
  -7   3   3        317.48        319.61         6.57 o
  -6   3   3        317.26        295.70         4.73 o
  -5   3   3       1571.69       1540.83        13.80 o
  -4   3   3        601.96        614.04         7.37 o
  -3   3   3       2942.83       3065.72        23.75 o
  -2   3   3        265.17        271.35         4.66 o
  -1   3   3        404.34        394.42         4.11 o
   0   3   3        506.73        508.61         4.78 o
   1   3   3        455.22        456.29         4.58 o
   2   3   3        562.46        585.50         5.62 o
   3   3   3       1142.60       1160.86        11.48 o
   4   3   3         10.85          7.31         0.87 o
   5   3   3         15.12         17.62         1.65 o
   6   3   3        385.37        436.32         8.26 o
   7   3   3         68.56         71.87         4.25 o
   8   3   3         93.26         99.77         5.24 o
   9   3   3         17.16         74.77         6.47 o
  10   3   3          2.68          0.68         2.36 o
  11   3   3          7.03          1.79         2.53 o
  12   3   3         63.25         60.45         7.71 o
  13   3   3          0.21          4.53         4.66 o
  14   3   3         16.09         16.76         4.62 o
  15   3   3          6.47         19.82         7.27 o
 -15   4   3         47.28         45.40         7.12 o
 -14   4   3         19.26         27.08         7.40 o
 -13   4   3          1.61          1.76         5.11 o
 -12   4   3         15.98         10.30         5.01 o
 -11   4   3         57.89         57.78         5.38 o
 -10   4   3          3.09          1.61         3.39 o
  -9   4   3        165.02        172.60         4.72 o
  -8   4   3         19.57         22.45         1.94 o
  -7   4   3        157.66        149.47         3.66 o
  -6   4   3        305.64        319.92         4.87 o
  -5   4   3        184.86        173.84         3.79 o
  -4   4   3       2034.94       2119.60        19.85 o
  -3   4   3        541.91        623.92         7.07 o
  -2   4   3       2981.12       3249.81        28.23 o
  -1   4   3        172.33        164.47         2.53 o
   0   4   3         47.69         46.84         1.48 o
   1   4   3        200.66        199.47         2.82 o
   2   4   3        156.11        176.72         2.63 o
   3   4   3        228.30        263.11         4.39 o
   4   4   3        258.08        264.75         4.84 o
   5   4   3        691.56        732.16         9.44 o
   6   4   3         96.08        116.33         6.78 o
   7   4   3        159.38        148.96         5.34 o
   8   4   3          7.76          8.26         2.20 o
   9   4   3         78.88         77.16         5.43 o
  10   4   3          0.03         -2.28         2.28 o
  11   4   3         59.46         70.25         5.43 o
  12   4   3          0.19          0.93         3.20 o
  13   4   3         14.79         15.68         4.25 o
  14   4   3         17.52         20.87         4.99 o
 -15   5   3          3.57          9.31         6.46 o
 -14   5   3          9.34          9.54         6.16 o
 -13   5   3          0.04          3.23        11.38 o
 -12   5   3          6.32          5.72         4.91 o
 -11   5   3          2.00         -1.39         2.80 o
 -10   5   3         50.28         55.46         4.90 o
  -9   5   3        116.41        118.14         4.26 o
  -8   5   3         25.47         20.97         2.32 o
  -7   5   3        218.16        225.78         5.09 o
  -6   5   3        563.24        545.21        10.36 o
  -5   5   3         37.62         35.86         2.33 o
  -4   5   3        265.55        313.62         4.92 o
  -3   5   3       6967.40       7288.61        61.08 o
  -2   5   3       2700.20       2733.29        21.69 o
  -1   5   3        447.10        502.67         6.25 o
   0   5   3          2.34          1.47         0.66 o
   1   5   3       1166.84       1129.19        10.76 o
   2   5   3       2282.60       2411.40        16.81 o
   3   5   3       1690.10       1737.37        16.14 o
   4   5   3       1024.50       1022.40        11.33 o
   5   5   3        265.09        271.07         5.44 o
   6   5   3         47.18         41.23         3.60 o
   7   5   3        352.49        345.33         7.86 o
   8   5   3         90.31         86.57         6.26 o
   9   5   3          0.03          1.72         2.16 o
  10   5   3          0.54          0.03         2.28 o
  11   5   3         72.66         69.58         5.64 o
  12   5   3          2.98          3.01         3.08 o
  13   5   3          1.92          1.00         4.13 o
  14   5   3          0.35         -0.34        11.74 o
 -14   6   3         25.04         12.04         6.99 o
 -13   6   3         10.63          4.75         5.82 o
 -12   6   3         64.40         93.40         9.30 o
 -11   6   3          3.62          1.79         4.06 o
 -10   6   3          0.45         -2.66         3.05 o
  -9   6   3         28.61         34.24         6.46 o
  -8   6   3         28.68         30.06         2.15 o
  -7   6   3         47.01         48.65         2.52 o
  -6   6   3        518.37        514.77         7.73 o
  -5   6   3       1729.79       1688.96        17.22 o
  -4   6   3          0.11          2.79         0.86 o
  -3   6   3       1397.58       1427.75        14.62 o
  -2   6   3        369.49        407.08         4.97 o
  -1   6   3         14.95         16.39         1.15 o
   0   6   3       1310.29       1483.55        13.45 o
   1   6   3         47.78         59.75         2.22 o
   2   6   3        578.44        612.85         6.45 o
   3   6   3         80.73         80.69         3.17 o
   4   6   3        133.00        146.67         3.80 o
   5   6   3         25.31         23.33         2.08 o
   6   6   3        557.97        646.95        10.81 o
   7   6   3         45.42         34.38         3.39 o
   8   6   3         28.12         23.40         2.98 o
   9   6   3          0.34          5.14         2.33 o
  10   6   3         47.71         45.15         4.53 o
  11   6   3          0.23         -1.91         3.09 o
  12   6   3         39.30         49.69         6.33 o
  13   6   3          1.24         -5.11         5.11 o
  14   6   3         11.22         17.13         5.90 o
 -14   7   3         35.07         40.43         8.25 o
 -13   7   3         33.28         37.72         7.73 o
 -12   7   3         10.85          8.61         6.24 o
 -11   7   3          5.64          9.94         6.97 o
 -10   7   3         25.47         22.85         4.19 o
  -9   7   3          9.20          8.83         2.54 o
  -8   7   3        248.66        245.07         8.29 o
  -7   7   3        140.20        144.27         4.06 o
  -6   7   3        318.60        326.31         6.99 o
  -5   7   3        117.69        116.62         5.19 o
  -4   7   3        787.41        818.25         8.72 o
  -3   7   3        265.74        286.76         4.24 o
  -2   7   3         17.91         10.79         1.15 o
  -1   7   3         55.40         58.88         3.39 o
   0   7   3          0.40          1.00         0.70 o
   1   7   3        311.70        282.36         4.66 o
   2   7   3       1685.44       1731.35        16.34 o
   3   7   3          2.49          2.36         1.23 o
   4   7   3         35.57         35.01         2.35 o
   5   7   3         42.02         43.08         2.74 o
   6   7   3          2.24         -0.24         1.69 o
   7   7   3        137.22        140.39         6.67 o
   8   7   3         50.41         43.44         6.26 o
   9   7   3         43.38         32.71         4.37 o
  10   7   3          9.55         14.54         3.86 o
  11   7   3         35.27         37.96         4.66 o
  12   7   3          2.73          2.10         3.41 o
  13   7   3          2.52          2.55         4.56 o
  14   7   3          5.59          0.48         5.31 o
 -14   8   3         16.36         19.15         7.93 o
 -13   8   3          0.02         -2.34         5.43 o
 -12   8   3         16.80         17.32        10.64 o
 -11   8   3          5.28          2.94         4.58 o
 -10   8   3        118.03        125.14         9.82 o
  -9   8   3        103.94        119.36        13.08 o
  -8   8   3         40.38         41.53         8.58 o
  -7   8   3          4.42          3.73         1.94 o
  -6   8   3         92.23         89.30         2.89 o
  -5   8   3         67.13         65.58         2.50 o
  -4   8   3         26.02         28.24         1.83 o
  -3   8   3          9.82         10.54         1.27 o
  -2   8   3        127.35        128.01         2.91 o
  -1   8   3         10.85          8.40         1.57 o
   0   8   3          7.13          7.53         1.08 o
   1   8   3          0.08         -0.68         0.74 o
   2   8   3          1.32          1.78         1.03 o
   3   8   3        218.01        217.34         6.23 o
   4   8   3         12.59         13.07         1.75 o
   5   8   3        199.35        196.66         5.47 o
   6   8   3         27.65         30.80         3.10 o
   7   8   3        351.06        382.68         8.67 o
   8   8   3         16.82         14.57         2.80 o
   9   8   3        148.55        148.74         7.05 o
  10   8   3        251.71        275.28        11.33 o
  11   8   3          1.95         -2.51         3.60 o
  12   8   3          9.39          1.71         6.63 o
  13   8   3          1.89         -1.56         4.72 o
 -13   9   3          2.39          3.30         6.23 o
 -12   9   3          3.44         10.48         5.64 o
 -11   9   3        226.82        244.05        16.15 o
 -10   9   3          1.06         -4.06         4.06 o
  -9   9   3         29.48         44.02         6.47 o
  -8   9   3         42.67         38.16         4.67 o
  -7   9   3         36.79         37.59         3.55 o
  -6   9   3         37.03         38.26         2.81 o
  -5   9   3         40.64         39.78         2.20 o
  -4   9   3         36.71         42.92         2.28 o
  -3   9   3        441.61        402.88        20.04 o
  -2   9   3        450.11        426.58         6.04 o
  -1   9   3         33.78         38.76         2.15 o
   0   9   3        137.62        141.96         3.57 o
   1   9   3        317.69        299.01         5.43 o
   2   9   3        241.55        234.08         4.98 o
   3   9   3        212.52        233.02         5.17 o
   4   9   3        167.89        149.24         5.02 o
   5   9   3          3.80          2.32         1.62 o
   6   9   3         22.39         18.15         2.65 o
   7   9   3        355.43        371.21         8.73 o
   8   9   3         59.25         65.71         4.77 o
   9   9   3         41.10         38.66         6.57 o
  10   9   3        152.70        164.17         8.05 o
  11   9   3          3.22          3.78         8.10 o
  12   9   3         21.43          9.95         4.76 o
  13   9   3          5.69         -0.83         4.99 o
 -13  10   3         17.98         19.13         7.20 o
 -12  10   3          7.37         10.98         7.71 o
 -11  10   3         25.70          9.02         5.28 o
 -10  10   3         58.88         68.80        13.21 o
  -9  10   3          9.46         10.28         4.67 o
  -8  10   3        148.29        149.57        15.78 o
  -7  10   3         35.86         29.53         3.55 o
  -6  10   3          0.68          2.15         2.75 o
  -5  10   3        177.94        173.41         4.78 o
  -4  10   3         55.50         42.86         2.43 o
  -3  10   3         65.51         60.92         2.78 o
  -2  10   3         88.88         91.82         3.26 o
  -1  10   3         24.05         19.24         1.82 o
   0  10   3        753.75        668.96         8.77 o
   1  10   3         72.91         77.69         3.47 o
   2  10   3         90.97         85.62         3.64 o
   3  10   3        116.46        113.28         4.36 o
   4  10   3        180.90        162.85         5.31 o
   5  10   3        194.50        191.99         5.93 o
   6  10   3        462.52        466.10        10.61 o
   7  10   3        124.90        116.26         7.42 o
   8  10   3         43.33         35.56         3.91 o
   9  10   3         26.82         21.23         3.69 o
  10  10   3          4.60          4.65         3.20 o
  11  10   3         28.46         22.51         5.06 o
  12  10   3          1.06          6.07         4.72 o
 -12  11   3         31.81         29.50         7.73 o
 -11  11   3          2.56         -1.26         5.28 o
 -10  11   3          6.25          7.09         4.58 o
  -9  11   3         29.65         32.37         5.95 o
  -8  11   3         39.87         34.33         5.64 o
  -7  11   3         66.54         53.15         6.16 o
  -6  11   3        148.64        144.86         7.55 o
  -5  11   3        993.97        977.11        15.75 o
  -4  11   3        143.70        133.86         4.95 o
  -3  11   3        145.89        136.27         3.88 o
  -2  11   3         91.89         95.87         3.61 o
  -1  11   3        335.92        306.22         5.68 o
   0  11   3        114.09        115.20         4.01 o
   1  11   3        239.98        208.00         5.15 o
   2  11   3        143.67        128.29         4.98 o
   3  11   3         92.56         78.16         4.21 o
   4  11   3         60.33         50.19         3.60 o
   5  11   3         48.43         47.79         6.25 o
   6  11   3          8.84          2.73         2.16 o
   7  11   3          0.31         -2.28         2.28 o
   8  11   3          6.06          3.09         2.49 o
   9  11   3        122.52        132.13         7.35 o
  10  11   3        130.41        142.65         8.93 o
  11  11   3          1.50          7.78         4.29 o
  12  11   3         44.22         43.07         6.61 o
 -11  12   3          8.67          6.96         8.81 o
 -10  12   3         12.75          7.79         7.34 o
  -9  12   3         24.80         17.26         5.43 o
  -8  12   3        287.70        289.52        21.28 o
  -7  12   3         87.52         97.34         8.25 o
  -6  12   3         83.35         79.74         7.40 o
  -5  12   3         20.33         18.55         3.51 o
  -4  12   3         20.14         15.05         4.06 o
  -3  12   3         59.77         65.66         3.19 o
  -2  12   3        105.33        101.79         4.28 o
  -1  12   3         65.73         53.25         3.05 o
   0  12   3          3.15         -0.52         1.36 o
   1  12   3         61.80         66.51         3.56 o
   2  12   3         33.00         33.39         3.06 o
   3  12   3         16.24         20.82         2.65 o
   4  12   3         93.42        102.08         5.20 o
   5  12   3          4.12          5.94         2.86 o
   6  12   3          4.55          2.94         2.65 o
   7  12   3        128.36        138.00         6.93 o
   8  12   3         93.79         95.24         6.19 o
   9  12   3         88.46         92.58         7.48 o
  10  12   3          1.72         -1.81         3.99 o
  11  12   3         10.29          5.45         4.62 o
 -11  13   3         16.99         18.03         7.05 o
 -10  13   3          9.03          8.94         5.64 o
  -9  13   3          8.45          7.67         5.11 o
  -8  13   3         43.73         38.77         6.47 o
  -7  13   3         57.17         56.60         7.21 o
  -6  13   3        167.04        166.94        10.86 o
  -5  13   3         54.54         50.49         6.23 o
  -4  13   3        243.66        237.94         7.76 o
  -3  13   3          1.57         -0.49         2.19 o
  -2  13   3         89.62         88.63         3.95 o
  -1  13   3         42.06         37.05         2.70 o
   0  13   3         18.99         17.02         2.65 o
   1  13   3         14.06         11.19         2.20 o
   2  13   3         21.30         14.73         3.18 o
   3  13   3         44.00         47.54         3.79 o
   4  13   3        101.24        107.92         5.56 o
   5  13   3         31.95         28.21         3.47 o
   6  13   3         24.24         30.37         3.71 o
   7  13   3         42.71         46.95         4.45 o
   8  13   3         27.12         19.04         5.37 o
   9  13   3          1.31          3.41         3.93 o
  10  13   3         30.17         31.49         5.37 o
 -10  14   3          0.14         -5.11         5.11 o
  -9  14   3          2.74         -1.31         4.75 o
  -8  14   3          2.77          2.03         4.39 o
  -7  14   3         67.84         51.85         7.40 o
  -6  14   3          1.43         -2.79         3.87 o
  -5  14   3         38.71         52.15         6.35 o
  -4  14   3         29.08         29.37         5.87 o
  -3  14   3        253.97        271.28         8.39 o
  -2  14   3          3.04          3.40         2.16 o
  -1  14   3        219.14        229.03         6.53 o
   0  14   3        148.19        150.94         5.82 o
   1  14   3        230.57        236.39         8.47 o
   2  14   3          1.17          1.71         2.12 o
   3  14   3          2.21          5.42         2.36 o
   4  14   3        154.43        182.96         7.37 o
   5  14   3          4.22          1.88         3.18 o
   6  14   3         43.13         51.93         6.14 o
   7  14   3         71.81         68.03         6.18 o
   8  14   3         17.20         11.11         4.20 o
   9  14   3          4.05          4.50         4.13 o
  -9  15   3          3.49         11.74         5.97 o
  -8  15   3         70.90         58.38        10.28 o
  -7  15   3         10.74          7.76         4.91 o
  -6  15   3         22.11         17.25         5.43 o
  -5  15   3          0.44         -3.63         3.63 o
  -4  15   3        188.09        182.49        11.38 o
  -3  15   3          0.01          7.97         3.42 o
  -2  15   3        840.08        891.53        16.71 o
  -1  15   3          1.98          6.98         2.60 o
   0  15   3         67.23         86.72         5.12 o
   1  15   3        173.16        194.38         6.82 o
   2  15   3        122.56        131.95         6.78 o
   3  15   3        229.72        251.82         7.68 o
   4  15   3          0.06          2.98         2.53 o
   5  15   3         11.02         15.86         3.27 o
   6  15   3          0.01          1.60         3.42 o
   7  15   3          2.18         -2.31         3.61 o
   8  15   3         21.79         18.99         4.87 o
  -7  16   3         15.87         23.81         6.47 o
  -6  16   3         54.77         48.12         7.21 o
  -5  16   3         22.71         18.08         9.17 o
  -4  16   3         51.49         58.83         7.21 o
  -3  16   3          3.22          6.24         4.15 o
  -2  16   3         39.17         52.79         6.47 o
  -1  16   3        169.25        160.87         8.45 o
   0  16   3         21.05         28.33         4.51 o
   1  16   3        287.21        313.96        11.02 o
   2  16   3          8.11          6.10         2.83 o
   3  16   3         47.70         56.13         4.66 o
   4  16   3          0.17         -0.02         2.75 o
   5  16   3         26.89         20.29         4.47 o
   6  16   3          3.09         -0.73         3.93 o
   7  16   3          1.31         -1.61         4.04 o
  -6  17   3         27.36         36.71         7.40 o
  -5  17   3         76.00         86.27         9.91 o
  -4  17   3         36.06         38.81         6.88 o
  -3  17   3         12.59         19.60        12.11 o
  -2  17   3          2.88          3.85         4.40 o
  -1  17   3         21.22         17.61         5.19 o
   0  17   3          2.47         -0.10         3.23 o
   1  17   3         66.34         50.01         5.64 o
   2  17   3         28.24         25.21         3.95 o
   3  17   3         76.20         66.09         5.39 o
   4  17   3         60.58         65.95         8.45 o
   5  17   3         18.43         20.74         4.80 o
  -3  18   3          0.01          1.83         4.67 o
  -2  18   3          0.55          0.73         5.14 o
  -1  18   3          0.46         -2.24         6.97 o
   0  18   3         84.21         96.02        14.68 o
   1  18   3          3.52          6.01         4.07 o
   2  18   3         21.49         27.36         5.22 o
   3  18   3          1.02         -0.73         6.61 o
 -12   0   4         25.98         47.82        12.83 o
 -10   0   4        108.10        119.74         6.89 o
  -8   0   4         11.07          8.91         2.03 o
  -6   0   4        228.92        247.24         5.60 o
  -4   0   4        114.01        119.19         2.98 o
  -2   0   4        473.91        506.44         5.41 o
   0   0   4        536.91        454.26         6.06 o
   2   0   4         28.88         23.60         1.51 o
   4   0   4       1050.31       1134.53        14.87 o
   6   0   4          9.73         10.72         2.87 o
   8   0   4        311.94        357.94        11.90 o
  10   0   4          2.66          7.34         5.14 o
  12   0   4          2.69         26.04         5.64 o
  14   0   4         21.84         26.40         6.99 o
 -14   1   4         26.96         23.13         6.99 o
 -13   1   4        151.82        165.26         7.92 o
 -12   1   4          6.40          7.17         3.10 o
 -11   1   4          7.69          5.42         2.27 o
 -10   1   4         18.70         15.04         2.31 o
  -9   1   4          2.39          2.17         1.56 o
  -8   1   4        418.31        460.80         8.14 o
  -7   1   4          5.79          4.06         1.34 o
  -6   1   4        321.38        316.61         5.68 o
  -5   1   4         19.97         22.11         1.27 o
  -4   1   4         61.37         63.28         1.57 o
  -3   1   4        124.83        124.37         2.09 o
  -2   1   4        546.40        577.60         6.53 o
  -1   1   4          0.85          0.53         0.36 o
   0   1   4         22.18         24.12         0.86 o
   1   1   4        109.70        122.23         2.24 o
   2   1   4         81.10         73.96         2.84 o
   3   1   4        177.66        182.08         2.97 o
   4   1   4       1333.54       1405.72        12.27 o
   5   1   4          9.24         17.70         2.09 o
   6   1   4         81.89         73.00         3.32 o
   7   1   4         76.54         67.36         4.24 o
   8   1   4          5.59          6.96         2.16 o
   9   1   4          6.96          9.88         2.53 o
  10   1   4          5.97          9.37         2.75 o
  11   1   4         15.99         16.66         4.66 o
  12   1   4        191.30        197.61        10.58 o
  13   1   4         32.71         36.45         6.99 o
  14   1   4          2.12         -2.68         3.91 o
  15   1   4          7.97         14.87         5.20 o
 -14   2   4          0.01          2.30         5.95 o
 -13   2   4          7.76         12.05         4.47 o
 -12   2   4         63.47         61.76         5.81 o
 -11   2   4         39.73         41.24         3.57 o
 -10   2   4        100.93        106.08         7.70 o
  -9   2   4        304.82        325.04         8.69 o
  -8   2   4          9.51          8.15         1.62 o
  -7   2   4         48.63         53.53         3.67 o
  -6   2   4         13.90         14.61         1.77 o
  -5   2   4         29.79         41.68         2.12 o
  -4   2   4        254.78        291.63         5.36 o
  -3   2   4         11.78         10.94         1.37 o
  -2   2   4       1051.50       1154.26        18.64 o
  -1   2   4          8.75         13.06         1.10 o
   0   2   4         14.94         17.98         0.83 o
   1   2   4          9.15          7.37         0.71 o
   2   2   4       1644.17       1699.29        13.40 o
   3   2   4        113.14        128.00         2.52 o
   4   2   4        287.51        274.22         4.08 o
   5   2   4          1.30          0.84         0.78 o
   6   2   4         49.83         59.80         3.19 o
   7   2   4        365.59        389.58         9.32 o
   8   2   4          0.03          5.74         1.99 o
   9   2   4        354.17        382.16        12.50 o
  10   2   4         21.83         21.24         4.45 o
  11   2   4          6.13          8.50         3.10 o
  12   2   4         53.95         46.84         5.22 o
  13   2   4          6.83          4.89         4.37 o
  14   2   4          3.08          4.02         4.19 o
 -15   3   4          6.03         -6.69         6.69 o
 -14   3   4          0.00          1.67         4.62 o
 -13   3   4          0.03          0.75         4.84 o
 -12   3   4          1.45          0.14         3.26 o
 -11   3   4         34.25         27.63         3.47 o
 -10   3   4         20.03         19.48         2.32 o
  -9   3   4        156.56        172.90         4.66 o
  -8   3   4        148.41        162.84         5.42 o
  -7   3   4         88.06         98.05         3.13 o
  -6   3   4        351.40        375.03         6.17 o
  -5   3   4         62.29         75.99         2.53 o
  -4   3   4         25.72         32.92         1.60 o
  -3   3   4          5.38          5.90         1.20 o
  -2   3   4        854.46        902.93        11.02 o
  -1   3   4       4314.38       4524.05        43.64 o
   0   3   4       5052.01       5380.59        36.90 o
   1   3   4       3246.32       3392.69        24.31 o
   2   3   4        171.76        175.03         2.77 o
   3   3   4       1089.29       1190.74        10.66 o
   4   3   4        151.21        154.79         2.85 o
   5   3   4        264.79        261.51         6.56 o
   6   3   4         19.99         15.90         1.94 o
   7   3   4        181.32        182.42         5.85 o
   8   3   4         60.06         70.77         4.65 o
   9   3   4         96.19         97.61         5.67 o
  10   3   4         17.61         16.50         3.38 o
  11   3   4          9.74          9.29         3.81 o
  12   3   4          4.92         14.90         3.70 o
  13   3   4          2.56          1.04         3.44 o
  14   3   4         18.43         10.72         5.48 o
 -15   4   4          5.12          7.73         8.07 o
 -14   4   4         28.90         31.80         5.85 o
 -13   4   4          4.54         10.17         5.50 o
 -12   4   4         40.13         47.79         6.88 o
 -11   4   4         20.70         18.49         3.94 o
 -10   4   4         36.64         37.72         3.41 o
  -9   4   4          0.00         -0.33         1.47 o
  -8   4   4          7.66         12.35         2.58 o
  -7   4   4        161.95        190.48         4.66 o
  -6   4   4       1402.25       1501.65        15.97 o
  -5   4   4         49.81         45.95         2.23 o
  -4   4   4        226.54        208.67         4.96 o
  -3   4   4        672.05        657.51         9.17 o
  -2   4   4         19.79         28.17         1.81 o
  -1   4   4        768.34        798.47         7.54 o
   0   4   4       3422.83       3765.10        26.71 o
   1   4   4       1691.96       1753.40        13.77 o
   2   4   4        395.09        439.35         4.94 o
   3   4   4       1504.87       1544.12        12.93 o
   4   4   4        408.05        409.23         8.03 o
   5   4   4        367.18        360.20         6.42 o
   6   4   4         11.46          7.16         1.60 o
   7   4   4         46.95         47.65         4.96 o
   8   4   4         29.87         32.00         3.71 o
   9   4   4         62.18         62.37         6.25 o
  10   4   4          6.09         10.62         3.08 o
  11   4   4          9.65          9.88         3.27 o
  12   4   4          5.93          9.63         3.41 o
  13   4   4          0.01          0.01         3.64 o
  14   4   4          7.58          6.05         4.19 o
 -15   5   4          0.92          7.34        11.01 o
 -14   5   4          0.10         -0.84         4.79 o
 -13   5   4          0.73          0.04         4.91 o
 -12   5   4         15.02         15.13         5.82 o
 -11   5   4          0.67          1.83         4.15 o
 -10   5   4          0.02          0.64         2.47 o
  -9   5   4         10.35          9.20         2.11 o
  -8   5   4         81.59         81.16         3.84 o
  -7   5   4         37.08         36.49         2.75 o
  -6   5   4        695.40        691.23         9.14 o
  -5   5   4         51.15         51.27         2.33 o
  -4   5   4        385.72        388.35         5.64 o
  -3   5   4        119.54        119.55         2.81 o
  -2   5   4         12.33         17.22         1.34 o
  -1   5   4         24.47         35.99         2.86 o
   0   5   4        193.96        217.99         3.67 o
   1   5   4        635.52        706.95         7.01 o
   2   5   4       2033.24       2129.75        16.82 o
   3   5   4       1180.08       1194.91        12.40 o
   4   5   4        285.35        245.39         4.97 o
   5   5   4        653.86        683.90         9.50 o
   6   5   4        738.84        752.76        13.70 o
   7   5   4         69.96         63.72         4.12 o
   8   5   4        184.35        193.74         6.68 o
   9   5   4         45.54         31.53         3.67 o
  10   5   4          2.64          1.61         2.36 o
  11   5   4          9.74          7.74         3.10 o
  12   5   4          0.02         -2.58         3.02 o
  13   5   4          0.44         -3.70         3.70 o
  14   5   4          5.98          4.76         5.81 o
 -14   6   4          4.64          4.04         6.23 o
 -13   6   4          0.17          2.94         5.43 o
 -12   6   4          7.87          8.22        13.21 o
 -11   6   4         30.06         28.83         5.71 o
 -10   6   4         31.29         28.11         5.11 o
  -9   6   4        113.27        105.80         5.58 o
  -8   6   4          0.56         -1.25         1.25 o
  -7   6   4         16.78         16.45         1.85 o
  -6   6   4        119.17        136.09         4.54 o
  -5   6   4         19.19         24.57         1.73 o
  -4   6   4        114.88        113.86         2.91 o
  -3   6   4         32.33         27.40         1.78 o
  -2   6   4        203.54        228.10         3.44 o
  -1   6   4       1701.37       1847.98        15.90 o
   0   6   4          0.05          1.68         0.70 o
   1   6   4        783.30        879.44         8.46 o
   2   6   4        701.70        725.70         8.17 o
   3   6   4        455.06        499.65         8.46 o
   4   6   4       1470.43       1498.96        15.48 o
   5   6   4        134.53        141.57         4.18 o
   6   6   4        164.22        172.94         4.91 o
   7   6   4        175.79        166.53         8.81 o
   8   6   4         48.03         39.80         4.34 o
   9   6   4         87.11         77.83         5.34 o
  10   6   4          0.39         -0.92         2.20 o
  11   6   4         47.29         42.63         4.76 o
  12   6   4         13.44         18.48         4.56 o
  13   6   4          9.00          6.81         4.85 o
  14   6   4         13.36         14.75         7.40 o
 -14   7   4          5.02         -6.61         6.61 o
 -13   7   4          1.19          9.17         6.23 o
 -12   7   4          2.74          5.14         6.61 o
 -11   7   4         15.85         10.24         4.75 o
 -10   7   4         21.30         15.33         4.58 o
  -9   7   4         27.19         23.92         4.58 o
  -8   7   4        136.57        123.54         7.49 o
  -7   7   4        346.57        372.93         6.71 o
  -6   7   4         34.44         37.05         3.18 o
  -5   7   4         72.20         72.79         2.85 o
  -4   7   4         51.41         61.82         3.23 o
  -3   7   4         82.75         89.61         3.71 o
  -2   7   4        422.35        482.82         5.78 o
  -1   7   4       1005.56       1067.54        10.65 o
   0   7   4       1083.03       1138.02        11.33 o
   1   7   4        835.36        898.01         9.96 o
   2   7   4         22.61         17.96         1.31 o
   3   7   4         15.56         15.17         1.60 o
   4   7   4        304.12        315.69         6.57 o
   5   7   4         11.80         14.25         3.51 o
   6   7   4        186.60        189.77         5.19 o
   7   7   4        103.74        106.10         5.49 o
   8   7   4         66.87         67.21         5.19 o
   9   7   4          8.07          4.43         2.65 o
  10   7   4         49.35         51.92         5.72 o
  11   7   4          1.39         -0.07         3.34 o
  12   7   4         25.15         23.07         5.07 o
  13   7   4         44.23         32.45         6.14 o
 -14   8   4          3.65          2.94        10.28 o
 -13   8   4          9.79         11.23         5.95 o
 -12   8   4         51.72         72.20         8.98 o
 -11   8   4         43.09         36.40         8.44 o
 -10   8   4         81.63         87.20        17.25 o
  -9   8   4        146.98        166.79        10.34 o
  -8   8   4         27.71         23.55         3.61 o
  -7   8   4         15.16         14.85         2.16 o
  -6   8   4          0.09          0.00         1.17 o
  -5   8   4        107.29        106.44         3.68 o
  -4   8   4        163.43        164.80         5.19 o
  -3   8   4        185.11        197.37         3.82 o
  -2   8   4          0.69          0.21         0.71 o
  -1   8   4        249.72        260.30         4.34 o
   0   8   4          6.94         10.09         1.22 o
   1   8   4        441.66        414.16         6.23 o
   2   8   4         45.18         48.06         2.09 o
   3   8   4        212.30        204.88         4.72 o
   4   8   4        115.47        128.17         4.48 o
   5   8   4          5.88          3.67         1.83 o
   6   8   4         34.22         31.78         3.10 o
   7   8   4         51.98         58.53         4.38 o
   8   8   4         40.83         41.97         4.07 o
   9   8   4          4.27         -1.09         2.97 o
  10   8   4        110.14        112.52         6.89 o
  11   8   4         11.59          5.66         3.47 o
  12   8   4         11.58          8.52         4.77 o
  13   8   4         42.65         37.50         6.46 o
 -13   9   4         29.28         47.50         8.78 o
 -12   9   4         21.33         20.18         6.51 o
 -11   9   4         50.16         53.05        11.01 o
 -10   9   4          0.05          0.64         3.87 o
  -9   9   4         13.91         10.13         3.87 o
  -8   9   4          0.02         -0.80         2.82 o
  -7   9   4        151.71        143.80         6.22 o
  -6   9   4        179.23        170.30         4.65 o
  -5   9   4         16.98         16.59         1.89 o
  -4   9   4         15.54         14.34         1.82 o
  -3   9   4         75.73         66.95         2.58 o
  -2   9   4        180.94        182.32         3.81 o
  -1   9   4        124.24        128.22         3.50 o
   0   9   4        176.03        192.86         5.05 o
   1   9   4        165.84        149.34         5.39 o
   2   9   4         29.77         28.46         2.24 o
   3   9   4         32.28         27.53         2.35 o
   4   9   4        198.79        213.19         5.24 o
   5   9   4         27.35         27.48         2.60 o
   6   9   4        118.14        113.61         5.45 o
   7   9   4        159.89        164.78         6.67 o
   8   9   4        108.62        103.00         6.01 o
   9   9   4          0.00          1.36         2.58 o
  10   9   4         43.84         47.08         4.87 o
  11   9   4         35.80         37.52         5.12 o
  12   9   4         21.36         13.61         5.61 o
  13   9   4         18.66         12.89         5.75 o
 -13  10   4          4.76          3.82         6.35 o
 -12  10   4         14.16          0.45         5.82 o
 -11  10   4         60.29         61.67         8.46 o
 -10  10   4         71.81         66.79        12.84 o
  -9  10   4         26.01         11.10         4.39 o
  -8  10   4        133.81        132.20         9.59 o
  -7  10   4          2.44          5.42         3.34 o
  -6  10   4          0.66          0.66         1.74 o
  -5  10   4         41.22         36.89         2.72 o
  -4  10   4        250.69        221.40         4.52 o
  -3  10   4         77.12         61.65         4.84 o
  -2  10   4        431.19        400.95         7.24 o
  -1  10   4         25.84         21.95         1.86 o
   0  10   4         13.71         12.69         1.60 o
   1  10   4         53.41         47.64         2.72 o
   2  10   4         72.36         66.32         2.82 o
   3  10   4          4.21          3.67         1.48 o
   4  10   4         40.73         35.26         2.88 o
   5  10   4        180.72        168.84         5.88 o
   6  10   4          3.47          4.07         1.99 o
   7  10   4         56.44         50.59         4.98 o
   8  10   4         30.74         30.75         4.66 o
   9  10   4         50.66         50.40         6.25 o
  10  10   4         23.13         17.28         4.13 o
  11  10   4          4.30          1.47         3.76 o
  12  10   4          5.55         -2.64         5.12 o
 -12  11   4         32.56         20.86         7.05 o
 -11  11   4          0.02         -2.86         4.91 o
 -10  11   4         29.29         24.16         6.16 o
  -9  11   4         68.28         79.00         8.25 o
  -8  11   4          1.83         -1.47         3.11 o
  -7  11   4         63.03         58.71         6.47 o
  -6  11   4          7.13          7.71         3.63 o
  -5  11   4         32.66         33.08        10.05 o
  -4  11   4         70.96         68.70         3.67 o
  -3  11   4        101.46         92.33         3.68 o
  -2  11   4        326.63        297.89         5.52 o
  -1  11   4         88.48         72.27         4.29 o
   0  11   4         40.88         32.31         2.48 o
   1  11   4        113.60        109.90         4.72 o
   2  11   4        115.18        101.65         4.30 o
   3  11   4        184.43        193.85         5.35 o
   4  11   4        444.22        417.24         8.02 o
   5  11   4        420.68        427.01         9.24 o
   6  11   4          5.86          6.77         2.43 o
   7  11   4         51.23         63.71         5.02 o
   8  11   4          0.56          0.73         3.18 o
   9  11   4          0.82         -2.06         2.75 o
  10  11   4         20.77         17.90         4.51 o
  11  11   4          2.35          1.90         4.19 o
 -11  12   4         61.41         59.65        13.21 o
 -10  12   4         19.02         17.18        11.01 o
  -9  12   4          0.36         -0.73         4.15 o
  -8  12   4         57.93         43.64         6.47 o
  -7  12   4          0.69          2.10         3.87 o
  -6  12   4          5.06          9.00         3.87 o
  -5  12   4        154.09        177.75        10.11 o
  -4  12   4          1.64          3.36         2.14 o
  -3  12   4         33.91         33.72         2.90 o
  -2  12   4          3.31          2.78         1.42 o
  -1  12   4          4.93          3.44         1.48 o
   0  12   4         11.60          8.56         1.75 o
   1  12   4          1.25          2.06         1.45 o
   2  12   4         10.85         14.39         2.38 o
   3  12   4         40.76         46.58         3.27 o
   4  12   4          3.54          5.39         2.33 o
   5  12   4          0.22         -0.07         1.99 o
   6  12   4        188.98        196.85         7.31 o
   7  12   4          0.84         -0.41         2.75 o
   8  12   4        128.14        133.44         7.19 o
   9  12   4          6.62          7.38         3.63 o
  10  12   4         19.94         19.42         4.99 o
  11  12   4         30.75         29.56         6.10 o
 -10  13   4        100.41        104.59        15.05 o
  -9  13   4         14.72         11.64         5.28 o
  -8  13   4         30.61         32.11         6.47 o
  -7  13   4         24.60         24.75         5.64 o
  -6  13   4          4.46          5.87         4.15 o
  -5  13   4          2.40          3.27         3.34 o
  -4  13   4         17.37         21.13         4.15 o
  -3  13   4         69.53         72.12         5.05 o
  -2  13   4         37.50         43.62         3.19 o
  -1  13   4         75.18         72.30         3.70 o
   0  13   4        141.61        142.47         4.99 o
   1  13   4         89.74         94.73         6.10 o
   2  13   4          1.33          0.48         1.69 o
   3  13   4         59.15         62.52         4.45 o
   4  13   4         85.79         97.88         5.43 o
   5  13   4          7.08          8.18         2.68 o
   6  13   4         48.69         51.69         4.58 o
   7  13   4         13.89          7.87         4.71 o
   8  13   4         12.19         15.02         3.68 o
   9  13   4         48.71         49.16         9.17 o
  10  13   4          6.42          8.88         5.03 o
 -10  14   4          1.87          2.62         9.54 o
  -9  14   4          0.94         -2.17         5.11 o
  -8  14   4         34.88         28.52         6.16 o
  -7  14   4         77.04         72.91         8.03 o
  -6  14   4         10.34          2.69         3.87 o
  -5  14   4        148.10        137.77        10.03 o
  -4  14   4         23.26         17.26         7.34 o
  -3  14   4          4.45          6.19         3.52 o
  -2  14   4        137.96        146.22         7.43 o
  -1  14   4         48.22         63.04         5.00 o
   0  14   4         17.20         14.58         2.60 o
   1  14   4        245.36        263.99         7.33 o
   2  14   4        164.84        163.96         6.61 o
   3  14   4         54.47         59.66         4.46 o
   4  14   4          2.10         -0.54         2.43 o
   5  14   4          8.10          4.51         2.60 o
   6  14   4         54.88         65.68         7.31 o
   7  14   4          5.03          8.32         3.35 o
   8  14   4          0.98         -1.52         3.42 o
   9  14   4          0.63          6.08         4.56 o
  -8  15   4         18.00         15.80         5.82 o
  -7  15   4          1.99          7.13         5.28 o
  -6  15   4          0.34         -3.67         3.67 o
  -5  15   4        404.34        437.62        41.83 o
  -4  15   4         15.84          9.76         4.39 o
  -3  15   4          5.17          3.67         3.63 o
  -2  15   4          0.27         -2.20         3.34 o
  -1  15   4         30.13         35.29         4.24 o
   0  15   4         24.95         24.98         3.27 o
   1  15   4          1.04         -1.18         2.16 o
   2  15   4        170.81        181.03         7.09 o
   3  15   4          0.02          0.12         2.58 o
   4  15   4          0.20          1.16         2.60 o
   5  15   4        105.17         98.35         6.33 o
   6  15   4          1.31          1.09         3.04 o
   7  15   4          0.05          1.19         3.76 o
   8  15   4          4.77         11.40         4.72 o
  -7  16   4         23.64         18.29         6.16 o
  -6  16   4         87.00         89.46         9.51 o
  -5  16   4         35.90         34.49         6.16 o
  -4  16   4          2.69          4.36         4.39 o
  -3  16   4          1.19          2.11         4.06 o
  -2  16   4        199.30        244.23        15.41 o
  -1  16   4         49.99         55.84         6.69 o
   0  16   4         21.79         35.61         4.93 o
   1  16   4         65.16         76.04         5.62 o
   2  16   4         80.49         84.89         5.64 o
   3  16   4         82.96         78.50         6.56 o
   4  16   4         64.35         69.20         5.49 o
   5  16   4         83.44         91.91         6.46 o
   6  16   4         57.56         70.10         6.61 o
   7  16   4          8.48          9.72         4.90 o
  -5  17   4         21.91         10.98         5.43 o
  -4  17   4          5.62          8.07         7.34 o
  -3  17   4        115.48        137.72        10.90 o
  -2  17   4          7.24          3.32         5.87 o
  -1  17   4         12.66          8.07         4.39 o
   0  17   4          0.88          2.68         4.39 o
   1  17   4          5.94          3.13         4.62 o
   2  17   4        130.72        156.35         9.03 o
   3  17   4         17.32         19.36         3.97 o
   4  17   4          2.97          2.81         3.41 o
   5  17   4         24.98         23.83         5.15 o
  -2  18   4          3.91          9.91         5.19 o
  -1  18   4          4.45         -1.47         4.67 o
   0  18   4          2.68          4.29         4.91 o
   1  18   4          4.47          0.19         4.91 o
   2  18   4          7.44         10.54         5.64 o
 -13   0   5         29.12         28.62         8.07 o
 -11   0   5          0.86          0.70         2.66 o
  -9   0   5        379.29        387.74         8.95 o
  -7   0   5         20.79         25.84         3.84 o
  -5   0   5        217.53        226.97         5.41 o
  -3   0   5       3621.31       3978.96        39.20 o
  -1   0   5        670.84        687.52         8.42 o
   1   0   5        711.95        779.70        10.02 o
   3   0   5        657.99        731.71        10.54 o
   5   0   5        257.28        296.08        10.64 o
   7   0   5         45.84         54.31         8.07 o
   9   0   5         22.32         23.49         6.61 o
  11   0   5          0.22          6.24         4.15 o
  13   0   5          0.42          2.63         5.87 o
 -14   1   5          0.39         -2.94         7.34 o
 -13   1   5          1.59          2.26         3.77 o
 -12   1   5         89.85         75.64         5.34 o
 -11   1   5         23.77         24.94         2.62 o
 -10   1   5         36.19         36.90         2.71 o
  -9   1   5        141.31        151.65         4.10 o
  -8   1   5         18.98         21.16         1.81 o
  -7   1   5         78.05         85.52         2.68 o
  -6   1   5         83.57        100.35         2.51 o
  -5   1   5        243.48        267.54         3.65 o
  -4   1   5          0.22          1.15         0.70 o
  -3   1   5         51.29         49.53         2.01 o
  -2   1   5         35.36         27.60         2.22 o
  -1   1   5       1317.84       1354.53         9.58 o
   0   1   5       1270.05       1283.66        11.33 o
   1   1   5          2.14          4.91         0.70 o
   2   1   5          0.54          1.21         0.55 o
   3   1   5        243.22        251.93         4.84 o
   4   1   5        247.52        236.40         4.06 o
   5   1   5        302.16        306.20         6.86 o
   6   1   5        534.91        601.26         7.70 o
   7   1   5          6.96          7.47         1.75 o
   8   1   5         25.11         22.98         2.90 o
   9   1   5         18.78         18.39         3.71 o
  10   1   5         26.42         28.63         5.30 o
  11   1   5          0.27         -2.80         2.80 o
  12   1   5         32.32         33.83         5.30 o
  13   1   5         51.72         45.02         5.74 o
  14   1   5          0.04         -2.65         4.01 o
 -15   2   5          3.78         -3.67        13.94 o
 -14   2   5          4.85         -3.02         6.33 o
 -13   2   5         25.37         28.44         5.22 o
 -12   2   5          8.71          6.24         2.94 o
 -11   2   5          3.25          8.41         2.42 o
 -10   2   5         68.59         65.79         4.50 o
  -9   2   5          3.45          2.48         1.52 o
  -8   2   5         12.51         19.14         1.96 o
  -7   2   5          5.61          5.08         1.13 o
  -6   2   5        705.94        685.28         8.26 o
  -5   2   5         37.48         24.12         1.60 o
  -4   2   5         63.53         79.51         3.07 o
  -3   2   5        553.08        529.37         7.89 o
  -2   2   5         45.81         65.04         2.67 o
  -1   2   5        219.59        245.68         2.89 o
   0   2   5       1201.42       1240.66        10.28 o
   1   2   5          1.03          1.35         0.71 o
   2   2   5         64.49         66.00         1.97 o
   3   2   5          5.41         12.31         1.13 o
   4   2   5          4.66          3.02         0.84 o
   5   2   5          6.70          9.90         1.26 o
   6   2   5         21.33         24.23         1.93 o
   7   2   5         54.76         60.06         3.54 o
   8   2   5         39.72         39.61         4.03 o
   9   2   5         10.96         12.35         2.69 o
  10   2   5         23.44         21.13         3.50 o
  11   2   5         22.61         19.16         5.83 o
  12   2   5          6.63          0.00         3.81 o
  13   2   5          0.43         -0.21         4.08 o
  14   2   5          4.34          0.19         4.28 o
 -15   3   5          4.51         -1.47         8.81 o
 -14   3   5          2.24          2.17         6.16 o
 -13   3   5         13.02         12.80         4.75 o
 -12   3   5         74.37         69.79         7.63 o
 -11   3   5         30.92         36.30         4.88 o
 -10   3   5         61.01         63.04         4.02 o
  -9   3   5         22.35         22.47         2.66 o
  -8   3   5         83.74         93.53         4.09 o
  -7   3   5         53.89         53.12         2.90 o
  -6   3   5         35.36         35.66         3.07 o
  -5   3   5         86.90         81.33         3.23 o
  -4   3   5         77.09         85.42         2.97 o
  -3   3   5         40.89         43.32         2.33 o
  -2   3   5        310.42        297.15         5.54 o
  -1   3   5          0.39          0.10         0.44 o
   0   3   5          3.19          9.63         1.04 o
   1   3   5        111.93        102.10         2.12 o
   2   3   5        135.16        162.42         2.86 o
   3   3   5        369.12        373.10         4.75 o
   4   3   5          1.25          0.82         0.77 o
   5   3   5          6.77          3.46         0.90 o
   6   3   5        146.74        173.25         5.80 o
   7   3   5         16.59         14.37         2.15 o
   8   3   5         58.60         60.23         4.45 o
   9   3   5          4.06          4.69         2.36 o
  10   3   5         28.46         27.75         3.79 o
  11   3   5         29.39         28.71         4.28 o
  12   3   5        113.54        116.64         8.58 o
  13   3   5          0.08         -1.27         3.57 o
  14   3   5         10.40         11.91         5.05 o
 -15   4   5          0.19         -8.81         8.81 o
 -14   4   5         46.45         56.88         6.88 o
 -13   4   5          3.41          5.34         4.19 o
 -12   4   5         12.09         10.01         4.04 o
 -11   4   5         16.10         11.25         4.58 o
 -10   4   5          8.50          8.66         2.46 o
  -9   4   5        243.33        243.94         9.45 o
  -8   4   5         29.18         26.63         2.43 o
  -7   4   5          0.05         -0.49         1.17 o
  -6   4   5          1.71          2.94         0.96 o
  -5   4   5         42.37         46.64         2.97 o
  -4   4   5        547.22        536.25         8.61 o
  -3   4   5       1590.17       1762.07        19.92 o
  -2   4   5        698.93        787.02         9.34 o
  -1   4   5        245.04        281.91         4.00 o
   0   4   5          4.92          2.68         0.63 o
   1   4   5        201.12        183.53         3.07 o
   2   4   5          0.42          0.58         0.52 o
   3   4   5        963.67       1009.16         9.59 o
   4   4   5          1.06          0.46         0.59 o
   5   4   5        117.26        109.46         5.49 o
   6   4   5          0.29         -0.78         1.22 o
   7   4   5         47.89         44.03         3.16 o
   8   4   5        122.40        127.09         6.67 o
   9   4   5          8.46         11.71         2.75 o
  10   4   5         58.12         50.94         5.60 o
  11   4   5          1.29         -2.46         2.46 o
  12   4   5         19.29         15.88         4.01 o
  13   4   5         20.27         16.30         4.45 o
  14   4   5          0.13          0.10         4.30 o
 -14   5   5         36.11         36.52         6.57 o
 -13   5   5          8.47          1.11         4.59 o
 -12   5   5          2.26          8.69         4.91 o
 -11   5   5         24.43         33.75         9.91 o
 -10   5   5         40.87         54.81         4.85 o
  -9   5   5          2.47          0.30         1.78 o
  -8   5   5         35.91         37.62         3.12 o
  -7   5   5        153.10        147.18         4.01 o
  -6   5   5        197.39        211.42         4.29 o
  -5   5   5         22.07         25.71         2.76 o
  -4   5   5         32.74         27.21         2.24 o
  -3   5   5         26.09         30.00         2.24 o
  -2   5   5        378.18        403.61         7.20 o
  -1   5   5       1191.74       1279.64        10.68 o
   0   5   5        767.55        801.13         8.45 o
   1   5   5        214.65        237.99         3.67 o
   2   5   5         23.93         29.68         2.84 o
   3   5   5        287.79        277.35         4.04 o
   4   5   5        671.41        667.64         8.99 o
   5   5   5        471.30        514.55        10.06 o
   6   5   5        536.49        553.40        10.35 o
   7   5   5         77.40         69.87         4.04 o
   8   5   5         33.28         24.27         4.24 o
   9   5   5         14.47          8.46         2.80 o
  10   5   5          1.33          3.34         2.83 o
  11   5   5          5.22          4.09         3.02 o
  12   5   5          7.65         10.77         4.07 o
  13   5   5          0.03         -0.48         3.75 o
  14   5   5          0.36         -1.17         4.25 o
 -14   6   5         16.98         22.75         6.14 o
 -13   6   5         35.94         41.37        11.74 o
 -12   6   5          5.24          5.49         4.91 o
 -11   6   5         91.77         95.65        14.68 o
 -10   6   5          7.81          0.94         3.67 o
  -9   6   5        167.40        181.61        12.53 o
  -8   6   5         55.54         55.13         3.20 o
  -7   6   5         32.65         25.69         2.07 o
  -6   6   5          0.61          1.61         1.05 o
  -5   6   5        757.23        768.76        11.82 o
  -4   6   5        735.43        770.86        11.56 o
  -3   6   5        480.88        471.10         6.47 o
  -2   6   5         26.63         42.06         2.09 o
  -1   6   5         42.37         40.69         1.90 o
   0   6   5        268.63        238.57         3.61 o
   1   6   5          0.00         -0.44         0.66 o
   2   6   5         40.15         49.05         2.05 o
   3   6   5         19.30         23.23         2.01 o
   4   6   5         83.30         83.40         3.52 o
   5   6   5         34.75         32.27         4.03 o
   6   6   5          9.68          8.55         1.82 o
   7   6   5        101.98        107.98         4.95 o
   8   6   5         26.35         16.31         4.45 o
   9   6   5        186.39        198.44         8.58 o
  10   6   5         10.45          4.80         4.97 o
  11   6   5         18.40         13.16         3.50 o
  12   6   5          0.60          0.24         3.35 o
  13   6   5          0.00         -0.59         3.72 o
  14   6   5         21.89         14.68        12.48 o
 -14   7   5          0.02          1.84         5.29 o
 -13   7   5         24.33         19.20         6.51 o
 -12   7   5          0.17         -2.20         4.58 o
 -11   7   5         21.52         16.64         5.43 o
 -10   7   5         41.15         36.74         8.81 o
  -9   7   5         22.91         17.55         4.39 o
  -8   7   5          1.19          1.24         1.94 o
  -7   7   5          8.91          7.91         1.49 o
  -6   7   5        412.40        400.41         6.63 o
  -5   7   5         24.47         18.17         1.78 o
  -4   7   5         30.64         31.06         1.97 o
  -3   7   5         11.48          6.93         1.05 o
  -2   7   5        622.34        639.01         7.22 o
  -1   7   5          2.58          1.28         0.86 o
   0   7   5          2.06          2.36         0.76 o
   1   7   5        152.83        159.43         3.25 o
   2   7   5          0.53          0.17         0.82 o
   3   7   5         30.76         38.65         2.83 o
   4   7   5          1.14         -0.86         1.15 o
   5   7   5         45.41         44.11         3.07 o
   6   7   5          0.57         -1.42         1.42 o
   7   7   5          0.45         -0.55         2.22 o
   8   7   5          0.13         -1.46         2.23 o
   9   7   5          6.27          6.93         2.83 o
  10   7   5         36.71         38.65         4.60 o
  11   7   5         11.52          9.45         3.64 o
  12   7   5          9.35          8.76         4.72 o
  13   7   5         36.51         36.43         7.55 o
 -13   8   5          2.37         -3.54         5.64 o
 -12   8   5         26.13         25.18         6.69 o
 -11   8   5         56.28         48.83         6.99 o
 -10   8   5          0.69         -0.79         3.34 o
  -9   8   5          4.99          6.24         3.63 o
  -8   8   5          5.79          2.20         2.59 o
  -7   8   5          3.67          3.16         1.94 o
  -6   8   5         19.70         23.07         2.11 o
  -5   8   5         20.69         20.55         2.33 o
  -4   8   5        159.11        176.82         4.13 o
  -3   8   5         22.69         25.24         1.92 o
  -2   8   5         28.70         30.38         1.77 o
  -1   8   5        160.53        160.89         3.57 o
   0   8   5         14.81         17.85         1.86 o
   1   8   5         41.27         47.73         2.21 o
   2   8   5          0.48         -0.03         0.84 o
   3   8   5         66.84         61.00         3.01 o
   4   8   5        103.68         91.88         4.05 o
   5   8   5          0.69         -1.46         1.46 o
   6   8   5          2.77         -0.43         1.80 o
   7   8   5         14.25          9.38         3.09 o
   8   8   5          4.32          6.17         2.72 o
   9   8   5         44.49         51.48         7.29 o
  10   8   5         24.91         26.04         4.90 o
  11   8   5         43.08         35.30         5.40 o
  12   8   5          7.70          7.65         4.10 o
  13   8   5          0.21          5.14         9.69 o
 -13   9   5         13.34          5.93         6.16 o
 -12   9   5          3.09          2.17         5.11 o
 -11   9   5         23.36         19.22         5.64 o
 -10   9   5         38.24         33.83        15.05 o
  -9   9   5          3.75          2.57         3.63 o
  -8   9   5        172.57        165.52        12.11 o
  -7   9   5         64.12         51.96         6.97 o
  -6   9   5         21.44         24.04         2.91 o
  -5   9   5          2.40          2.09         1.34 o
  -4   9   5        143.31        138.57         4.83 o
  -3   9   5         55.21         54.79         2.98 o
  -2   9   5         90.74         71.32         2.63 o
  -1   9   5        109.67        108.04         3.21 o
   0   9   5         91.83         92.16         3.33 o
   1   9   5         31.69         16.58         1.63 o
   2   9   5        116.12        112.00         3.37 o
   3   9   5         47.28         33.42         2.68 o
   4   9   5         78.36         70.88         3.71 o
   5   9   5         64.37         54.19         3.47 o
   6   9   5          7.64          3.47         1.86 o
   7   9   5          8.52         12.18         2.71 o
   8   9   5        118.72        118.49         6.51 o
   9   9   5         80.16         76.49         5.76 o
  10   9   5          6.00          2.99         3.22 o
  11   9   5         44.85         42.45         5.24 o
  12   9   5          4.36          0.83         4.72 o
 -12  10   5          0.95          5.39         5.82 o
 -11  10   5          3.11         -2.07         4.39 o
 -10  10   5         11.93          7.07         4.91 o
  -9  10   5         15.46         11.43         4.91 o
  -8  10   5        137.00        126.48         9.07 o
  -7  10   5         98.70         85.45         7.21 o
  -6  10   5         12.37          2.47         2.82 o
  -5  10   5        155.62        142.00         7.01 o
  -4  10   5        174.55        144.17         4.49 o
  -3  10   5        202.60        202.09         5.46 o
  -2  10   5        180.98        146.72         4.19 o
  -1  10   5        571.41        518.45         7.42 o
   0  10   5         11.29          9.64         1.62 o
   1  10   5        902.27        823.48         9.44 o
   2  10   5        216.31        163.18         3.89 o
   3  10   5         12.62          7.85         2.03 o
   4  10   5          3.76          3.11         1.69 o
   5  10   5         77.93         68.44         4.08 o
   6  10   5          4.16          3.17         2.05 o
   7  10   5         22.56         22.97         3.45 o
   8  10   5          9.15          8.46         2.96 o
   9  10   5         16.95         17.12         3.67 o
  10  10   5          6.78          7.30         5.07 o
  11  10   5         15.09         14.48         4.48 o
  12  10   5          1.85         -0.89         4.62 o
 -12  11   5          0.11          0.83         5.82 o
 -11  11   5         38.19         34.04         7.21 o
 -10  11   5         21.90         15.55         5.64 o
  -9  11   5          2.86          0.60         4.06 o
  -8  11   5          0.23         -3.55         3.67 o
  -7  11   5         13.40         12.75         4.06 o
  -6  11   5          0.57          1.20         2.94 o
  -5  11   5          4.64          2.20         2.82 o
  -4  11   5          3.17          1.55         1.40 o
  -3  11   5         27.80         31.13         3.18 o
  -2  11   5          0.10         -0.14         1.22 o
  -1  11   5         25.64         23.99         2.22 o
   0  11   5          0.02          1.17         1.31 o
   1  11   5         99.10         76.62         3.50 o
   2  11   5        142.60        148.02         4.67 o
   3  11   5         23.33         14.57         2.15 o
   4  11   5        137.24        131.30         5.52 o
   5  11   5         71.48         60.30         3.97 o
   6  11   5          2.57          1.58         2.36 o
   7  11   5        163.98        160.14         8.09 o
   8  11   5         42.83         35.66         4.39 o
   9  11   5         15.85         16.28         3.84 o
  10  11   5         40.12         38.80         5.02 o
  11  11   5          1.21          2.29         4.72 o
 -11  12   5          2.71         -0.22         5.82 o
 -10  12   5          0.44         -4.39         4.39 o
  -9  12   5         12.88          8.48         4.58 o
  -8  12   5          0.50         -1.61         3.66 o
  -7  12   5          1.20         -1.92         3.34 o
  -6  12   5         11.41         12.11         4.15 o
  -5  12   5          0.09         -2.59         2.59 o
  -4  12   5          2.38          1.22         2.12 o
  -3  12   5         45.10         42.23         3.27 o
  -2  12   5         73.63         79.79         3.85 o
  -1  12   5         47.82         50.97         3.03 o
   0  12   5          3.52          1.83         1.48 o
   1  12   5        100.56         98.51         4.31 o
   2  12   5          0.73          0.07         1.48 o
   3  12   5          2.43          1.08         1.73 o
   4  12   5         78.63         69.91         4.23 o
   5  12   5         12.07         12.78         2.83 o
   6  12   5         30.38         17.94         3.27 o
   7  12   5          8.13          3.41         2.80 o
   8  12   5         37.15         38.93         6.14 o
   9  12   5          0.14         -2.43         2.92 o
  10  12   5          1.76          5.25         4.29 o
  11  12   5          5.58          4.52         6.35 o
 -10  13   5          6.61          7.82         5.82 o
  -9  13   5         26.72         26.72         6.35 o
  -8  13   5         13.97          9.62         5.87 o
  -7  13   5         26.85         20.45         5.28 o
  -6  13   5          2.79         -0.73         3.63 o
  -5  13   5         13.63         18.35        10.64 o
  -4  13   5          4.79          4.63         3.34 o
  -3  13   5         15.06         13.93         2.91 o
  -2  13   5        134.52        133.18         5.53 o
  -1  13   5         31.83         37.99         2.88 o
   0  13   5          0.56          2.54         1.75 o
   1  13   5         31.26         25.16         2.66 o
   2  13   5         34.80         35.88         3.05 o
   3  13   5         21.73         21.89         2.83 o
   4  13   5         24.17         16.74         3.04 o
   5  13   5          1.97         -1.17         2.28 o
   6  13   5          2.11         -1.12         2.60 o
   7  13   5          0.08          0.39         2.80 o
   8  13   5         10.51         10.44         3.48 o
   9  13   5          6.29         -1.10         3.76 o
  10  13   5          0.06          1.69         4.56 o
  -9  14   5         17.06         11.44         6.16 o
  -8  14   5         88.95         93.78         9.59 o
  -7  14   5         14.19          7.96         4.91 o
  -6  14   5          8.97         11.91         5.14 o
  -5  14   5          0.60          1.47         3.63 o
  -4  14   5         14.57         15.41         4.39 o
  -3  14   5         37.95         45.74         6.61 o
  -2  14   5        129.37        138.82         7.48 o
  -1  14   5          0.42          2.74         2.33 o
   0  14   5        203.03        219.75         7.88 o
   1  14   5         41.99         37.12         3.31 o
   2  14   5         66.31         71.15         4.32 o
   3  14   5          5.64          6.94         2.65 o
   4  14   5         14.83         12.02         2.90 o
   5  14   5          2.48          1.87         2.60 o
   6  14   5         27.18         28.55         4.16 o
   7  14   5          0.01          1.09         2.85 o
   8  14   5         19.99         13.23         4.56 o
   9  14   5         19.50         16.21         5.24 o
  -8  15   5         65.31         54.06        11.74 o
  -7  15   5         23.22         27.59         6.35 o
  -6  15   5         55.92         38.16         6.88 o
  -5  15   5          0.87          1.17         3.87 o
  -4  15   5         23.58         16.46         4.75 o
  -3  15   5          9.19          8.94         4.39 o
  -2  15   5         10.24         12.74         4.39 o
  -1  15   5         51.04         62.02         5.75 o
   0  15   5        201.30        213.63         8.57 o
   1  15   5         21.98         22.18         3.44 o
   2  15   5         54.67         41.87         6.99 o
   3  15   5        142.05        160.09         7.39 o
   4  15   5          0.11          1.66         2.71 o
   5  15   5        237.31        247.46         8.82 o
   6  15   5          6.52          2.89         3.19 o
   7  15   5          8.10         11.93         4.56 o
   8  15   5          4.51          1.05         4.94 o
  -7  16   5         18.33         12.13         5.95 o
  -6  16   5         13.84         13.21         5.64 o
  -5  16   5        121.15        129.37        22.02 o
  -4  16   5        265.64        284.78        13.17 o
  -3  16   5         17.27         20.90        11.01 o
  -2  16   5         15.69         22.87        11.38 o
  -1  16   5          0.90          2.94         4.40 o
   0  16   5          0.89         -3.87         3.87 o
   1  16   5          0.96         -2.20         3.63 o
   2  16   5         20.93         16.30         4.53 o
   3  16   5        106.35        111.60         6.78 o
   4  16   5        101.99        128.89         7.14 o
   5  16   5        122.39        131.96         8.47 o
   6  16   5          0.58         -0.19         3.93 o
  -5  17   5          1.81         -0.11         5.11 o
  -4  17   5         18.87         19.37         5.95 o
  -3  17   5         42.57         51.50         7.27 o
  -2  17   5          5.87          0.17         4.39 o
  -1  17   5         86.31         86.56         8.55 o
   0  17   5         13.56         15.45         5.11 o
   1  17   5          0.05         -3.87         3.87 o
   2  17   5          3.98         -4.04         4.15 o
   3  17   5         93.13        107.36         8.14 o
   4  17   5          5.57          4.09         3.61 o
  -1  18   5          7.95         -2.51         4.91 o
   0  18   5        167.90        205.72        13.58 o
   1  18   5          0.03          2.94         6.61 o
 -14   0   6         41.35         29.36        12.48 o
 -12   0   6          1.70         13.24         5.76 o
 -10   0   6        208.77        221.59         9.33 o
  -8   0   6          0.10          0.20         1.59 o
  -6   0   6        360.41        446.99        10.72 o
  -4   0   6       1610.60       1610.02        17.95 o
  -2   0   6        908.43        981.65        11.43 o
   0   0   6       8204.90       8923.12        85.17 o
   2   0   6       1855.82       1963.29        22.30 o
   4   0   6        585.42        552.29         9.50 o
   6   0   6        165.28        388.98        13.21 o
   8   0   6         45.45         45.71         5.87 o
  10   0   6        169.97        172.56        11.15 o
  12   0   6         22.02         23.84        14.31 o
  14   0   6          5.33          0.77         5.95 o
 -14   1   6         23.45         27.16         9.54 o
 -13   1   6         26.33         14.53        16.15 o
 -12   1   6         18.52         20.40         4.24 o
 -11   1   6         15.81         12.74         2.60 o
 -10   1   6          0.92          0.67         1.81 o
  -9   1   6        164.20        164.16         4.30 o
  -8   1   6         19.28         17.81         1.71 o
  -7   1   6          0.44          0.83         0.90 o
  -6   1   6        980.15       1065.44         9.83 o
  -5   1   6          8.23          8.19         1.08 o
  -4   1   6       1765.12       1857.24        18.96 o
  -3   1   6        231.46        233.69         4.45 o
  -2   1   6       1923.47       2103.43        17.34 o
  -1   1   6         73.86         63.48         1.59 o
   0   1   6        136.83        154.89         2.79 o
   1   1   6        917.49        934.42         8.49 o
   2   1   6         43.07         65.16         2.33 o
   3   1   6       2143.91       2281.89        18.29 o
   4   1   6         15.51          9.52         1.12 o
   5   1   6         98.13        104.12         3.14 o
   6   1   6         99.18        107.18         3.47 o
   7   1   6         85.69         80.88         3.49 o
   8   1   6        385.96        411.30         9.35 o
   9   1   6         22.36         16.52         3.52 o
  10   1   6         33.18         42.51         5.22 o
  11   1   6         10.12          6.20         3.92 o
  12   1   6          9.73          9.02         3.84 o
  13   1   6          9.72          7.78         4.09 o
  14   1   6          1.51          4.49         4.49 o
 -15   2   6         13.30         -2.20         8.81 o
 -14   2   6          0.21         -0.73         7.34 o
 -13   2   6         35.43         43.36         7.73 o
 -12   2   6          7.38          0.78         2.83 o
 -11   2   6        123.38        134.97         6.39 o
 -10   2   6          0.23          2.72         2.28 o
  -9   2   6         71.09         77.77         3.59 o
  -8   2   6         21.04         23.93         2.17 o
  -7   2   6        391.58        413.41         6.34 o
  -6   2   6        178.58        173.37         3.79 o
  -5   2   6        269.41        310.41         5.54 o
  -4   2   6        127.71        136.93         3.30 o
  -3   2   6       1272.92       1317.92        13.59 o
  -2   2   6        175.80        257.84         4.81 o
  -1   2   6        587.69        624.34         8.27 o
   0   2   6         41.97         62.89         1.74 o
   1   2   6       1936.16       2007.00        15.73 o
   2   2   6        326.57        341.58         4.70 o
   3   2   6        780.38        829.42         9.03 o
   4   2   6          8.94         12.68         1.27 o
   5   2   6        111.15        108.97         3.15 o
   6   2   6          5.95          6.67         1.29 o
   7   2   6        115.77        122.87         5.02 o
   8   2   6          1.52          1.90         2.05 o
   9   2   6        349.73        364.19         9.53 o
  10   2   6          6.11          3.80         2.58 o
  11   2   6         53.52         51.86         5.90 o
  12   2   6          0.22         -0.76         3.66 o
  13   2   6          0.70         -0.37         3.72 o
  14   2   6          7.59         -1.13         5.20 o
 -15   3   6          2.59          2.20         9.54 o
 -14   3   6         13.35         13.21         9.54 o
 -13   3   6         10.00         -0.05         4.19 o
 -12   3   6          0.26          1.47         3.22 o
 -11   3   6         15.77         13.16         3.60 o
 -10   3   6          0.25         -0.03         2.16 o
  -9   3   6         56.43         60.44         3.43 o
  -8   3   6         29.86         32.84         3.36 o
  -7   3   6        265.67        272.46         5.00 o
  -6   3   6        214.20        265.23         5.56 o
  -5   3   6         64.63         59.14         2.96 o
  -4   3   6         52.60         59.54         2.80 o
  -3   3   6        248.51        351.98         5.54 o
  -2   3   6        609.05        609.11         7.76 o
  -1   3   6        102.10        113.94         2.44 o
   0   3   6        454.58        641.59         6.43 o
   1   3   6        657.92        716.14         7.23 o
   2   3   6          4.38          2.36         0.76 o
   3   3   6        214.51        229.93         4.02 o
   4   3   6        117.63        124.20         2.99 o
   5   3   6        145.52        160.55         3.46 o
   6   3   6          3.14         12.59         1.39 o
   7   3   6         23.07         17.07         2.27 o
   8   3   6          0.00         -0.54         1.67 o
   9   3   6         37.49         52.30         7.15 o
  10   3   6         95.84        109.41         6.69 o
  11   3   6          2.77          5.62         3.13 o
  12   3   6         72.44         70.60         6.22 o
  13   3   6          0.89         -0.21         4.08 o
  14   3   6          0.65         -0.55         4.66 o
 -14   4   6          7.93          1.99         7.05 o
 -13   4   6          5.64         16.39         4.97 o
 -12   4   6         30.50         23.91         6.50 o
 -11   4   6          1.26          0.58         2.66 o
 -10   4   6         74.79         78.92         4.96 o
  -9   4   6          7.45         12.93         2.80 o
  -8   4   6         19.81         20.85         2.23 o
  -7   4   6         91.57         98.75         4.62 o
  -6   4   6          1.27          2.67         1.45 o
  -5   4   6        132.45        145.51         4.51 o
  -4   4   6        222.66        236.85         4.82 o
  -3   4   6         97.29        116.75         4.46 o
  -2   4   6          2.59          1.47         0.73 o
  -1   4   6        160.09        185.09         2.82 o
   0   4   6        536.78        573.81         6.07 o
   1   4   6        377.67        435.91         6.40 o
   2   4   6        435.12        472.44         6.04 o
   3   4   6        396.51        388.69         5.13 o
   4   4   6        285.98        278.59         5.09 o
   5   4   6         89.54         85.74         2.93 o
   6   4   6         85.92         81.25         3.94 o
   7   4   6         34.89         32.30         2.93 o
   8   4   6         12.99         16.84         2.53 o
   9   4   6          6.57          3.08         2.46 o
  10   4   6         56.52         54.81         4.98 o
  11   4   6          7.13          2.22         3.27 o
  12   4   6          0.25          2.84         3.38 o
  13   4   6         27.75         27.10         4.94 o
  14   4   6         16.55         14.45         5.58 o
 -14   5   6         16.64         15.02         6.37 o
 -13   5   6          4.40          1.96         4.24 o
 -12   5   6          2.82          2.74         3.52 o
 -11   5   6         90.63         87.99         6.67 o
 -10   5   6          1.94         -1.34         4.47 o
  -9   5   6          0.03          0.73         2.24 o
  -8   5   6          6.52          5.22         2.24 o
  -7   5   6         48.36         45.15         3.66 o
  -6   5   6          1.69          7.08         2.14 o
  -5   5   6         15.13         14.98         2.12 o
  -4   5   6        278.96        286.47         6.20 o
  -3   5   6         11.48         15.25         1.54 o
  -2   5   6         32.14         29.47         1.91 o
  -1   5   6         53.03         48.11         1.71 o
   0   5   6        212.25        209.71         3.48 o
   1   5   6          4.07          5.82         0.93 o
   2   5   6          8.90          4.90         0.84 o
   3   5   6          6.07          3.64         1.10 o
   4   5   6          2.12          1.65         0.82 o
   5   5   6         67.98         65.88         3.39 o
   6   5   6         20.86         22.68         2.46 o
   7   5   6        193.17        192.31         5.80 o
   8   5   6         16.95         18.68         3.27 o
   9   5   6         45.43         51.10         4.62 o
  10   5   6         12.76          5.17         3.91 o
  11   5   6          2.47         -2.80         2.80 o
  12   5   6          0.04         -0.97         3.22 o
  13   5   6          1.64          4.84         4.12 o
 -14   6   6          2.38         -1.09         4.90 o
 -13   6   6          0.00         -0.13         4.13 o
 -12   6   6         50.17         47.25         6.01 o
 -11   6   6         92.60        112.68         9.17 o
 -10   6   6          0.00         -0.37         3.63 o
  -9   6   6         10.85         12.38         2.66 o
  -8   6   6        154.37        146.51         5.89 o
  -7   6   6          5.81          2.99         1.81 o
  -6   6   6          3.35          2.57         1.82 o
  -5   6   6          2.44          2.74         2.20 o
  -4   6   6          0.30          0.00         1.27 o
  -3   6   6         44.53         91.47         3.52 o
  -2   6   6        397.14        372.33         6.32 o
  -1   6   6          3.51          6.44         0.84 o
   0   6   6         92.98         96.14         2.45 o
   1   6   6         21.09         22.23         1.50 o
   2   6   6         39.07         40.60         1.90 o
   3   6   6         92.60        155.88         6.32 o
   4   6   6        864.20        854.85        10.95 o
   5   6   6        184.79        170.83         4.84 o
   6   6   6          0.77          1.47         1.63 o
   7   6   6          0.41          1.01         1.79 o
   8   6   6         22.44         19.03         3.20 o
   9   6   6         20.09         16.87         3.38 o
  10   6   6          0.39         -1.01         2.73 o
  11   6   6         28.62         22.67         4.16 o
  12   6   6         68.06         74.00         6.46 o
  13   6   6          0.00          3.61         4.17 o
 -14   7   6         34.24         26.82        11.86 o
 -13   7   6         27.69         35.28         8.66 o
 -12   7   6          6.92          7.12         5.11 o
 -11   7   6          0.00          2.89         5.50 o
 -10   7   6          0.25         -3.22         3.67 o
  -9   7   6        135.27        171.63        10.03 o
  -8   7   6        313.68        324.47         8.31 o
  -7   7   6         12.07         19.14         2.58 o
  -6   7   6         10.81          5.29         1.81 o
  -5   7   6         72.12         70.40         4.04 o
  -4   7   6         25.42         31.52         2.66 o
  -3   7   6        329.21        282.05         6.49 o
  -2   7   6          4.68          4.30         1.10 o
  -1   7   6          0.50          1.00         0.76 o
   0   7   6         30.55         36.70         1.85 o
   1   7   6          0.47         -0.76         0.76 o
   2   7   6        467.04        435.45         6.44 o
   3   7   6          1.54          2.11         0.90 o
   4   7   6          2.94          1.39         1.33 o
   5   7   6          8.61          6.61         2.50 o
   6   7   6         55.46         60.37         3.81 o
   7   7   6         47.64         46.83         3.73 o
   8   7   6          1.32         -0.82         2.36 o
   9   7   6          5.71          9.90         4.34 o
  10   7   6          0.62          3.15         3.17 o
  11   7   6         13.14          9.79         3.63 o
  12   7   6          8.11         15.09         4.21 o
  13   7   6         21.56         27.92         6.46 o
 -13   8   6          0.00         -4.44         4.56 o
 -12   8   6         50.54         59.79         8.46 o
 -11   8   6          1.21          2.57         4.77 o
 -10   8   6         34.09         33.08         5.95 o
  -9   8   6          7.93         13.26        12.48 o
  -8   8   6        146.63        129.20        11.38 o
  -7   8   6          1.23         -0.42         1.81 o
  -6   8   6         19.14         13.29         2.24 o
  -5   8   6        290.96        273.97         7.18 o
  -4   8   6          3.89          8.02         1.94 o
  -3   8   6         55.18         41.10         2.42 o
  -2   8   6        121.99        109.07         3.50 o
  -1   8   6         45.23         47.85         2.19 o
   0   8   6        715.89        624.69         8.90 o
   1   8   6          4.71          8.94         1.37 o
   2   8   6         57.49         48.16         2.37 o
   3   8   6         60.74         80.73         2.59 o
   4   8   6          5.65          1.68         1.72 o
   5   8   6         12.58         18.77         2.98 o
   6   8   6         53.56         48.96         3.65 o
   7   8   6         41.51         35.03         3.98 o
   8   8   6         72.21         72.98         5.27 o
   9   8   6         15.74         12.25         3.47 o
  10   8   6         46.90         33.73        11.58 o
  11   8   6          0.09         -0.80         3.99 o
  12   8   6         43.89         33.06         9.33 o
  13   8   6          6.09         31.56        13.21 o
 -13   9   6          2.37         -1.53        11.38 o
 -12   9   6         11.97         17.06         6.35 o
 -11   9   6         40.45         35.91         6.69 o
 -10   9   6          5.23         14.68         9.17 o
  -9   9   6          0.13          4.40         3.63 o
  -8   9   6         15.25         19.42         4.39 o
  -7   9   6          3.40          0.87         2.82 o
  -6   9   6         78.08         84.12         4.85 o
  -5   9   6        440.33        386.62         8.82 o
  -4   9   6         28.26         25.07         2.31 o
  -3   9   6        232.33        185.95         4.54 o
  -2   9   6         82.36         65.63         2.67 o
  -1   9   6         78.18         56.63         2.66 o
   0   9   6          4.13          1.61         1.02 o
   1   9   6         21.72         12.46         1.44 o
   2   9   6        156.51        114.18         3.39 o
   3   9   6         16.63         20.66         2.35 o
   4   9   6        112.63         85.03         4.13 o
   5   9   6        113.22         96.61         4.63 o
   6   9   6          3.40         14.14         2.41 o
   7   9   6        105.20        100.24         5.82 o
   8   9   6          1.06         -1.67         2.46 o
   9   9   6         27.29         29.86         4.28 o
  10   9   6         10.72         10.92         3.72 o
  11   9   6          0.00         -2.21         3.41 o
  12   9   6          4.04          3.83         4.23 o
 -12  10   6          0.00          2.01         5.82 o
 -11  10   6          3.37          0.49         4.58 o
 -10  10   6         12.84          5.14         4.39 o
  -9  10   6         63.91         63.51         9.17 o
  -8  10   6         38.14         46.93         9.17 o
  -7  10   6         22.70         31.91         6.24 o
  -6  10   6          7.85          8.42         2.47 o
  -5  10   6          8.43          6.91         2.24 o
  -4  10   6        302.54        320.26         8.14 o
  -3  10   6         23.54         24.77         2.23 o
  -2  10   6         85.66         62.28         2.86 o
  -1  10   6        529.89        428.94         6.86 o
   0  10   6         58.54         51.07         2.60 o
   1  10   6         71.65         64.78         4.05 o
   2  10   6        238.34        196.73         5.02 o
   3  10   6        170.03        157.92         4.84 o
   4  10   6        131.30        138.50         5.43 o
   5  10   6         84.31         75.10         4.30 o
   6  10   6        171.10        162.16         6.75 o
   7  10   6         36.68         35.08         3.95 o
   8  10   6          2.08         -3.07         3.07 o
   9  10   6         10.30          7.28         3.35 o
  10  10   6         61.04         60.68         5.93 o
  11  10   6          4.87          4.54         3.99 o
  12  10   6         16.93         11.09         6.88 o
 -12  11   6         34.27         18.25         7.40 o
 -11  11   6          1.57         -3.82         5.11 o
 -10  11   6          8.10          2.94         4.67 o
  -9  11   6         11.49          9.85         4.91 o
  -8  11   6         11.93          7.78         3.87 o
  -7  11   6        260.82        235.82        13.58 o
  -6  11   6         53.05         50.98         5.95 o
  -5  11   6        199.18        186.28        16.40 o
  -4  11   6          0.00         -1.78         2.00 o
  -3  11   6        479.94        422.12         9.85 o
  -2  11   6        129.84        123.65         4.76 o
  -1  11   6         81.58         45.13         3.27 o
   0  11   6          7.40          3.05         1.37 o
   1  11   6          6.85          1.26         1.28 o
   2  11   6        310.59        280.14         6.41 o
   3  11   6         66.04         61.62         3.78 o
   4  11   6         30.56         22.34         2.68 o
   5  11   6         11.22          9.66         2.26 o
   6  11   6         46.51         52.95         4.62 o
   7  11   6        102.06        107.42         6.32 o
   8  11   6         10.00          5.66         3.03 o
   9  11   6          0.01          3.99         3.26 o
  10  11   6         18.24         16.16         4.36 o
  11  11   6         31.80         36.62         6.24 o
 -11  12   6          4.48          0.10         9.91 o
 -10  12   6         69.84         73.96         9.54 o
  -9  12   6          7.58         21.70         5.71 o
  -8  12   6         58.97         41.51        10.28 o
  -7  12   6         54.02         38.48         5.95 o
  -6  12   6        165.92        160.21        15.78 o
  -5  12   6          9.61          7.71         3.63 o
  -4  12   6          1.93          2.16         3.28 o
  -3  12   6         20.16         19.54         3.09 o
  -2  12   6         71.17         70.32         4.18 o
  -1  12   6          0.35          0.32         1.42 o
   0  12   6         59.79         52.00         3.45 o
   1  12   6         93.90         92.43         4.55 o
   2  12   6        136.00        110.88         4.84 o
   3  12   6          0.60          4.12         1.86 o
   4  12   6         28.03         24.81         3.09 o
   5  12   6         54.72         48.75         4.06 o
   6  12   6          9.92          7.38         2.75 o
   7  12   6         19.86         16.37         3.53 o
   8  12   6        101.02        107.44         6.76 o
   9  12   6          0.49         10.98         3.59 o
  10  12   6         94.67         94.98         7.37 o
 -10  13   6         16.89         13.49         6.16 o
  -9  13   6          1.97          1.47         4.58 o
  -8  13   6         13.00          5.46         4.58 o
  -7  13   6          0.42         -3.67         3.67 o
  -6  13   6          4.12          1.37         3.87 o
  -5  13   6         46.46         55.37        15.41 o
  -4  13   6         42.44         40.28         5.43 o
  -3  13   6         17.12          9.94         2.86 o
  -2  13   6         22.18         15.66         3.39 o
  -1  13   6         86.25         81.81         4.75 o
   0  13   6         65.66         56.96         3.47 o
   1  13   6         91.07         86.63         4.92 o
   2  13   6          2.68          2.07         1.99 o
   3  13   6          8.44          6.33         2.27 o
   4  13   6          0.02          1.37         1.99 o
   5  13   6          0.07         -1.31         2.53 o
   6  13   6          0.10         -2.44         2.58 o
   7  13   6         10.68          5.87         3.16 o
   8  13   6          0.08         -2.98         3.13 o
   9  13   6         23.47         14.52         4.30 o
  -9  14   6          0.00         -6.72         7.71 o
  -8  14   6          0.01         -0.73         4.21 o
  -7  14   6         11.12         12.58         8.81 o
  -6  14   6        102.78        106.20         9.51 o
  -5  14   6          0.28         -0.73         3.11 o
  -4  14   6         17.43          5.72         6.24 o
  -3  14   6          0.32          4.77         3.63 o
  -2  14   6         24.58         19.92         3.52 o
  -1  14   6         10.08          8.53         2.91 o
   0  14   6          2.70          1.25         2.28 o
   1  14   6          0.03         -1.38         1.94 o
   2  14   6         64.96         79.87         4.66 o
   3  14   6         10.83          8.84         2.57 o
   4  14   6         11.90          5.53         2.87 o
   5  14   6         11.36         13.56         3.25 o
   6  14   6          1.14          2.67         3.08 o
   7  14   6         38.45         33.82         4.68 o
   8  14   6         27.29         22.57         4.61 o
  -8  15   6         41.74         45.96         7.58 o
  -7  15   6         70.05         55.56         8.25 o
  -6  15   6         37.01         41.42         6.35 o
  -5  15   6         14.94          7.22         4.91 o
  -4  15   6          5.77          8.16         4.77 o
  -3  15   6        390.39        435.48        15.25 o
  -2  15   6         11.98         23.98         5.11 o
  -1  15   6        145.32        144.43         8.31 o
   0  15   6         41.76         90.19         7.59 o
   1  15   6          4.34          8.67         2.80 o
   2  15   6         38.72         42.72         4.36 o
   3  15   6         41.63         65.39         5.07 o
   4  15   6         32.98         26.87         4.37 o
   5  15   6          2.94         -1.11         4.34 o
   6  15   6          1.39         -2.51         3.38 o
   7  15   6         17.23         21.75         4.46 o
  -7  16   6          9.28          2.20         8.07 o
  -6  16   6          2.71          6.53         5.50 o
  -5  16   6         16.41         12.48         9.54 o
  -4  16   6          4.12          4.77         4.67 o
  -3  16   6         43.37         46.76         7.21 o
  -2  16   6          1.73          5.23         5.14 o
  -1  16   6        132.09        169.23        11.38 o
   0  16   6        233.45        262.39        12.46 o
   1  16   6        141.49        195.27        11.90 o
   2  16   6         39.08         59.88         9.17 o
   3  16   6         54.74         58.53         6.62 o
   4  16   6          5.28          1.72         3.41 o
   5  16   6         78.06         84.39         6.78 o
   6  16   6        278.44        315.37        10.95 o
  -4  17   6        101.50        123.30        13.58 o
  -3  17   6         33.67         47.46         7.21 o
  -2  17   6          1.82          6.37         4.91 o
  -1  17   6          1.19         -4.39         4.39 o
   0  17   6         16.36         11.38         5.19 o
   1  17   6          0.00         -1.47         4.39 o
   2  17   6          0.53         -2.85         4.58 o
   3  17   6         17.35         19.50         8.07 o
   4  17   6          0.07         -4.19         4.19 o
 -13   0   7          0.22         -3.67         6.61 o
 -11   0   7         79.57         74.13        10.28 o
  -9   0   7          0.16         -0.63         2.22 o
  -7   0   7       1463.06       1539.51        23.81 o
  -5   0   7        398.35        410.60        11.49 o
  -3   0   7        242.84        295.00         4.87 o
  -1   0   7       3964.75       4485.36        44.74 o
   1   0   7       1346.32       1521.54        17.93 o
   3   0   7        151.51        173.45         6.34 o
   5   0   7        856.35       1029.79        30.64 o
   7   0   7        226.87        385.15        11.28 o
   9   0   7          2.16          1.92         3.67 o
  11   0   7        134.62        145.99        11.67 o
  13   0   7         23.25         15.24        15.41 o
 -14   1   7          0.16          5.14         8.07 o
 -13   1   7          3.30          0.43         4.39 o
 -12   1   7          7.23          1.83         4.15 o
 -11   1   7          0.50          0.26         2.46 o
 -10   1   7        134.88        143.18         5.44 o
  -9   1   7         14.65         15.50         1.88 o
  -8   1   7        182.59        186.42         4.05 o
  -7   1   7         54.87         56.11         2.40 o
  -6   1   7         52.48         55.94         2.85 o
  -5   1   7        851.95        859.59        10.52 o
  -4   1   7          6.96         15.77         1.59 o
  -3   1   7       2581.90       2775.15        36.97 o
  -2   1   7        469.22        570.61         6.33 o
  -1   1   7        261.10        314.68         3.87 o
   0   1   7        281.73        348.73         4.32 o
   1   1   7        467.82        553.87         6.09 o
   2   1   7         74.46         65.09         2.68 o
   3   1   7        632.33        658.80         7.53 o
   4   1   7        443.55        460.20         6.86 o
   5   1   7        493.76        474.52        19.11 o
   6   1   7         34.58         37.60         2.54 o
   7   1   7          6.21          8.70         1.82 o
   8   1   7         34.08         43.69         6.57 o
   9   1   7         26.34         23.73         3.44 o
  10   1   7          1.47         -0.33         2.43 o
  11   1   7         38.58         42.50         4.94 o
  12   1   7          0.13         -2.06         3.35 o
  13   1   7          4.18          2.08         4.31 o
  14   1   7         30.26         33.01         5.74 o
 -15   2   7          7.93          9.54         9.54 o
 -14   2   7          0.07          0.00         8.07 o
 -13   2   7          7.23          8.81         8.07 o
 -12   2   7          0.59          1.78         3.52 o
 -11   2   7          1.52         -1.89         2.97 o
 -10   2   7          0.39         -1.63         1.92 o
  -9   2   7          4.92          3.96         1.91 o
  -8   2   7        192.10        193.34         5.51 o
  -7   2   7        114.05        136.13         4.98 o
  -6   2   7        313.30        312.01         7.52 o
  -5   2   7        226.97        247.68         5.04 o
  -4   2   7        226.12        220.67         4.42 o
  -3   2   7        394.25        458.84         6.48 o
  -2   2   7        355.71        390.09         5.91 o
  -1   2   7        174.72        202.26         2.95 o
   0   2   7       1087.76       1214.06        10.52 o
   1   2   7        503.75        607.58         6.53 o
   2   2   7        233.50        225.04         3.72 o
   3   2   7          3.77          3.32         0.84 o
   4   2   7        337.13        354.31         5.36 o
   5   2   7         79.49         76.10         2.91 o
   6   2   7       1286.84       1342.55        13.59 o
   7   2   7          0.51         -0.97         1.19 o
   8   2   7         23.33         21.31         2.60 o
   9   2   7         28.81         25.51         3.64 o
  10   2   7          5.42          6.04         3.23 o
  11   2   7         19.91         20.34         4.62 o
  12   2   7          0.14          4.08         3.47 o
  13   2   7          2.10         -0.05         3.84 o
  14   2   7          0.06          0.60         4.58 o
 -14   3   7          8.24          3.67         8.81 o
 -13   3   7          2.06         -6.61         6.61 o
 -12   3   7         61.73         63.73         5.09 o
 -11   3   7          9.16          5.73         2.86 o
 -10   3   7        286.00        293.08         7.71 o
  -9   3   7          1.55          3.01         2.09 o
  -8   3   7        296.22        334.23         6.33 o
  -7   3   7          3.17          2.36         2.12 o
  -6   3   7        163.88        169.37         4.53 o
  -5   3   7        156.23        144.06         3.84 o
  -4   3   7         70.00         76.49         3.08 o
  -3   3   7        607.97        663.00        13.56 o
  -2   3   7         79.45         78.12         2.60 o
  -1   3   7          6.06          5.90         0.88 o
   0   3   7         23.19         23.87         2.24 o
   1   3   7          3.22          6.80         0.93 o
   2   3   7         83.79         85.07         2.57 o
   3   3   7        343.24        366.28         5.20 o
   4   3   7         17.91         23.36         1.74 o
   5   3   7         35.73         39.69         2.24 o
   6   3   7          0.04         -1.06         1.06 o
   7   3   7        164.51        179.53         4.76 o
   8   3   7         27.16         24.35         2.90 o
   9   3   7        168.61        179.24         9.22 o
  10   3   7         13.59         12.15         3.47 o
  11   3   7         31.64         23.57         4.66 o
  12   3   7          0.08          0.51         3.89 o
  13   3   7          2.17          4.04         4.56 o
  14   3   7          8.45         -2.57         4.28 o
 -14   4   7         24.85         16.15        10.28 o
 -13   4   7         88.94         86.00         9.82 o
 -12   4   7        130.09        103.23         7.55 o
 -11   4   7         15.91         17.66         3.27 o
 -10   4   7         25.18         21.80         3.08 o
  -9   4   7          5.15          7.12         3.81 o
  -8   4   7         33.98         35.67         3.17 o
  -7   4   7          2.65          2.86         1.54 o
  -6   4   7         22.14         19.11         1.99 o
  -5   4   7        279.80        274.57         5.71 o
  -4   4   7          0.19          1.83         1.10 o
  -3   4   7        114.74        105.46         3.92 o
  -2   4   7          1.29          1.69         0.86 o
  -1   4   7          2.19          0.73         0.66 o
   0   4   7         12.21         13.98         1.32 o
   1   4   7        100.55         94.39         3.13 o
   2   4   7         56.33         59.52         2.35 o
   3   4   7          5.85          6.19         1.07 o
   4   4   7        141.82        145.91         3.41 o
   5   4   7          4.73          2.63         1.09 o
   6   4   7         91.84         98.99         4.09 o
   7   4   7          5.47          6.28         2.02 o
   8   4   7          4.51          6.12         2.24 o
   9   4   7         50.54         45.49         4.49 o
  10   4   7          0.15         -1.56         2.66 o
  11   4   7         28.17         28.62         4.53 o
  12   4   7         26.06         13.19         4.16 o
  13   4   7         49.10         40.37         6.60 o
 -14   5   7          1.93         11.01         8.81 o
 -13   5   7         34.19         32.06         5.58 o
 -12   5   7         81.14         82.33         7.30 o
 -11   5   7         12.71          9.71         3.89 o
 -10   5   7         37.39         43.50         4.09 o
  -9   5   7         57.80         65.89         4.87 o
  -8   5   7        291.37        290.83         7.08 o
  -7   5   7         30.94         32.95         2.73 o
  -6   5   7         55.64         54.17         3.71 o
  -5   5   7         50.69         48.91         3.02 o
  -4   5   7          3.47          4.29         1.38 o
  -3   5   7         61.96         52.75         2.80 o
  -2   5   7        343.57        332.25         5.85 o
  -1   5   7         13.43         16.89         1.15 o
   0   5   7         19.88         17.22         1.28 o
   1   5   7        517.73        532.38         6.47 o
   2   5   7        237.04        191.30         3.69 o
   3   5   7          0.36          0.96         0.82 o
   4   5   7         48.06         49.22         2.29 o
   5   5   7         11.26         11.34         1.40 o
   6   5   7         54.29         46.81         3.26 o
   7   5   7          9.23          9.60         2.34 o
   8   5   7         14.15          6.31         2.30 o
   9   5   7         75.43         72.59         5.39 o
  10   5   7         53.67         54.45         5.20 o
  11   5   7         12.70         12.55         3.81 o
  12   5   7          3.78          0.56         3.57 o
  13   5   7          0.31         -2.62         4.07 o
 -14   6   7        165.23        159.74        15.32 o
 -13   6   7         15.68          9.31         6.11 o
 -12   6   7          0.90         -2.73         3.76 o
 -11   6   7        145.34        157.11         9.05 o
 -10   6   7          0.02          0.35         2.80 o
  -9   6   7        195.23        214.76         6.69 o
  -8   6   7         74.52         74.95         4.75 o
  -7   6   7          6.89          7.29         2.37 o
  -6   6   7        158.95        149.38         5.22 o
  -5   6   7         78.42         76.61         4.24 o
  -4   6   7        169.84        162.45         4.56 o
  -3   6   7        295.06        299.54         5.93 o
  -2   6   7          5.43          8.76         1.54 o
  -1   6   7        153.95        134.41         3.72 o
   0   6   7         52.65         44.64         2.30 o
   1   6   7        750.38        694.34         7.82 o
   2   6   7         72.35         76.96         2.75 o
   3   6   7         23.65         19.93         2.35 o
   4   6   7         21.98         21.78         1.51 o
   5   6   7          4.20          3.82         1.64 o
   6   6   7         19.00         13.43         2.23 o
   7   6   7        437.16        460.37        10.07 o
   8   6   7         62.24         63.78         4.41 o
   9   6   7         47.91         53.65         4.99 o
  10   6   7          4.08         -0.06         2.90 o
  11   6   7          0.23          1.78         3.27 o
  12   6   7         55.62         49.09         5.64 o
  13   6   7          0.36          0.46         4.66 o
 -13   7   7          1.20         -1.35         4.42 o
 -12   7   7          0.09          1.21         4.08 o
 -11   7   7        282.53        296.83        19.65 o
 -10   7   7         19.24         19.78         5.11 o
  -9   7   7         96.04         95.40         6.33 o
  -8   7   7         59.75         55.20         4.37 o
  -7   7   7         40.11         35.32         3.46 o
  -6   7   7        135.84        121.74         5.15 o
  -5   7   7        439.63        431.86         8.88 o
  -4   7   7         56.66         53.50         3.65 o
  -3   7   7        394.64        387.40         7.14 o
  -2   7   7        361.00        327.38         6.32 o
  -1   7   7          6.74          7.32         1.26 o
   0   7   7        296.69        297.06         4.66 o
   1   7   7        288.22        272.19         5.09 o
   2   7   7         10.47          8.62         1.23 o
   3   7   7         17.48         13.98         1.48 o
   4   7   7          7.53          4.27         1.48 o
   5   7   7         19.63         10.78         2.12 o
   6   7   7         19.02         15.08         2.41 o
   7   7   7          3.15         -0.36         1.94 o
   8   7   7         70.74         58.77         4.31 o
   9   7   7         20.91         24.99         4.05 o
  10   7   7        160.91        176.20        11.56 o
  11   7   7          2.77          1.29         3.30 o
  12   7   7          3.04          8.22         3.95 o
  13   7   7          7.72         -4.58         6.96 o
 -13   8   7          3.79          6.85         5.29 o
 -12   8   7          7.03          2.22         4.51 o
 -11   8   7          0.01         -4.06         4.06 o
 -10   8   7          6.37         -2.10         3.87 o
  -9   8   7         10.94         17.21         4.58 o
  -8   8   7         49.57         45.05         4.07 o
  -7   8   7         18.80         19.51         3.09 o
  -6   8   7         89.29         72.65         4.62 o
  -5   8   7         95.60         94.82         5.05 o
  -4   8   7         11.76          4.23         2.63 o
  -3   8   7         15.84         12.66         1.96 o
  -2   8   7         37.82         23.10         3.19 o
  -1   8   7        114.04        102.99         2.94 o
   0   8   7         56.78         54.61         2.50 o
   1   8   7         29.06         30.06         2.13 o
   2   8   7         10.30          5.17         1.53 o
   3   8   7        110.05         98.93         4.37 o
   4   8   7        197.64        222.46         7.18 o
   5   8   7         76.68         60.66         3.80 o
   6   8   7          1.14         -0.14         1.82 o
   7   8   7        158.53        158.65         7.38 o
   8   8   7          0.10          0.28         2.65 o
   9   8   7         39.91         38.77         4.65 o
  10   8   7         15.61         11.15         5.97 o
  11   8   7         13.99         15.50         5.24 o
  12   8   7          3.44          7.73         5.05 o
 -13   9   7          3.84          7.48         5.48 o
 -12   9   7          0.07         -1.57         4.32 o
 -11   9   7         16.07          9.75         8.81 o
 -10   9   7          0.20         -1.27         3.87 o
  -9   9   7         26.01         19.62         4.58 o
  -8   9   7          0.06         -2.87         3.30 o
  -7   9   7          7.86          7.77         2.58 o
  -6   9   7          1.81         -0.52         1.81 o
  -5   9   7         60.55         57.15         4.32 o
  -4   9   7        184.33        148.46         9.22 o
  -3   9   7          0.93          4.52         1.54 o
  -2   9   7        178.62        140.85         3.97 o
  -1   9   7         10.09          2.20         1.07 o
   0   9   7         54.27         68.40         2.90 o
   1   9   7          2.30         -0.97         0.97 o
   2   9   7          3.22          0.12         1.13 o
   3   9   7        270.68        256.97         5.96 o
   4   9   7        330.84        284.25         6.54 o
   5   9   7         14.91          7.79         1.94 o
   6   9   7         79.48         76.58         7.17 o
   7   9   7          3.94          4.80         2.62 o
   8   9   7          0.11         -0.57         2.98 o
   9   9   7         20.33         14.32         4.32 o
  10   9   7          1.10          2.13         4.19 o
  11   9   7          2.68         -0.16         3.72 o
  12   9   7         12.77         10.71         4.78 o
 -12  10   7          1.14          1.03         4.85 o
 -11  10   7          2.13          4.06         4.91 o
 -10  10   7          9.88         11.38         4.67 o
  -9  10   7         49.62         55.10         6.69 o
  -8  10   7         46.53         48.45        11.01 o
  -7  10   7          0.28         -0.43         4.77 o
  -6  10   7        458.42        454.38        10.53 o
  -5  10   7          7.57          1.49         2.03 o
  -4  10   7          0.96         -0.47         1.81 o
  -3  10   7         85.23         83.54         5.05 o
  -2  10   7         72.05         63.28         3.21 o
  -1  10   7          4.47          3.75         1.19 o
   0  10   7        690.70        587.19        10.07 o
   1  10   7          1.82          2.09         1.32 o
   2  10   7        144.91        126.02         4.76 o
   3  10   7        412.93        370.14         9.71 o
   4  10   7        158.77        140.85         7.33 o
   5  10   7        122.11        115.68         6.05 o
   6  10   7          3.70          3.26         2.08 o
   7  10   7        110.99        111.31         5.95 o
   8  10   7         10.75         12.71         3.41 o
   9  10   7         24.13         20.26         4.22 o
  10  10   7         25.60         17.66         6.24 o
  11  10   7          0.78         -0.94         3.91 o
 -11  11   7          1.28          1.64         5.43 o
 -10  11   7          0.49          2.94         4.67 o
  -9  11   7        153.60        167.44        13.21 o
  -8  11   7          0.16         -3.34         3.34 o
  -7  11   7          0.33         -1.81         3.34 o
  -6  11   7         56.27         61.30         6.47 o
  -5  11   7         28.26         21.14         3.23 o
  -4  11   7        330.35        303.39         9.58 o
  -3  11   7         55.24         45.56         4.68 o
  -2  11   7        161.39        144.21         5.54 o
  -1  11   7        247.98        219.67         4.73 o
   0  11   7        503.68        422.90         6.69 o
   1  11   7          3.79          2.59         1.56 o
   2  11   7        165.46        148.90         5.22 o
   3  11   7         32.26         29.19         2.86 o
   4  11   7         46.02         40.16         3.50 o
   5  11   7         92.75         89.71         5.08 o
   6  11   7         11.70         13.75         2.86 o
   7  11   7         63.35         57.77         5.13 o
   8  11   7         50.33         45.21         4.92 o
   9  11   7          7.58          2.16         3.44 o
  10  11   7          9.71         10.11         7.04 o
  11  11   7          0.04          0.61         4.17 o
 -11  12   7          1.88         -7.93         8.44 o
 -10  12   7         11.71         10.01         5.64 o
  -9  12   7          9.07          4.24         4.77 o
  -8  12   7          2.11         -3.03         3.87 o
  -7  12   7         92.37        108.20        10.64 o
  -6  12   7         40.61         42.64         5.95 o
  -5  12   7         39.29         33.59         5.50 o
  -4  12   7        172.55        155.27         7.10 o
  -3  12   7          0.44         -0.34         1.94 o
  -2  12   7         33.54         28.46         3.02 o
  -1  12   7         85.01         89.64         4.94 o
   0  12   7         18.20         18.79         2.38 o
   1  12   7          0.21         -1.48         1.48 o
   2  12   7         87.02         82.29         4.30 o
   3  12   7          0.84         -1.33         1.82 o
   4  12   7          7.30          3.03         2.27 o
   5  12   7        257.45        249.25         7.45 o
   6  12   7         45.71         49.30         4.27 o
   7  12   7        123.98        124.28         7.19 o
   8  12   7          7.49          5.09         3.30 o
   9  12   7          0.12         -3.30         3.30 o
  10  12   7         22.33         22.58         4.97 o
 -10  13   7         13.04          9.51         6.16 o
  -9  13   7        181.44        206.47        26.79 o
  -8  13   7          0.29         -2.20         4.40 o
  -7  13   7         47.01         45.69         6.69 o
  -6  13   7          3.69         -3.34         3.34 o
  -5  13   7         16.18          9.44         6.97 o
  -4  13   7         66.69         69.85         9.17 o
  -3  13   7         72.83         74.57         5.64 o
  -2  13   7          4.78          1.33         2.09 o
  -1  13   7         17.70         17.32         3.02 o
   0  13   7         72.45         71.99         4.93 o
   1  13   7          1.80          0.16         1.75 o
   2  13   7          6.20          1.39         2.12 o
   3  13   7         18.71         18.85         2.84 o
   4  13   7         96.63         91.42         5.47 o
   5  13   7          1.22         -2.22         2.57 o
   6  13   7          3.04          1.60         2.96 o
   7  13   7          4.26          0.89         4.03 o
   8  13   7        117.75        112.24         9.20 o
   9  13   7          9.99         14.08         4.38 o
  -9  14   7          4.61         -1.32         5.11 o
  -8  14   7          4.34          6.36         4.58 o
  -7  14   7         85.53        104.06        10.64 o
  -6  14   7         36.97         40.80         6.35 o
  -5  14   7          0.03          0.23         3.34 o
  -4  14   7          5.65          6.70         3.87 o
  -3  14   7         21.65         19.76         4.39 o
  -2  14   7          1.43          0.58         2.53 o
  -1  14   7          0.67          3.52         2.80 o
   0  14   7         38.55         38.12         4.62 o
   1  14   7         22.04         11.68         3.28 o
   2  14   7         28.15         26.68         3.21 o
   3  14   7          8.70          7.57         3.77 o
   4  14   7          0.34         -1.61         2.33 o
   5  14   7        111.95        133.37         9.32 o
   6  14   7          7.06          7.87         3.92 o
   7  14   7          0.07         -2.66         3.20 o
   8  14   7          0.96          6.80         4.01 o
  -8  15   7          5.93          3.91         5.43 o
  -7  15   7         23.81         18.12         5.56 o
  -6  15   7         55.06         51.19         7.58 o
  -5  15   7         42.25         50.74         7.71 o
  -4  15   7        263.15        289.33        13.17 o
  -3  15   7        195.87        230.68        12.33 o
  -2  15   7         14.03         17.32         7.71 o
  -1  15   7          1.04         -2.66         2.66 o
   0  15   7         30.68         27.47         4.37 o
   1  15   7          0.60         -1.49         2.91 o
   2  15   7        283.05        343.70        14.13 o
   3  15   7        308.69        346.76         9.87 o
   4  15   7         67.96         81.50         6.02 o
   5  15   7          0.04          1.15         3.33 o
   6  15   7          1.63          5.75         3.60 o
   7  15   7         35.92         41.82         5.40 o
  -6  16   7         13.74         12.94         5.64 o
  -5  16   7         16.58          5.45         4.91 o
  -4  16   7          0.31         12.84         5.19 o
  -3  16   7         14.60          9.17         8.44 o
  -2  16   7        107.52        119.59        15.05 o
  -1  16   7          5.54          3.41         4.39 o
   0  16   7         16.23         14.90         7.04 o
   1  16   7         28.10         17.78         4.62 o
   2  16   7        117.41        139.12        10.86 o
   3  16   7         50.03         71.82         8.03 o
   4  16   7         79.34         88.98         8.22 o
   5  16   7        120.40        135.94         7.94 o
  -4  17   7          2.18          4.59         5.11 o
  -3  17   7         33.96         44.99        12.84 o
  -2  17   7         70.15         73.51         8.82 o
  -1  17   7        193.13        248.03        13.69 o
   0  17   7         73.44        107.45        10.11 o
   1  17   7          2.28          1.14         6.24 o
   2  17   7          0.08         -2.86         4.91 o
   3  17   7         15.85         20.35         6.61 o
 -14   0   8          7.06         -2.20         7.34 o
 -12   0   8          0.10          9.54         6.61 o
 -10   0   8          7.95          8.07         5.87 o
  -8   0   8        115.02        122.31         4.64 o
  -6   0   8        152.17        153.77         6.48 o
  -4   0   8        511.58        607.59         8.69 o
  -2   0   8       1686.91       1881.38        20.76 o
   0   0   8       4419.11       4539.95        46.04 o
   2   0   8       5910.04       6563.14        66.09 o
   4   0   8          4.06          4.90         1.59 o
   6   0   8        146.93        137.19         5.87 o
   8   0   8        407.78        454.22        18.36 o
  10   0   8          1.15          1.17         3.66 o
  12   0   8          5.16         -0.89         4.91 o
 -14   1   8          4.59         13.94         8.81 o
 -13   1   8          0.01         -0.89         4.91 o
 -12   1   8         17.85         14.68         5.19 o
 -11   1   8         19.58         16.51         4.67 o
 -10   1   8         47.26         49.15         3.78 o
  -9   1   8          2.89          1.17         1.85 o
  -8   1   8         51.27         52.56         4.91 o
  -7   1   8        242.14        247.79         4.79 o
  -6   1   8         57.72         62.11         4.03 o
  -5   1   8        782.79        822.08        10.28 o
  -4   1   8        833.72        855.13        11.23 o
  -3   1   8        805.91        816.70         8.42 o
  -2   1   8         21.94         22.37         1.42 o
  -1   1   8        783.17        882.43         8.16 o
   0   1   8        184.11        199.04         3.31 o
   1   1   8         47.76         51.65         2.88 o
   2   1   8        374.40        360.23         5.18 o
   3   1   8       1031.86       1027.26        10.45 o
   4   1   8        609.85        592.81         7.53 o
   5   1   8        105.89        109.14         3.52 o
   6   1   8          6.87          3.75         1.41 o
   7   1   8          6.73          6.44         1.69 o
   8   1   8          0.99         -1.47         1.47 o
   9   1   8          0.69         -1.03         2.86 o
  10   1   8         11.61         12.44         5.08 o
  11   1   8         32.70         26.69         4.66 o
  12   1   8         23.42         14.66         4.87 o
  13   1   8          2.29          3.45         4.28 o
 -14   2   8         28.29         17.61         8.81 o
 -13   2   8         25.27         27.97        11.74 o
 -12   2   8         10.01         10.20         4.91 o
 -11   2   8          1.45          7.68         3.52 o
 -10   2   8         18.94         19.03         2.86 o
  -9   2   8          0.11          1.45         1.85 o
  -8   2   8        212.52        219.47         5.74 o
  -7   2   8         42.67         47.66         3.50 o
  -6   2   8         19.88         22.46         2.11 o
  -5   2   8         58.10         66.02         2.86 o
  -4   2   8          0.62          1.39         0.89 o
  -3   2   8          0.15          0.87         1.23 o
  -2   2   8         16.81         15.96         1.82 o
  -1   2   8       1177.32       1182.57        10.26 o
   0   2   8         31.30         39.19         1.91 o
   1   2   8        448.05        414.51         8.10 o
   2   2   8        182.39        178.34         3.55 o
   3   2   8        257.57        291.00         5.27 o
   4   2   8          0.05         -0.60         1.53 o
   5   2   8         81.79         80.67         3.13 o
   6   2   8        116.92        119.15         3.80 o
   7   2   8         15.77         13.13         1.98 o
   8   2   8         85.48         97.82         4.60 o
   9   2   8          0.00         -0.04         2.80 o
  10   2   8         21.73         17.12         3.75 o
  11   2   8         30.29         28.71         4.55 o
  12   2   8        103.01         95.45         7.43 o
  13   2   8          6.24          6.89         4.59 o
 -14   3   8         29.33         24.22        10.28 o
 -13   3   8         14.23         16.15         8.81 o
 -12   3   8         31.75         35.13         6.16 o
 -11   3   8          2.07          2.16         2.58 o
 -10   3   8          0.00          5.58         2.53 o
  -9   3   8          8.07          7.72         2.28 o
  -8   3   8         10.38         10.86         2.44 o
  -7   3   8          6.60          3.22         1.62 o
  -6   3   8          6.85          9.92         1.91 o
  -5   3   8          2.56          2.15         1.25 o
  -4   3   8          1.58          2.46         1.24 o
  -3   3   8        478.11        493.31         7.41 o
  -2   3   8         27.13         39.32         3.60 o
  -1   3   8        889.72        914.95         9.68 o
   0   3   8        518.40        552.49         6.51 o
   1   3   8         18.81         11.61         1.22 o
   2   3   8        325.26        342.41         5.06 o
   3   3   8         57.55         54.11         2.37 o
   4   3   8         28.85         27.08         2.68 o
   5   3   8        126.85        135.14         4.47 o
   6   3   8         43.05         44.37         2.68 o
   7   3   8        137.10        130.87         5.71 o
   8   3   8         13.92         14.74         2.60 o
   9   3   8          3.46          8.31         2.80 o
  10   3   8          3.84          6.72         3.66 o
  11   3   8         17.46         24.49         5.05 o
  12   3   8         24.79         16.73         4.58 o
  13   3   8          2.44          6.42         4.38 o
 -14   4   8          0.18         -6.61         8.81 o
 -13   4   8          2.90          0.00         8.07 o
 -12   4   8        136.18        139.45         8.42 o
 -11   4   8        144.58        169.12        10.17 o
 -10   4   8         34.72         33.60         3.54 o
  -9   4   8        213.88        219.93         7.63 o
  -8   4   8         41.45         43.42         3.54 o
  -7   4   8        162.22        160.49         7.20 o
  -6   4   8         57.55         56.27         3.24 o
  -5   4   8        519.21        520.91         8.36 o
  -4   4   8        704.29        696.27        10.59 o
  -3   4   8        251.09        224.04         6.78 o
  -2   4   8          1.08         -0.22         1.17 o
  -1   4   8        158.96        141.55         3.42 o
   0   4   8        183.92        223.78         3.76 o
   1   4   8         64.92         55.51         2.28 o
   2   4   8        476.89        441.84         5.90 o
   3   4   8        277.77        269.20         5.80 o
   4   4   8         53.16         51.78         3.06 o
   5   4   8         68.98         67.96         2.85 o
   6   4   8          9.08          8.78         1.65 o
   7   4   8         78.07         75.02         4.45 o
   8   4   8          4.88          9.00         2.53 o
   9   4   8        100.66         96.55         6.47 o
  10   4   8         77.68         91.80         6.59 o
  11   4   8         20.55         20.68         4.94 o
  12   4   8         16.59         15.61         5.22 o
  13   4   8          5.86          7.87         4.65 o
 -14   5   8          2.26         -0.73         8.81 o
 -13   5   8          5.83         11.74         8.81 o
 -12   5   8         15.13         20.66         4.82 o
 -11   5   8         32.84         34.04         4.90 o
 -10   5   8        151.38        152.94         9.64 o
  -9   5   8        312.49        331.04         8.02 o
  -8   5   8         40.37         38.27         3.50 o
  -7   5   8        151.70        172.91         5.39 o
  -6   5   8        105.63        106.71         4.26 o
  -5   5   8        234.70        234.70         5.62 o
  -4   5   8        280.14        265.91         6.00 o
  -3   5   8        139.90        136.60         5.96 o
  -2   5   8        884.29        845.61        10.99 o
  -1   5   8        536.94        465.64         6.44 o
   0   5   8        249.09        215.96         3.80 o
   1   5   8        412.62        399.17         5.57 o
   2   5   8        150.06        147.35         3.42 o
   3   5   8         69.63         60.82         2.54 o
   4   5   8         28.01         33.84         2.09 o
   5   5   8         39.40         37.84         2.33 o
   6   5   8        500.73        479.04         8.91 o
   7   5   8         58.80         44.51         4.38 o
   8   5   8          1.11          1.53         2.20 o
   9   5   8         22.38         18.43         4.66 o
  10   5   8         58.85         45.16         6.57 o
  11   5   8         33.89         22.22         4.65 o
  12   5   8         10.63          4.93         3.95 o
  13   5   8          1.32          4.36         4.79 o
 -14   6   8         37.90         30.83        11.74 o
 -13   6   8         11.82         11.99         6.17 o
 -12   6   8         33.70         32.76         6.16 o
 -11   6   8        152.82        158.27        10.66 o
 -10   6   8         23.14         28.05         3.81 o
  -9   6   8         87.36         88.70         5.14 o
  -8   6   8        425.97        426.27         9.05 o
  -7   6   8         35.63         32.22         3.02 o
  -6   6   8        380.42        382.06         7.73 o
  -5   6   8        483.15        453.16         8.81 o
  -4   6   8        209.33        200.08         5.19 o
  -3   6   8         47.03         47.41         4.89 o
  -2   6   8        232.84        234.11         5.51 o
  -1   6   8         28.87         33.05         2.42 o
   0   6   8        118.75        105.27         2.89 o
   1   6   8        146.44        131.61         3.88 o
   2   6   8         45.20         40.42         2.19 o
   3   6   8        585.39        577.86         8.86 o
   4   6   8        630.60        594.48         8.04 o
   5   6   8         13.72         13.90         2.22 o
   6   6   8        243.29        269.69         7.09 o
   7   6   8         58.45         61.09         4.33 o
   8   6   8        150.57        162.34         6.81 o
   9   6   8          3.06          2.76         2.90 o
  10   6   8         54.41         52.32         7.63 o
  11   6   8         45.93         32.80         5.08 o
  12   6   8         18.46         13.43         4.49 o
  13   6   8         26.55         26.09         5.24 o
 -13   7   8         13.08         13.24         5.29 o
 -12   7   8          4.35          1.34         4.19 o
 -11   7   8          1.74          3.67         3.77 o
 -10   7   8          2.88         -3.02         3.02 o
  -9   7   8          2.32          0.83         2.31 o
  -8   7   8         34.04         29.92         3.92 o
  -7   7   8        130.85        137.52         5.59 o
  -6   7   8        436.28        457.08         8.73 o
  -5   7   8         54.51         42.62         4.15 o
  -4   7   8          4.76          5.58         1.67 o
  -3   7   8         14.96         19.37         2.33 o
  -2   7   8       1495.54       1369.95        16.33 o
  -1   7   8         88.25         79.52         2.70 o
   0   7   8        127.49        121.57         3.16 o
   1   7   8       1440.90       1307.84        12.75 o
   2   7   8          0.03         -0.43         1.12 o
   3   7   8        113.76        111.79         4.18 o
   4   7   8        187.86        183.25         5.24 o
   5   7   8        181.29        174.81         5.49 o
   6   7   8          6.73          5.52         2.12 o
   7   7   8          0.07         -0.33         2.08 o
   8   7   8        110.79        115.57         6.00 o
   9   7   8          2.33          5.27         3.20 o
  10   7   8         14.75         18.03         4.04 o
  11   7   8         13.85          9.17         4.07 o
  12   7   8          0.60          0.17         4.03 o
 -13   8   8         32.68         36.25         6.60 o
 -12   8   8          1.23          7.52         4.75 o
 -11   8   8          3.71         -1.78         3.61 o
 -10   8   8         14.86         20.64         4.42 o
  -9   8   8        134.60        124.23         7.55 o
  -8   8   8         38.97         37.55         3.54 o
  -7   8   8        289.80        269.97         7.25 o
  -6   8   8         25.41         20.71         3.18 o
  -5   8   8         25.79         34.35         3.08 o
  -4   8   8         65.97         52.87         3.45 o
  -3   8   8        173.22        180.18         5.22 o
  -2   8   8        129.33        121.00         5.51 o
  -1   8   8         36.62         37.85         2.16 o
   0   8   8        401.91        384.79         5.80 o
   1   8   8        180.97        168.95         3.95 o
   2   8   8         22.43         28.47         2.27 o
   3   8   8          6.76          6.12         1.82 o
   4   8   8        194.86        187.22         6.75 o
   5   8   8          4.50          5.49         2.09 o
   6   8   8         78.03         73.53         4.52 o
   7   8   8        233.32        240.78         7.31 o
   8   8   8         32.64         34.46         3.81 o
   9   8   8         10.91          8.03         4.03 o
  10   8   8          0.10          4.63         3.27 o
  11   8   8         53.42         49.76         6.00 o
  12   8   8         12.02         25.18         5.83 o
 -12   9   8          4.00          6.54         5.05 o
 -11   9   8          0.70          0.83         7.46 o
 -10   9   8         54.35         61.81         6.33 o
  -9   9   8          4.17          3.01         3.48 o
  -8   9   8         68.81         60.71         5.48 o
  -7   9   8         32.63         30.60         3.35 o
  -6   9   8        327.48        304.30         7.57 o
  -5   9   8         23.28         23.73         2.80 o
  -4   9   8        516.26        474.77         9.07 o
  -3   9   8        384.40        340.52         7.50 o
  -2   9   8        204.11        147.85         4.94 o
  -1   9   8        114.79        117.18         3.51 o
   0   9   8         61.56         64.81         2.93 o
   1   9   8         35.12         22.30         1.96 o
   2   9   8         75.84         66.59         3.16 o
   3   9   8        168.01        158.62         9.70 o
   4   9   8         68.54         63.99         5.51 o
   5   9   8         16.55         16.79         4.47 o
   6   9   8         93.59         83.75         5.41 o
   7   9   8          7.29          5.78         2.90 o
   8   9   8          0.00         -0.96         3.03 o
   9   9   8          4.92          1.45         4.16 o
  10   9   8          0.17          0.73         3.81 o
  11   9   8         30.72         29.98         5.93 o
 -12  10   8         42.21         25.67         6.18 o
 -11  10   8          2.92          2.19         4.29 o
 -10  10   8          1.87         -3.39         3.39 o
  -9  10   8          3.71          5.73         3.52 o
  -8  10   8          5.34          5.50         4.15 o
  -7  10   8         82.79        101.84         8.03 o
  -6  10   8        101.88         98.02         5.78 o
  -5  10   8          1.71          0.00         1.72 o
  -4  10   8         56.81         56.01         4.01 o
  -3  10   8        553.96        487.24        10.20 o
  -2  10   8         28.33         24.63         2.73 o
  -1  10   8        532.54        468.85         7.10 o
   0  10   8          3.36          3.21         1.32 o
   1  10   8       1166.66       1048.74        11.61 o
   2  10   8         86.65         90.71         4.37 o
   3  10   8        338.46        321.12         8.77 o
   4  10   8          9.04          3.68         1.98 o
   5  10   8         32.44         30.83         3.19 o
   6  10   8          2.84          1.41         2.08 o
   7  10   8         24.04         15.87         3.09 o
   8  10   8         19.23         21.41         4.01 o
   9  10   8         61.74         65.28         5.93 o
  10  10   8          0.98          1.25         3.64 o
  11  10   8          0.11         -3.88         3.88 o
 -11  11   8          0.28         -1.83         4.37 o
 -10  11   8         13.19          3.33         3.89 o
  -9  11   8          1.31          4.23         4.39 o
  -8  11   8          4.47         -0.15         4.40 o
  -7  11   8          5.81          7.88         3.87 o
  -6  11   8         75.51         63.92        11.38 o
  -5  11   8         42.57         49.46         4.16 o
  -4  11   8         56.78         46.46         4.34 o
  -3  11   8         10.62         15.16         2.53 o
  -2  11   8        156.26        147.81         5.83 o
  -1  11   8         78.77         82.21         4.53 o
   0  11   8         46.16         43.98         3.39 o
   1  11   8         50.38         51.98         4.27 o
   2  11   8        125.51        123.03         5.20 o
   3  11   8         98.37         86.59         4.77 o
   4  11   8        190.98        190.41         6.49 o
   5  11   8          9.41          7.64         2.89 o
   6  11   8         30.59         28.64         3.43 o
   7  11   8          0.81         -2.33         2.33 o
   8  11   8          5.92          6.10         3.46 o
   9  11   8          7.33          9.23         3.78 o
  10  11   8         29.02         23.41         5.96 o
 -10  12   8          3.01         -0.35         4.29 o
  -9  12   8          3.90          7.41         4.13 o
  -8  12   8          0.52         -2.94         3.66 o
  -7  12   8         21.81         19.28         4.91 o
  -6  12   8         59.84         65.36         6.99 o
  -5  12   8          0.00         -1.47         2.54 o
  -4  12   8          0.14          0.45         2.09 o
  -3  12   8         80.29         74.56         4.75 o
  -2  12   8         33.83         41.43         4.24 o
  -1  12   8         17.97         20.31         3.39 o
   0  12   8         26.22         26.58         3.77 o
   1  12   8         11.24         13.00         2.24 o
   2  12   8         10.89          6.01         2.15 o
   3  12   8        157.25        154.49         6.41 o
   4  12   8         20.35         11.08         2.70 o
   5  12   8         57.31         52.73         5.57 o
   6  12   8          1.91         -0.20         2.46 o
   7  12   8         16.30         12.48         3.82 o
   8  12   8          0.00          5.35         3.35 o
   9  12   8         19.99         19.91         4.65 o
 -10  13   8          0.04         -2.38         4.42 o
  -9  13   8          2.15          5.72         4.19 o
  -8  13   8          0.96         -2.94         6.24 o
  -7  13   8          0.42         -1.22         3.87 o
  -6  13   8         93.13         74.99         7.51 o
  -5  13   8          3.19          8.07         3.39 o
  -4  13   8          6.52          0.83         2.31 o
  -3  13   8          8.50          7.45         2.53 o
  -2  13   8         16.94         12.05         3.28 o
  -1  13   8         17.39         10.28         3.09 o
   0  13   8        206.63        207.76         8.19 o
   1  13   8          4.67          4.83         2.84 o
   2  13   8          2.10          0.02         2.27 o
   3  13   8          2.16          3.25         2.19 o
   4  13   8          3.21         -0.09         2.22 o
   5  13   8         32.31         32.28         3.88 o
   6  13   8         57.23         69.48         5.84 o
   7  13   8         46.76         58.19         5.89 o
   8  13   8          0.15          3.36         3.74 o
   9  13   8          0.02          3.87         4.97 o
  -8  14   8          5.17          5.18         4.07 o
  -7  14   8          1.48         -1.40         3.55 o
  -6  14   8         71.68         71.92         8.47 o
  -5  14   8         31.21         35.48         4.90 o
  -4  14   8        129.79        152.78         8.88 o
  -3  14   8          5.99          8.79         2.90 o
  -2  14   8          2.11          1.58         2.66 o
  -1  14   8          5.82          9.01         3.59 o
   0  14   8         21.19         18.78         3.94 o
   1  14   8          4.81          3.87         3.23 o
   2  14   8         71.16         81.83         6.53 o
   3  14   8          8.54         12.24         2.88 o
   4  14   8          0.09         -2.40         2.40 o
   5  14   8         21.07         22.84         3.61 o
   6  14   8         51.74         52.65         5.93 o
   7  14   8          2.98         -1.22         3.69 o
  -7  15   8         64.42         69.50        11.99 o
  -6  15   8        134.10        149.03        11.23 o
  -5  15   8         17.10         10.98         5.54 o
  -4  15   8         11.00          8.49         4.08 o
  -3  15   8          0.81         -3.87         3.87 o
  -2  15   8         23.19         19.50         5.43 o
  -1  15   8        514.78        582.08        14.83 o
   0  15   8        404.16        493.84        13.70 o
   1  15   8         78.09         99.52         7.48 o
   2  15   8          2.68          1.06         3.66 o
   3  15   8         12.49         14.43         4.24 o
   4  15   8         21.27         26.89         5.58 o
   5  15   8          3.94          4.33         3.41 o
   6  15   8         50.62         53.56         5.76 o
  -5  16   8         32.37         27.27         6.69 o
  -4  16   8          0.01          1.71         4.58 o
  -3  16   8         78.18         72.33         8.55 o
  -2  16   8         23.09         24.28         7.34 o
  -1  16   8         30.71         22.65        13.94 o
   0  16   8         42.95         41.40         5.64 o
   1  16   8         31.15         27.12         5.05 o
   2  16   8        148.65        163.85        11.46 o
   3  16   8         74.83         94.88         9.30 o
   4  16   8         65.97         81.24         9.59 o
  -3  17   8         45.97         51.38        12.48 o
  -2  17   8          6.31          7.34         5.71 o
  -1  17   8          0.46         -4.39         4.39 o
   0  17   8         12.89         12.74         5.64 o
   1  17   8         37.85         31.61         6.69 o
   2  17   8        225.00        249.54        20.55 o
 -13   0   9         32.99         33.76         9.54 o
 -11   0   9          0.27         -1.47         5.14 o
  -9   0   9         61.84         85.14        10.28 o
  -7   0   9        251.97        231.13         5.59 o
  -5   0   9        212.23        212.07         4.85 o
  -3   0   9         74.09         86.38         2.99 o
  -1   0   9        952.58       1073.76        13.87 o
   1   0   9          0.78          1.22         1.27 o
   3   0   9          1.14          2.13         1.51 o
   5   0   9        915.57        940.96        15.41 o
   7   0   9        265.99        277.75         8.31 o
   9   0   9          0.07          1.36         2.66 o
  11   0   9         31.65         19.38         6.47 o
  13   0   9          6.80         13.78         6.69 o
 -14   1   9         67.95         78.53        13.94 o
 -13   1   9         78.37         80.74         9.54 o
 -12   1   9         29.95         36.52        12.48 o
 -11   1   9          7.42          7.60         4.39 o
 -10   1   9          5.43         -2.43         3.34 o
  -9   1   9         26.77         23.52         3.50 o
  -8   1   9          1.39          0.29         1.46 o
  -7   1   9         25.75         28.14         2.42 o
  -6   1   9        212.81        225.81         4.88 o
  -5   1   9         46.44         42.15         2.97 o
  -4   1   9        930.48        966.79        12.61 o
  -3   1   9         57.10         56.60         2.18 o
  -2   1   9        313.03        298.14         4.27 o
  -1   1   9        375.06        415.37         5.09 o
   0   1   9        125.50        147.46         3.07 o
   1   1   9        107.54         96.59         2.71 o
   2   1   9         75.79         75.78         4.18 o
   3   1   9         65.51         71.29         2.88 o
   4   1   9        396.62        405.68         6.31 o
   5   1   9        156.56        167.31         4.29 o
   6   1   9          8.96          7.72         1.59 o
   7   1   9         47.16         42.69         2.97 o
   8   1   9         19.84         18.14         2.71 o
   9   1   9         41.09         44.90         3.91 o
  10   1   9          3.25          4.24         3.28 o
  11   1   9          7.56          9.22         3.70 o
  12   1   9         52.30         43.98         9.22 o
  13   1   9          0.32         -4.30         4.30 o
 -14   2   9         26.54         30.83        11.01 o
 -13   2   9         55.84         53.36        16.51 o
 -12   2   9         22.77         20.35         5.64 o
 -11   2   9        391.33        430.72        22.38 o
 -10   2   9         16.16         18.91         3.20 o
  -9   2   9        164.25        182.51         8.16 o
  -8   2   9         60.21         61.74         3.57 o
  -7   2   9          4.25          4.10         1.72 o
  -6   2   9         39.85         42.82         3.04 o
  -5   2   9          7.84          7.16         1.34 o
  -4   2   9          0.81          2.59         1.00 o
  -3   2   9        650.74        668.99         9.03 o
  -2   2   9         86.59         76.75         2.47 o
  -1   2   9        207.96        213.87         3.47 o
   0   2   9          5.84          8.35         1.35 o
   1   2   9        118.46        111.33         3.38 o
   2   2   9         35.93         40.08         2.08 o
   3   2   9        157.59        155.64         3.71 o
   4   2   9          8.76          5.81         1.74 o
   5   2   9         30.51         30.53         2.22 o
   6   2   9        107.49        109.12         6.93 o
   7   2   9         24.74         22.61         2.37 o
   8   2   9         49.16         41.92         3.71 o
   9   2   9        331.45        358.20        12.19 o
  10   2   9         27.33         25.99         4.19 o
  11   2   9        122.21        125.11        11.02 o
  12   2   9         67.39         67.53         6.49 o
  13   2   9          1.43          5.77         5.01 o
 -14   3   9          5.95          3.67         8.81 o
 -13   3   9         17.56          2.20         8.07 o
 -12   3   9         25.70         34.27         6.16 o
 -11   3   9          1.10          0.35         4.39 o
 -10   3   9        307.97        314.39         8.13 o
  -9   3   9          1.54          1.17         1.99 o
  -8   3   9        375.23        387.54         9.53 o
  -7   3   9          8.41          7.26         1.85 o
  -6   3   9        249.50        239.38         5.72 o
  -5   3   9         90.55         77.01         3.46 o
  -4   3   9        139.37        126.95         3.67 o
  -3   3   9         88.79        104.59         3.50 o
  -2   3   9        175.34        165.62         4.16 o
  -1   3   9        919.16        918.83        10.06 o
   0   3   9       1025.00       1021.46         9.85 o
   1   3   9          1.04          0.86         0.90 o
   2   3   9        457.47        468.93         6.98 o
   3   3   9          5.72         13.92         1.65 o
   4   3   9        229.83        224.32         5.47 o
   5   3   9         14.96         17.33         1.90 o
   6   3   9        171.62        174.48         4.66 o
   7   3   9         70.63         76.00         4.09 o
   8   3   9        157.96        152.22         7.12 o
   9   3   9        248.78        265.20        10.59 o
  10   3   9          1.37         -0.26         3.66 o
  11   3   9         65.96         67.30         7.88 o
  12   3   9         48.02         42.18         5.74 o
  13   3   9          0.03          1.90         4.28 o
 -14   4   9          3.63          1.47         8.81 o
 -13   4   9         19.00         14.68         8.81 o
 -12   4   9          4.23         -1.47         6.61 o
 -11   4   9          3.33          1.80         2.80 o
 -10   4   9         43.93         50.02         4.16 o
  -9   4   9        396.36        411.78         8.98 o
  -8   4   9          6.06          7.59         2.68 o
  -7   4   9        244.35        254.83         6.37 o
  -6   4   9         66.09         69.61         3.67 o
  -5   4   9        320.31        311.18         6.34 o
  -4   4   9        764.09        756.02        10.48 o
  -3   4   9        619.35        561.56        11.23 o
  -2   4   9        481.54        460.83         7.49 o
  -1   4   9       1675.66       1561.90        15.04 o
   0   4   9        209.73        190.27         3.58 o
   1   4   9        168.59        153.90         3.80 o
   2   4   9         55.70         46.70         3.94 o
   3   4   9          7.38          6.19         1.23 o
   4   4   9        351.65        359.84         5.93 o
   5   4   9        231.41        245.52         5.62 o
   6   4   9        194.73        187.60         7.05 o
   7   4   9        137.86        145.76         6.18 o
   8   4   9        215.57        234.09         7.18 o
   9   4   9         70.74         66.94         4.99 o
  10   4   9          0.86          5.02         3.24 o
  11   4   9          5.36          2.17         4.19 o
  12   4   9          0.43         -2.09         3.92 o
  13   4   9          8.24          2.53         4.67 o
 -14   5   9         19.14         10.28        11.01 o
 -13   5   9         22.12          2.20         8.81 o
 -12   5   9         10.77         13.36         6.61 o
 -11   5   9         12.13         16.47         3.60 o
 -10   5   9         67.63         75.29         5.04 o
  -9   5   9          0.19         -1.89         1.89 o
  -8   5   9        342.12        356.88         8.15 o
  -7   5   9       1057.36       1077.76        14.75 o
  -6   5   9       1299.57       1300.83        16.14 o
  -5   5   9          1.00         -1.68         2.86 o
  -4   5   9        140.22        139.78         4.42 o
  -3   5   9         82.91         80.80         3.84 o
  -2   5   9          0.16         -0.88         1.17 o
  -1   5   9       1113.02       1063.67        11.54 o
   0   5   9        924.45        879.63         9.15 o
   1   5   9          0.67         -0.54         0.93 o
   2   5   9         63.83         60.20         2.72 o
   3   5   9       1070.51       1005.88        10.89 o
   4   5   9        266.18        267.50         5.17 o
   5   5   9        641.18        668.75         8.80 o
   6   5   9        152.70        146.28         6.48 o
   7   5   9        176.31        183.98         6.58 o
   8   5   9          2.20          3.28         2.41 o
   9   5   9         67.79         70.14         5.08 o
  10   5   9          3.27         -2.98         2.98 o
  11   5   9          2.54          0.02         3.54 o
  12   5   9          0.02         -2.22         3.99 o
 -13   6   9          0.22          3.67         8.81 o
 -12   6   9        116.22         95.62         7.78 o
 -11   6   9          5.40          0.86         3.42 o
 -10   6   9        102.80        111.01         5.98 o
  -9   6   9         80.63         86.60         5.02 o
  -8   6   9        364.94        398.82         8.77 o
  -7   6   9          0.03         -0.13         1.91 o
  -6   6   9          9.01          7.55         1.99 o
  -5   6   9       1571.42       1514.20        17.99 o
  -4   6   9        711.38        706.03        10.51 o
  -3   6   9        474.67        445.61         7.93 o
  -2   6   9       1307.39       1258.75        15.31 o
  -1   6   9          7.80         10.70         1.83 o
   0   6   9        793.59        734.29         8.32 o
   1   6   9          1.19         -1.07         1.07 o
   2   6   9         27.14         21.37         1.85 o
   3   6   9        210.97        206.40         4.47 o
   4   6   9         30.98         39.59         2.52 o
   5   6   9        363.14        375.40         7.80 o
   6   6   9          0.62          1.30         1.89 o
   7   6   9          0.02          0.13         2.08 o
   8   6   9        228.18        249.41         7.87 o
   9   6   9         39.93         29.44         4.27 o
  10   6   9         23.33         14.40         4.18 o
  11   6   9          0.22          5.68         3.82 o
  12   6   9          0.12          2.38         4.09 o
 -13   7   9          0.64          8.07         8.81 o
 -12   7   9          5.68          5.16         4.42 o
 -11   7   9         87.64         86.10         7.00 o
 -10   7   9          0.23          0.47         3.23 o
  -9   7   9        433.95        448.32         9.93 o
  -8   7   9          1.32          2.02         2.20 o
  -7   7   9        489.80        504.19        12.82 o
  -6   7   9         14.06         22.41         3.07 o
  -5   7   9         29.36         34.55         3.10 o
  -4   7   9         45.94         45.56         3.27 o
  -3   7   9        364.58        360.00        10.06 o
  -2   7   9       1540.70       1426.25        17.15 o
  -1   7   9        136.10        135.46         4.51 o
   0   7   9        218.65        205.68         5.15 o
   1   7   9       1170.85       1063.44        11.25 o
   2   7   9        396.09        399.88         6.33 o
   3   7   9         13.45         16.99         1.86 o
   4   7   9        441.08        423.80         8.20 o
   5   7   9        320.03        329.41         7.60 o
   6   7   9        136.23        146.13         6.12 o
   7   7   9        339.52        379.63         8.96 o
   8   7   9         82.61         73.68         5.05 o
   9   7   9         15.33         17.20         3.48 o
  10   7   9        164.78        167.67         9.53 o
  11   7   9          3.17         -1.85         3.79 o
  12   7   9          2.24         -2.55         4.21 o
 -13   8   9         21.59         10.84         6.13 o
 -12   8   9        180.98        174.85        14.57 o
 -11   8   9          9.37         14.80         4.51 o
 -10   8   9        459.57        473.01        13.54 o
  -9   8   9         19.54         21.82         4.08 o
  -8   8   9          7.77          8.15         2.73 o
  -7   8   9          6.47          2.40         2.71 o
  -6   8   9          5.08          2.40         1.99 o
  -5   8   9          0.20          1.59         1.62 o
  -4   8   9          4.21          5.63         1.78 o
  -3   8   9        131.20        144.74         4.85 o
  -2   8   9        269.33        250.39         9.85 o
  -1   8   9          6.58          5.00         1.27 o
   0   8   9          0.30          0.66         1.02 o
   1   8   9         81.12         80.89         3.61 o
   2   8   9          3.71          0.44         1.31 o
   3   8   9          6.75          6.54         2.13 o
   4   8   9         10.01          2.46         1.89 o
   5   8   9         98.29         94.89         6.07 o
   6   8   9          9.14          4.80         2.32 o
   7   8   9          1.02         -0.12         2.41 o
   8   8   9        102.78        100.73         6.13 o
   9   8   9         11.81         12.18         3.79 o
  10   8   9        296.26        312.05        29.38 o
  11   8   9         21.21         22.68         5.07 o
 -12   9   9         12.63         18.35         5.60 o
 -11   9   9          2.51         -1.26         3.86 o
 -10   9   9          1.81          2.04         3.46 o
  -9   9   9         20.89         34.98         4.90 o
  -8   9   9          3.83          0.82         4.65 o
  -7   9   9         28.39         23.36         3.20 o
  -6   9   9         28.43         30.24         4.92 o
  -5   9   9        312.05        306.10         7.67 o
  -4   9   9         33.52         29.36         3.02 o
  -3   9   9        140.09        145.70         5.54 o
  -2   9   9         71.23         66.74         4.01 o
  -1   9   9         35.35         28.95         3.39 o
   0   9   9          2.83          8.32         1.47 o
   1   9   9         24.96         26.83         2.20 o
   2   9   9          2.07          2.63         1.60 o
   3   9   9        106.87        103.51         5.50 o
   4   9   9        124.97        120.96         6.05 o
   5   9   9         42.84         39.72         5.51 o
   6   9   9          2.42          7.70         2.48 o
   7   9   9         26.14         29.23         3.70 o
   8   9   9         15.30         25.23         3.85 o
   9   9   9         27.98         39.05         5.90 o
  10   9   9          0.23          2.39         4.19 o
  11   9   9         35.99         32.48         6.23 o
 -11  10   9          6.38         -0.21         4.37 o
 -10  10   9          1.87         -3.77         3.77 o
  -9  10   9         44.16         40.64        11.14 o
  -8  10   9         69.98         54.45         5.72 o
  -7  10   9         16.90         14.71         3.49 o
  -6  10   9         36.62         45.23         3.93 o
  -5  10   9          4.35          3.83         2.05 o
  -4  10   9          1.76          1.66         1.91 o
  -3  10   9          3.90          1.53         1.78 o
  -2  10   9        149.44        153.78         5.79 o
  -1  10   9         95.36         92.27         4.90 o
   0  10   9         96.25        106.12         5.20 o
   1  10   9          2.92          3.29         1.47 o
   2  10   9         20.49         14.60         2.93 o
   3  10   9         91.84        100.30         4.84 o
   4  10   9         90.53         79.18         4.66 o
   5  10   9          0.87          2.16         2.15 o
   6  10   9        315.33        344.31         8.67 o
   7  10   9          0.77         -0.48         2.31 o
   8  10   9         14.32          7.25         3.00 o
   9  10   9          0.01         -3.27         3.27 o
  10  10   9          1.30          3.40         3.88 o
 -11  11   9          0.21         -3.24         4.32 o
 -10  11   9          0.21         -2.54         3.89 o
  -9  11   9          0.58         -2.26         3.55 o
  -8  11   9          0.78         -1.06         3.19 o
  -7  11   9          0.18         -2.20         3.29 o
  -6  11   9          0.01          1.37         2.33 o
  -5  11   9        177.33        165.56         6.79 o
  -4  11   9         29.38         29.44         3.50 o
  -3  11   9        101.72        110.61         6.99 o
  -2  11   9         21.93         20.79         2.83 o
  -1  11   9         60.97         51.17         3.95 o
   0  11   9         62.43         54.92         4.03 o
   1  11   9         64.38         69.15         4.09 o
   2  11   9          8.14          3.16         1.86 o
   3  11   9         63.24         55.08         3.92 o
   4  11   9         36.96         35.18         3.59 o
   5  11   9         31.57         27.58         3.41 o
   6  11   9          0.06         -0.63         2.38 o
   7  11   9          2.29          0.21         2.81 o
   8  11   9         24.95         33.02         4.82 o
   9  11   9          4.71          6.10         3.99 o
  10  11   9         20.44         18.27         5.40 o
 -10  12   9         75.21         80.29        10.31 o
  -9  12   9         11.81          3.57         3.94 o
  -8  12   9          5.36         -1.09         3.34 o
  -7  12   9         21.90         20.00         4.29 o
  -6  12   9          1.83         13.64         3.77 o
  -5  12   9          0.10          0.04         2.21 o
  -4  12   9         18.40          9.37         2.73 o
  -3  12   9         75.43         74.53         4.85 o
  -2  12   9        242.25        241.38         7.33 o
  -1  12   9         14.15         15.81         4.03 o
   0  12   9         14.54         15.55         3.23 o
   1  12   9          8.14          4.73         3.71 o
   2  12   9        157.90        156.70         6.08 o
   3  12   9         36.86         31.32         3.38 o
   4  12   9         43.34         45.66         4.09 o
   5  12   9         13.47         18.84         3.21 o
   6  12   9         95.27         89.36         5.63 o
   7  12   9         81.11         82.64         5.85 o
   8  12   9         35.04         28.97         5.30 o
   9  12   9          6.28          8.84         4.36 o
  -9  13   9         61.87         71.08         7.31 o
  -8  13   9          8.05          1.50         3.86 o
  -7  13   9        104.34        110.30         8.18 o
  -6  13   9          0.04          2.30         3.23 o
  -5  13   9         53.71         60.42         5.72 o
  -4  13   9          2.68          2.68         2.60 o
  -3  13   9         74.92         72.21         5.12 o
  -2  13   9         16.33         21.73         3.68 o
  -1  13   9         59.23         54.24         5.22 o
   0  13   9         35.95         45.16         4.93 o
   1  13   9        119.31        107.06         7.63 o
   2  13   9         24.12         19.19         3.94 o
   3  13   9        257.90        287.78         8.08 o
   4  13   9         81.23         82.60         5.36 o
   5  13   9          2.11         -0.36         2.66 o
   6  13   9          0.65         -2.66         2.66 o
   7  13   9         69.48         83.32         6.72 o
   8  13   9         55.35         61.69         6.03 o
  -8  14   9         88.43         65.85         7.05 o
  -7  14   9         29.15         21.53         5.25 o
  -6  14   9        100.16         90.55        12.35 o
  -5  14   9         19.86         21.67         4.62 o
  -4  14   9        127.88        131.42         8.25 o
  -3  14   9        281.06        301.57         9.12 o
  -2  14   9        139.24        178.15        11.46 o
  -1  14   9          2.57          4.87         3.23 o
   0  14   9         61.74         65.47         7.13 o
   1  14   9         90.21        104.99         7.43 o
   2  14   9         28.74         37.38         5.36 o
   3  14   9        135.07        157.86         9.58 o
   4  14   9         45.06         49.73         5.19 o
   5  14   9         18.77         14.08         3.55 o
   6  14   9          0.06          0.75         3.41 o
   7  14   9        181.21        189.47        12.85 o
  -7  15   9        129.69        134.03        12.35 o
  -6  15   9         65.45         80.67         7.74 o
  -5  15   9        137.16        141.49        16.30 o
  -4  15   9         57.51         55.70         8.03 o
  -3  15   9         30.02         33.26         6.97 o
  -2  15   9         83.43        104.16        11.75 o
  -1  15   9         20.07         23.33         4.75 o
   0  15   9         46.11         58.65         7.25 o
   1  15   9        128.95        161.45         9.46 o
   2  15   9         14.13         13.00         4.42 o
   3  15   9         30.60         40.92         5.90 o
   4  15   9        674.58        801.46        24.22 o
   5  15   9         66.95         75.37         9.07 o
  -5  16   9         80.81         91.33        17.61 o
  -4  16   9        234.11        259.58        15.54 o
  -3  16   9        276.39        278.71        14.73 o
  -2  16   9          5.70          9.65         5.28 o
  -1  16   9        179.93        205.43        11.83 o
   0  16   9         15.88         19.28         4.85 o
   1  16   9        204.47        248.57        12.75 o
   2  16   9          6.67         11.97         4.51 o
   3  16   9         33.85         34.07         6.01 o
 -14   0  10         22.63         13.94         8.81 o
 -12   0  10        102.85         99.08        13.94 o
 -10   0  10        331.84        386.05        19.82 o
  -8   0  10          0.01         -3.67         3.67 o
  -6   0  10         29.20         22.94         2.12 o
  -4   0  10          7.25          3.22         2.53 o
  -2   0  10        236.44        286.86         5.89 o
   0   0  10        591.85        704.86        10.97 o
   2   0  10         39.59         47.92         3.52 o
   4   0  10         10.92          6.72         2.03 o
   6   0  10          3.05         -1.43         2.03 o
   8   0  10         30.98         29.36         4.09 o
  10   0  10         54.52         64.39        11.01 o
  12   0  10         41.50         60.91         9.51 o
 -14   1  10         95.69         99.29        10.75 o
 -13   1  10          0.33          2.41         5.43 o
 -12   1  10         39.78         41.42         6.99 o
 -11   1  10          0.15         -0.37         4.06 o
 -10   1  10        140.87        124.60         9.07 o
  -9   1  10         91.80         85.26         7.51 o
  -8   1  10         35.67         32.24         3.99 o
  -7   1  10        247.93        252.02         5.70 o
  -6   1  10          0.30          0.49         0.93 o
  -5   1  10          1.28          1.66         1.17 o
  -4   1  10          0.01         -0.40         0.74 o
  -3   1  10        105.50        117.38         2.99 o
  -2   1  10        556.98        553.78         6.23 o
  -1   1  10         44.99         44.10         1.90 o
   0   1  10         25.02         30.38         1.77 o
   1   1  10        572.76        583.51         7.18 o
   2   1  10        117.17        122.79         3.39 o
   3   1  10          6.75          9.18         1.42 o
   4   1  10          0.74          0.46         1.09 o
   5   1  10         13.19         14.29         1.81 o
   6   1  10         51.82         46.31         3.29 o
   7   1  10        104.84        115.16         4.48 o
   8   1  10          7.92          7.15         2.02 o
   9   1  10         41.32         40.23         3.92 o
  10   1  10          0.12         -0.20         2.80 o
  11   1  10         64.74         59.81         6.99 o
  12   1  10         25.55         24.66         5.27 o
  13   1  10         11.94          7.89         4.77 o
 -14   2  10         20.49         11.74         9.54 o
 -13   2  10         13.33         18.94         6.47 o
 -12   2  10         31.42         29.77         6.23 o
 -11   2  10        155.73        173.14        11.38 o
 -10   2  10         19.20         16.15         5.19 o
  -9   2  10         89.28         83.39         5.16 o
  -8   2  10        143.83        132.30         4.81 o
  -7   2  10        267.18        278.07         6.25 o
  -6   2  10        137.74        142.14         4.40 o
  -5   2  10        438.85        452.64         7.47 o
  -4   2  10         55.82         59.77         4.56 o
  -3   2  10          2.35          1.71         1.17 o
  -2   2  10        699.27        691.51         8.43 o
  -1   2  10         71.57         78.46         2.47 o
   0   2  10         77.75         78.32         3.45 o
   1   2  10        103.70        109.88         2.93 o
   2   2  10        403.86        390.25         6.51 o
   3   2  10         11.08         11.22         1.54 o
   4   2  10          1.50         -0.81         1.09 o
   5   2  10          1.37          0.86         1.27 o
   6   2  10        204.32        202.19         5.07 o
   7   2  10         24.50         21.05         3.25 o
   8   2  10        112.21        118.19         5.75 o
   9   2  10         61.16         59.76         4.73 o
  10   2  10          3.48          0.78         3.02 o
  11   2  10         39.22         38.49         5.19 o
  12   2  10          2.92          4.91         5.93 o
  13   2  10         15.51         16.04         5.12 o
 -14   3  10          8.37         27.16        11.01 o
 -13   3  10         13.61         16.15         9.54 o
 -12   3  10        103.68        132.68        17.25 o
 -11   3  10          0.01          4.62         4.39 o
 -10   3  10         81.28         72.85         6.01 o
  -9   3  10        112.75        106.36         6.25 o
  -8   3  10         63.90         65.10         5.61 o
  -7   3  10        356.64        357.13         7.33 o
  -6   3  10        381.53        369.76         7.09 o
  -5   3  10         18.71         19.85         2.05 o
  -4   3  10        808.12        798.87        10.95 o
  -3   3  10         74.91         74.47         4.87 o
  -2   3  10          6.89          9.99         1.62 o
  -1   3  10        347.89        327.12         4.65 o
   0   3  10         71.87         66.00         2.57 o
   1   3  10          0.17         -0.12         0.90 o
   2   3  10         50.29         51.47         2.42 o
   3   3  10        817.56        817.53         9.60 o
   4   3  10         78.11         69.53         3.25 o
   5   3  10        374.74        381.87         7.25 o
   6   3  10        508.22        496.81         8.62 o
   7   3  10          3.31         -0.21         2.11 o
   8   3  10        319.82        361.50        10.01 o
   9   3  10         20.88         14.21         3.09 o
  10   3  10          2.28          4.81         3.35 o
  11   3  10          4.62          7.89         3.93 o
  12   3  10         16.07          8.94         4.33 o
 -14   4  10         21.59         14.68        10.28 o
 -13   4  10          4.21          2.94         8.07 o
 -12   4  10         95.46         97.23        10.11 o
 -11   4  10         13.90         13.29         4.91 o
 -10   4  10         34.56         42.01         4.09 o
  -9   4  10        120.55        136.07         5.95 o
  -8   4  10        291.69        298.10         7.30 o
  -7   4  10         80.18         74.78         8.03 o
  -6   4  10       1020.56        984.61        13.35 o
  -5   4  10        181.04        162.88         4.85 o
  -4   4  10        289.19        279.77         6.04 o
  -3   4  10       1600.76       1534.36        17.46 o
  -2   4  10        285.15        262.14         7.13 o
  -1   4  10        126.75        114.51         3.38 o
   0   4  10        173.62        178.47         3.76 o
   1   4  10        481.98        448.11         6.46 o
   2   4  10        324.61        308.29         5.93 o
   3   4  10        717.84        687.24         9.43 o
   4   4  10        184.18        186.06         4.54 o
   5   4  10        826.98        852.70        10.58 o
   6   4  10        361.22        361.38         7.92 o
   7   4  10          2.40          3.91         2.27 o
   8   4  10          1.94         -0.50         2.65 o
   9   4  10         21.72         19.22         3.72 o
  10   4  10         44.32         41.42         5.90 o
  11   4  10         50.52         41.97         6.29 o
  12   4  10         14.94         10.81         5.51 o
 -13   5  10         21.88         10.28         8.81 o
 -12   5  10         36.86         39.63        10.28 o
 -11   5  10         22.77         18.14         4.20 o
 -10   5  10         64.41         70.83         4.90 o
  -9   5  10         19.63         20.45         3.10 o
  -8   5  10          0.07          0.84         2.09 o
  -7   5  10        117.70        128.90         5.28 o
  -6   5  10         10.93         11.12         2.28 o
  -5   5  10        595.51        597.34         9.70 o
  -4   5  10       1563.89       1520.02        17.74 o
  -3   5  10       1875.29       1786.21        19.87 o
  -2   5  10        442.24        425.39         8.71 o
  -1   5  10        483.92        482.11         7.64 o
   0   5  10       2550.25       2433.12        20.13 o
   1   5  10       2860.98       2820.24        25.32 o
   2   5  10       4822.53       4777.77        36.38 o
   3   5  10       1402.96       1369.13        13.83 o
   4   5  10         22.42         20.77         2.44 o
   5   5  10         17.99         13.71         2.46 o
   6   5  10         15.99         15.80         2.61 o
   7   5  10          6.56          2.83         2.27 o
   8   5  10        104.05        113.63         6.08 o
   9   5  10         50.76         54.47         5.93 o
  10   5  10         10.22          3.22         3.89 o
  11   5  10          5.27          8.37         4.62 o
  12   5  10         26.01         24.64         5.39 o
 -13   6  10         81.56        109.36        16.15 o
 -12   6  10         36.79         30.09        10.28 o
 -11   6  10         22.92         12.94         4.19 o
 -10   6  10         36.44         32.28         3.84 o
  -9   6  10         16.85         15.52         3.08 o
  -8   6  10         12.28          9.42         2.68 o
  -7   6  10        625.70        641.89        11.01 o
  -6   6  10        167.00        161.65         5.48 o
  -5   6  10        256.26        254.77         6.34 o
  -4   6  10        494.50        477.69         8.67 o
  -3   6  10         72.00         66.58         3.84 o
  -2   6  10          4.29          3.40         1.80 o
  -1   6  10        812.11        773.34         9.72 o
   0   6  10         20.75         20.61         2.02 o
   1   6  10        166.04        167.67         4.12 o
   2   6  10        465.79        444.83         6.80 o
   3   6  10         79.06         84.85         3.44 o
   4   6  10       1039.97       1045.76        12.35 o
   5   6  10        359.98        354.60        10.26 o
   6   6  10         39.06         40.97         4.17 o
   7   6  10          7.53          7.74         2.58 o
   8   6  10         15.08         23.63         3.59 o
   9   6  10         12.17          8.30         3.16 o
  10   6  10          5.54          2.66         3.45 o
  11   6  10         78.65         72.68         6.70 o
  12   6  10         27.07         30.51         6.24 o
 -13   7  10         26.57         20.55        11.01 o
 -12   7  10          1.73         -0.63         5.28 o
 -11   7  10         13.35          7.25         4.19 o
 -10   7  10         34.92         35.58         5.29 o
  -9   7  10         16.42         19.01         3.13 o
  -8   7  10        134.69        151.94         6.64 o
  -7   7  10         36.37         44.01         3.79 o
  -6   7  10         54.92         52.73         3.70 o
  -5   7  10        706.94        698.58        13.56 o
  -4   7  10          0.02         -0.50         1.66 o
  -3   7  10        499.28        470.10         9.32 o
  -2   7  10          2.70          1.71         1.62 o
  -1   7  10         44.97         41.05         2.54 o
   0   7  10        401.94        387.52         6.01 o
   1   7  10        233.70        216.65         6.07 o
   2   7  10        221.27        211.10         4.72 o
   3   7  10         64.45         64.84         4.98 o
   4   7  10        697.27        708.34        12.38 o
   5   7  10        114.55        129.77         5.64 o
   6   7  10         44.69         43.56         4.80 o
   7   7  10        910.14        959.25        14.88 o
   8   7  10          0.21         -0.02         2.41 o
   9   7  10         14.76          8.54         3.14 o
  10   7  10          1.25          1.19         4.77 o
  11   7  10          3.39          2.74         3.99 o
 -12   8  10         11.50         10.15         5.16 o
 -11   8  10         65.77         59.77         6.53 o
 -10   8  10         60.27         55.09         5.83 o
  -9   8  10         82.34         74.88         6.10 o
  -8   8  10        140.04        142.76         6.59 o
  -7   8  10         14.88         17.08         2.87 o
  -6   8  10        440.87        439.69         9.26 o
  -5   8  10        173.29        173.15         5.82 o
  -4   8  10         98.46         94.06         4.85 o
  -3   8  10        280.00        291.72         7.06 o
  -2   8  10         31.86         31.21         3.02 o
  -1   8  10        187.70        183.74         5.59 o
   0   8  10         26.99         23.05         2.00 o
   1   8  10        316.73        308.26         6.32 o
   2   8  10         40.42         41.64         2.60 o
   3   8  10         35.00         31.65         2.97 o
   4   8  10         15.77         11.74         2.22 o
   5   8  10         52.98         61.86         4.13 o
   6   8  10          2.28          3.82         2.27 o
   7   8  10         91.29         80.15         5.30 o
   8   8  10         69.24         69.83         5.35 o
   9   8  10          0.05         -1.75         2.88 o
  10   8  10         86.51         71.46         6.59 o
  11   8  10          0.66          1.48         4.09 o
 -12   9  10          0.23          0.32         4.72 o
 -11   9  10         66.90         70.71         7.00 o
 -10   9  10         12.78          9.79         5.59 o
  -9   9  10         56.34         59.52         7.42 o
  -8   9  10        290.70        297.26        14.30 o
  -7   9  10         35.36         36.79         4.98 o
  -6   9  10         23.57         21.28         5.19 o
  -5   9  10          0.13          0.93         1.91 o
  -4   9  10         76.08         68.22         4.49 o
  -3   9  10         48.90         42.90         3.47 o
  -2   9  10          6.87          2.47         2.47 o
  -1   9  10        133.72        135.72         6.89 o
   0   9  10        284.91        296.33         6.14 o
   1   9  10          0.77         -0.66         1.34 o
   2   9  10        166.58        162.73         5.50 o
   3   9  10          8.25          5.74         2.28 o
   4   9  10          3.38          3.15         2.28 o
   5   9  10          3.18          3.14         2.15 o
   6   9  10         39.98         33.46         3.70 o
   7   9  10         35.75         34.46         5.06 o
   8   9  10         82.77         76.33         5.62 o
   9   9  10          3.60          8.98         3.97 o
  10   9  10         54.97         64.51         7.45 o
 -11  10  10        146.02        136.46         9.28 o
 -10  10  10          7.88         18.56         5.83 o
  -9  10  10         44.32         45.75         7.73 o
  -8  10  10          6.82          1.86         3.18 o
  -7  10  10         33.99         26.09         4.77 o
  -6  10  10         24.84         17.95         3.02 o
  -5  10  10         24.39         17.77         2.98 o
  -4  10  10         19.86         16.04         2.73 o
  -3  10  10         14.56         16.13         2.73 o
  -2  10  10         34.68         37.75         5.08 o
  -1  10  10        140.92        119.45         5.49 o
   0  10  10         10.78         12.66         2.28 o
   1  10  10         56.63         46.91         3.54 o
   2  10  10          1.02          0.06         1.65 o
   3  10  10          5.21          7.10         2.04 o
   4  10  10         11.58         15.91         3.06 o
   5  10  10          0.01         -0.67         2.02 o
   6  10  10         18.70         18.92         3.79 o
   7  10  10          0.20         -2.86         2.86 o
   8  10  10          0.79         -1.63         3.08 o
   9  10  10         38.12         40.02         6.10 o
  10  10  10          1.55          4.02         4.31 o
 -10  11  10          0.92         -3.41         4.61 o
  -9  11  10         23.63         29.18         4.90 o
  -8  11  10        111.76        101.92         7.55 o
  -7  11  10          0.01         -2.80         2.80 o
  -6  11  10          2.74          5.55         2.77 o
  -5  11  10          7.25          2.75         2.28 o
  -4  11  10         34.42         32.63         3.54 o
  -3  11  10         22.03         19.88         5.95 o
  -2  11  10          8.49          5.87         2.20 o
  -1  11  10         28.23         25.03         3.10 o
   0  11  10          5.56          4.18         2.66 o
   1  11  10         37.03         42.31         4.79 o
   2  11  10          3.28          1.79         1.91 o
   3  11  10         63.50         59.22         4.25 o
   4  11  10          0.13         -1.10         2.04 o
   5  11  10          0.05          0.16         2.32 o
   6  11  10         13.90         11.73         3.16 o
   7  11  10          4.31          1.54         3.01 o
   8  11  10          2.05         -2.75         2.95 o
   9  11  10          0.09          1.24         3.79 o
 -10  12  10        136.32        154.49        12.89 o
  -9  12  10          3.30          0.76         3.66 o
  -8  12  10         75.06         83.95         7.51 o
  -7  12  10          0.62          1.02         3.46 o
  -6  12  10          2.51          1.63         3.09 o
  -5  12  10        108.11        112.21        12.10 o
  -4  12  10         77.00         79.59         6.04 o
  -3  12  10          1.20          3.30         2.36 o
  -2  12  10         19.51         16.90         3.10 o
  -1  12  10         17.70         14.35         4.42 o
   0  12  10        222.84        230.61        11.11 o
   1  12  10         63.65         60.75         5.64 o
   2  12  10         14.78         12.29         3.34 o
   3  12  10          0.02          0.81         2.53 o
   4  12  10          1.35          0.80         2.38 o
   5  12  10         22.73         19.87         3.34 o
   6  12  10          3.75          5.04         3.90 o
   7  12  10         60.75         75.37         6.60 o
   8  12  10          6.27          2.17         4.01 o
  -9  13  10         99.39         96.36         8.35 o
  -8  13  10         41.53         39.37         5.81 o
  -7  13  10        113.08        122.69         8.64 o
  -6  13  10         44.22         43.43         5.48 o
  -5  13  10        139.78        124.70         8.05 o
  -4  13  10         12.70         10.69         3.18 o
  -3  13  10         39.28         37.78         4.36 o
  -2  13  10          6.04         -0.55         2.66 o
  -1  13  10          1.63          3.36         2.84 o
   0  13  10          8.40          9.45         3.34 o
   1  13  10         37.00         32.09         4.51 o
   2  13  10          2.75          0.06         3.09 o
   3  13  10          1.18          1.56         3.34 o
   4  13  10        189.07        217.46        17.37 o
   5  13  10        147.92        152.52         7.40 o
   6  13  10        122.43        126.71        11.33 o
   7  13  10         52.07         58.86         6.02 o
  -7  14  10        154.12        174.21        19.78 o
  -6  14  10          0.00         -2.39         3.46 o
  -5  14  10        225.03        239.12        10.78 o
  -4  14  10        199.35        241.77        10.53 o
  -3  14  10        103.06        121.17         8.03 o
  -2  14  10        602.31        668.12        15.67 o
  -1  14  10          0.78          2.30         3.23 o
   0  14  10        150.61        162.85         9.17 o
   1  14  10         53.21         56.28         6.03 o
   2  14  10         57.70         64.69         6.71 o
   3  14  10          4.76          4.84         3.86 o
   4  14  10        123.17        149.93        10.04 o
   5  14  10         51.89         67.17         7.43 o
   6  14  10        242.48        278.03        11.16 o
  -6  15  10         13.90         13.99         4.75 o
  -5  15  10         17.43         11.28         4.79 o
  -4  15  10        230.10        243.16        16.15 o
  -3  15  10        221.56        210.38        13.49 o
  -2  15  10        375.97        455.13        26.96 o
  -1  15  10        199.18        218.49        10.87 o
   0  15  10        118.36        147.64        14.90 o
   1  15  10       1302.84       1487.51        26.35 o
   2  15  10        234.59        287.83        13.35 o
   3  15  10        129.01        144.16         9.80 o
   4  15  10        137.45        162.70        12.40 o
   5  15  10          1.18         -3.81         4.51 o
  -3  16  10          5.18          2.94         7.71 o
  -2  16  10        171.08        187.53        13.23 o
  -1  16  10          0.29         -1.70         3.94 o
   0  16  10         86.72         85.84         7.76 o
   1  16  10          9.57         17.18         4.85 o
   2  16  10          5.83          1.11         4.51 o
 -13   0  11        332.69        343.48        22.02 o
 -11   0  11         16.26          9.54         7.34 o
  -9   0  11         16.45         15.41         5.87 o
  -7   0  11        282.93        296.51        15.41 o
  -5   0  11         25.49         25.44         2.99 o
  -3   0  11         11.62         23.52         2.78 o
  -1   0  11          1.81          0.98         1.27 o
   1   0  11          6.59          3.60         1.51 o
   3   0  11        261.35        250.40         7.18 o
   5   0  11        138.40        127.42        13.60 o
   7   0  11         10.91         15.49         3.82 o
   9   0  11         10.25          9.43         4.91 o
  11   0  11         80.92        101.94        16.51 o
 -14   1  11          1.83         -1.50         5.95 o
 -13   1  11          2.28         -0.42         5.43 o
 -12   1  11         55.95         64.73        13.58 o
 -11   1  11         34.39         34.99        14.31 o
 -10   1  11         63.54         62.94         7.27 o
  -9   1  11          0.01         -0.40         5.14 o
  -8   1  11         13.48         16.55         4.15 o
  -7   1  11         94.21         81.89         7.37 o
  -6   1  11          8.55          8.36         2.22 o
  -5   1  11         93.11         83.39         3.32 o
  -4   1  11         52.70         50.14         3.18 o
  -3   1  11         11.82          6.81         1.22 o
  -2   1  11         20.94         25.85         1.55 o
  -1   1  11          0.25         -0.76         0.76 o
   0   1  11         60.75         45.52         2.23 o
   1   1  11        145.13        143.92         3.83 o
   2   1  11          8.38          7.13         1.35 o
   3   1  11          6.86         10.34         1.50 o
   4   1  11         42.86         49.81         2.84 o
   5   1  11         11.55         10.24         1.91 o
   6   1  11          5.21          1.95         1.50 o
   7   1  11          7.20          6.11         2.13 o
   8   1  11        139.49        146.33         5.78 o
   9   1  11         70.03         72.89         4.97 o
  10   1  11         76.01         60.71         5.73 o
  11   1  11         19.33         17.78         4.53 o
  12   1  11          1.17          1.50         4.28 o
 -13   2  11          2.62          4.30         5.43 o
 -12   2  11         71.55         65.54         8.25 o
 -11   2  11         45.13         42.96         6.69 o
 -10   2  11         30.51         33.82         6.23 o
  -9   2  11        408.94        460.47        15.02 o
  -8   2  11         78.55         82.61         4.96 o
  -7   2  11        252.34        258.72         6.09 o
  -6   2  11          0.85         -1.25         1.25 o
  -5   2  11        235.41        233.00         5.41 o
  -4   2  11         81.89         75.67         3.40 o
  -3   2  11          8.85          4.27         1.44 o
  -2   2  11        160.49        162.14         3.86 o
  -1   2  11         24.33         19.96         1.57 o
   0   2  11         22.21         19.61         1.59 o
   1   2  11        280.44        280.27         4.93 o
   2   2  11         92.35         87.49         3.33 o
   3   2  11          0.70          0.51         1.40 o
   4   2  11         44.95         40.19         3.58 o
   5   2  11         15.77         12.05         1.85 o
   6   2  11        149.12        145.36         8.75 o
   7   2  11         32.94         34.38         2.92 o
   8   2  11         46.92         42.83         3.99 o
   9   2  11         26.52         35.12         5.05 o
  10   2  11         34.13         30.94         4.59 o
  11   2  11         81.24         81.73         6.93 o
  12   2  11          5.95          8.40         4.56 o
 -13   3  11          3.91         11.01         8.07 o
 -12   3  11         65.29         51.61         9.91 o
 -11   3  11         68.92         79.24         8.55 o
 -10   3  11         53.66         57.64         6.99 o
  -9   3  11        409.64        427.43        10.65 o
  -8   3  11        216.52        199.58         6.08 o
  -7   3  11        468.87        454.39         8.58 o
  -6   3  11        334.75        327.77        11.44 o
  -5   3  11        545.87        533.91         8.91 o
  -4   3  11         19.66         20.67         2.15 o
  -3   3  11         49.25         49.56         3.04 o
  -2   3  11        170.37        152.96         3.90 o
  -1   3  11          0.01          0.32         0.90 o
   0   3  11         74.65         74.02         2.85 o
   1   3  11         32.89         27.22         2.02 o
   2   3  11         29.83         29.98         2.56 o
   3   3  11        302.19        294.34         5.53 o
   4   3  11          8.49         11.11         1.77 o
   5   3  11        330.08        334.13         6.37 o
   6   3  11          7.39          3.49         1.70 o
   7   3  11          3.36          2.22         2.15 o
   8   3  11        136.30        137.61         6.64 o
   9   3  11          7.44          5.23         2.79 o
  10   3  11         64.64         50.66         5.77 o
  11   3  11         72.09         88.15         7.37 o
  12   3  11          0.90         -0.30         4.13 o
 -13   4  11         57.71         76.33        14.68 o
 -12   4  11          4.95          3.90         4.91 o
 -11   4  11        106.17         96.05         9.91 o
 -10   4  11          0.01          0.98         3.87 o
  -9   4  11        152.47        151.63         7.52 o
  -8   4  11          2.56          2.24         1.99 o
  -7   4  11         41.09         35.84         3.24 o
  -6   4  11        720.57        710.65        11.01 o
  -5   4  11        322.62        318.57         6.85 o
  -4   4  11       1601.94       1535.30        17.94 o
  -3   4  11        114.14        112.58         4.34 o
  -2   4  11        894.45        855.82        11.88 o
  -1   4  11        105.85         94.81         3.61 o
   0   4  11         68.59         63.97         2.81 o
   1   4  11        128.66        114.71         3.53 o
   2   4  11        272.28        258.00         6.18 o
   3   4  11        131.20        124.84         5.32 o
   4   4  11         43.88         42.29         2.75 o
   5   4  11         40.88         39.49         3.07 o
   6   4  11         85.38         79.01         5.10 o
   7   4  11        155.73        158.33         7.28 o
   8   4  11        106.50        114.82         6.20 o
   9   4  11         32.04         23.50         3.74 o
  10   4  11         18.72         17.13         4.23 o
  11   4  11          2.30          3.75         3.81 o
  12   4  11          2.39          7.00         4.58 o
 -13   5  11          0.48         -0.73         8.07 o
 -12   5  11          0.04         -2.94         7.34 o
 -11   5  11          1.78          4.32         4.58 o
 -10   5  11          4.21          1.50         2.91 o
  -9   5  11        119.68        117.03         5.76 o
  -8   5  11          0.00         -1.17         1.99 o
  -7   5  11         12.15         11.76         2.43 o
  -6   5  11         35.69         39.66         3.30 o
  -5   5  11         45.38         49.66         3.54 o
  -4   5  11         33.50         36.80         4.34 o
  -3   5  11        371.72        351.57         7.83 o
  -2   5  11       2207.54       2150.83        23.27 o
  -1   5  11       4828.74       4642.14        38.62 o
   0   5  11       1330.35       1272.49        12.61 o
   1   5  11        110.02        121.47         3.78 o
   2   5  11          0.12         -1.22         1.22 o
   3   5  11         24.07         18.69         2.19 o
   4   5  11        373.30        379.69         6.72 o
   5   5  11        631.39        671.90        12.37 o
   6   5  11        243.84        244.82        10.46 o
   7   5  11         14.30         19.53         3.08 o
   8   5  11          5.40          2.45         2.87 o
   9   5  11         29.59         31.00         4.53 o
  10   5  11          5.88         -2.44         3.86 o
  11   5  11          4.28          0.19         3.75 o
  12   5  11          0.88         -4.16         4.16 o
 -13   6  11          0.13          8.81         8.81 o
 -12   6  11         10.18          8.07         8.81 o
 -11   6  11          6.37          0.00         6.61 o
 -10   6  11        293.52        302.18         8.77 o
  -9   6  11         25.94         28.67         3.72 o
  -8   6  11          1.94          5.32         2.43 o
  -7   6  11         24.21         18.94         3.07 o
  -6   6  11          0.00          0.03         2.43 o
  -5   6  11        404.46        412.52         8.25 o
  -4   6  11        715.23        697.45        11.04 o
  -3   6  11       1453.44       1426.25        17.59 o
  -2   6  11         40.89         41.53         4.36 o
  -1   6  11        161.17        142.11         4.10 o
   0   6  11        711.40        672.35         8.26 o
   1   6  11        483.21        457.80         7.71 o
   2   6  11        197.70        180.33         6.78 o
   3   6  11         50.28         50.27         2.93 o
   4   6  11         50.86         54.56         3.73 o
   5   6  11        203.46        195.56         6.39 o
   6   6  11         87.18         85.04         4.97 o
   7   6  11         24.63         22.40         3.34 o
   8   6  11         81.14         82.01         5.61 o
   9   6  11         16.28         17.29         3.59 o
  10   6  11          2.37         -0.24         4.24 o
  11   6  11          1.89          1.08         4.47 o
 -12   7  11         27.37         29.36        10.28 o
 -11   7  11         27.34         25.10         5.82 o
 -10   7  11         43.26         44.43         7.01 o
  -9   7  11         58.94         62.37         5.82 o
  -8   7  11        226.24        232.05         9.99 o
  -7   7  11        135.98        136.41         6.14 o
  -6   7  11        720.91        703.03        12.84 o
  -5   7  11        138.41        141.37         5.64 o
  -4   7  11         97.90        111.62         6.78 o
  -3   7  11        110.11        109.88         5.12 o
  -2   7  11          3.79          2.68         1.72 o
  -1   7  11        103.18         99.60         5.40 o
   0   7  11         28.68         28.96         2.53 o
   1   7  11          1.52          0.92         1.19 o
   2   7  11        279.77        296.89         5.76 o
   3   7  11        213.27        204.58         5.70 o
   4   7  11        905.39        882.18        12.98 o
   5   7  11         13.24         13.15         2.55 o
   6   7  11          2.52          4.42         2.46 o
   7   7  11         31.12         31.44         3.85 o
   8   7  11         42.27         40.60         4.37 o
   9   7  11        247.18        256.22         9.13 o
  10   7  11         84.51         83.88         6.79 o
  11   7  11          6.98          7.08         4.72 o
 -12   8  11         21.10         -2.20         8.07 o
 -11   8  11          3.45         -4.13         4.26 o
 -10   8  11         73.12         55.28         5.93 o
  -9   8  11         44.26         31.98         3.91 o
  -8   8  11        175.53        171.92        10.49 o
  -7   8  11         54.25         54.59         4.38 o
  -6   8  11         21.09         21.14         3.02 o
  -5   8  11          4.86          5.49         2.23 o
  -4   8  11        128.69        130.01         6.99 o
  -3   8  11         28.48         32.36         3.13 o
  -2   8  11         22.99         20.34         2.53 o
  -1   8  11         99.15         97.27         4.97 o
   0   8  11        115.96        118.12         4.63 o
   1   8  11         65.02         64.84         3.65 o
   2   8  11         63.31         69.37         3.46 o
   3   8  11          0.02          1.28         1.82 o
   4   8  11          0.00          0.21         1.75 o
   5   8  11        213.07        207.88         6.95 o
   6   8  11         45.77         45.03         4.17 o
   7   8  11        163.92        159.13         7.25 o
   8   8  11          1.25          4.98         2.99 o
   9   8  11          0.52          2.75         3.38 o
  10   8  11        105.20        106.60         8.16 o
 -11   9  11         31.93         26.58         5.60 o
 -10   9  11         29.88         33.99         5.40 o
  -9   9  11          0.86         -2.58         3.89 o
  -8   9  11         75.51         75.00         5.24 o
  -7   9  11         18.08         17.00         4.34 o
  -6   9  11         27.56         31.59         5.30 o
  -5   9  11         17.27         16.80         2.90 o
  -4   9  11         18.35         19.79         2.73 o
  -3   9  11         29.01         32.34         3.30 o
  -2   9  11          0.07         -0.89         1.54 o
  -1   9  11          2.42          2.30         1.91 o
   0   9  11          6.15          3.38         1.91 o
   1   9  11          0.96          1.99         1.56 o
   2   9  11         21.80         17.74         3.50 o
   3   9  11          3.70          3.71         2.64 o
   4   9  11          3.46          2.34         2.08 o
   5   9  11          6.02          4.26         2.30 o
   6   9  11          1.51          0.87         2.38 o
   7   9  11        107.56        118.15         6.50 o
   8   9  11         18.44         18.20         3.76 o
   9   9  11        130.79        129.91         7.34 o
  10   9  11         39.57         44.17         6.14 o
 -11  10  11          1.91          5.30         4.51 o
 -10  10  11          0.64         -3.66         3.66 o
  -9  10  11          1.91         -2.05         3.50 o
  -8  10  11         58.95         54.12         6.10 o
  -7  10  11          0.05         -0.59         2.43 o
  -6  10  11         48.14         55.76         4.45 o
  -5  10  11        104.39        100.34         7.90 o
  -4  10  11          0.08         -1.21         1.91 o
  -3  10  11          8.37          8.98         2.46 o
  -2  10  11          3.61          2.60         1.99 o
  -1  10  11          1.53         -0.37         1.83 o
   0  10  11          5.27          3.80         1.99 o
   1  10  11          0.01          0.49         2.54 o
   2  10  11          4.67          4.05         2.86 o
   3  10  11         22.01         23.48         3.08 o
   4  10  11        110.57        119.26         6.00 o
   5  10  11         13.03         14.94         3.54 o
   6  10  11         32.10         25.90         4.12 o
   7  10  11          1.09         -3.13         3.13 o
   8  10  11          6.11          7.96         4.03 o
   9  10  11          0.89          3.30         5.97 o
 -10  11  11         10.00          5.40         4.42 o
  -9  11  11          0.89          6.11         4.08 o
  -8  11  11          6.57          2.91         3.66 o
  -7  11  11          2.03          1.40         3.23 o
  -6  11  11         14.19         17.05         3.24 o
  -5  11  11         24.42         26.56         4.77 o
  -4  11  11         41.26         54.19         4.38 o
  -3  11  11         10.21          5.17         2.46 o
  -2  11  11         14.61         22.43         5.30 o
  -1  11  11         10.95         13.07         2.65 o
   0  11  11          0.03          3.79         2.80 o
   1  11  11         11.35         13.50         3.66 o
   2  11  11         31.82         32.26         4.42 o
   3  11  11          0.21          2.25         2.53 o
   4  11  11          2.65          0.26         2.29 o
   5  11  11          0.45         -2.32         2.32 o
   6  11  11          2.02          1.04         2.93 o
   7  11  11          6.25          4.78         3.37 o
   8  11  11          0.41         -0.29         3.29 o
   9  11  11         36.28         36.76         6.67 o
  -9  12  11          2.66          2.29         3.99 o
  -8  12  11        237.24        246.64        11.23 o
  -7  12  11         34.82         28.28         4.85 o
  -6  12  11         33.17         32.31         6.23 o
  -5  12  11          0.65         -0.66         2.53 o
  -4  12  11          2.58         -1.50         2.28 o
  -3  12  11         14.03         15.85         3.24 o
  -2  12  11         68.23         76.17         5.12 o
  -1  12  11        146.49        146.72         8.98 o
   0  12  11          1.37          0.49         2.54 o
   1  12  11          0.40          4.34         6.56 o
   2  12  11         17.63         20.36         4.63 o
   3  12  11         13.36          6.48         3.49 o
   4  12  11          2.88          0.64         2.73 o
   5  12  11         20.75         14.15         5.63 o
   6  12  11         11.07          2.67         3.26 o
   7  12  11         34.42         32.43         4.60 o
   8  12  11          2.63         -2.17         3.86 o
  -8  13  11        219.04        236.62        16.88 o
  -7  13  11        146.26        160.98         9.78 o
  -6  13  11        164.02        163.44         9.58 o
  -5  13  11         81.44         86.02         7.05 o
  -4  13  11         61.86         74.50         7.10 o
  -3  13  11          0.77          0.85         2.65 o
  -2  13  11          1.05          1.65         2.91 o
  -1  13  11         22.96         26.15         4.51 o
   0  13  11          0.05         -0.61         2.91 o
   1  13  11         28.14         34.39         5.08 o
   2  13  11         19.92         20.37         4.19 o
   3  13  11          3.15         -0.32         3.34 o
   4  13  11         13.20         21.74         4.93 o
   5  13  11         40.70         37.78         6.65 o
   6  13  11         35.37         38.89         6.57 o
   7  13  11          0.85         -0.63         3.62 o
  -7  14  11         84.57         81.85         7.78 o
  -6  14  11          0.67          1.45         3.80 o
  -5  14  11        712.40        818.23        18.61 o
  -4  14  11          1.58          7.09         3.94 o
  -3  14  11         81.99         92.74         8.19 o
  -2  14  11          4.61          0.62         3.52 o
  -1  14  11        166.16        212.48        10.58 o
   0  14  11          0.57         10.84         3.89 o
   1  14  11         23.18         28.75         5.22 o
   2  14  11         97.22         97.36         7.76 o
   3  14  11        163.44        190.32        15.97 o
   4  14  11         10.21         13.38         4.47 o
   5  14  11         46.79         41.19         6.33 o
  -5  15  11          0.74          0.08         4.91 o
  -4  15  11          2.61         -2.28         4.91 o
  -3  15  11         51.16         64.44        16.51 o
  -2  15  11        643.78        731.36        17.50 o
  -1  15  11        158.70        171.99        10.17 o
   0  15  11        475.50        536.10        24.30 o
   1  15  11         81.56         91.67         7.90 o
   2  15  11          1.42         -1.91         4.08 o
   3  15  11         18.17         20.40         5.18 o
 -12   0  12          9.87          8.81         8.07 o
 -10   0  12        106.36        112.29        13.21 o
  -8   0  12          8.48          4.40         5.14 o
  -6   0  12         68.80         48.44         7.34 o
  -4   0  12        589.89        507.54         8.51 o
  -2   0  12         99.56         81.00         3.80 o
   0   0  12        366.34        301.06         7.12 o
   2   0  12        408.88        325.15         9.34 o
   4   0  12         15.73          7.90         2.21 o
   6   0  12         31.81         36.64         4.07 o
   8   0  12         14.80         13.42         3.61 o
  10   0  12          3.72          1.22         4.58 o
  12   0  12         26.91         30.96         7.73 o
 -13   1  12          4.34          5.14         6.23 o
 -12   1  12          6.46         -4.39         4.39 o
 -11   1  12          2.17          5.33         4.91 o
 -10   1  12         38.40         41.68         6.97 o
  -9   1  12          5.60         -1.81         4.40 o
  -8   1  12          3.14         -2.40         2.82 o
  -7   1  12         18.56         18.03         4.77 o
  -6   1  12          0.00         -0.24         1.69 o
  -5   1  12         58.54         50.29         3.02 o
  -4   1  12         55.20         52.73         2.56 o
  -3   1  12         56.05         50.17         2.70 o
  -2   1  12         49.05         50.43         2.41 o
  -1   1  12         11.01         12.87         1.70 o
   0   1  12         34.84         30.84         2.02 o
   1   1  12         26.16         23.26         1.98 o
   2   1  12         50.75         43.80         3.34 o
   3   1  12          0.01          0.86         1.19 o
   4   1  12          7.67          7.50         1.66 o
   5   1  12        261.48        264.12         5.86 o
   6   1  12          5.94          4.53         1.79 o
   7   1  12         66.16         65.74         3.92 o
   8   1  12         29.99         33.11         4.19 o
   9   1  12         16.00         15.87         3.40 o
  10   1  12          2.80          3.07         3.27 o
  11   1  12          0.35          4.19         3.84 o
  12   1  12          8.34          4.95         4.40 o
 -13   2  12          8.38         13.58         6.23 o
 -12   2  12        106.90        111.36        10.55 o
 -11   2  12         35.96         44.56         7.21 o
 -10   2  12        157.33        159.18        11.15 o
  -9   2  12          0.49          4.16         3.87 o
  -8   2  12        129.12        111.54         8.78 o
  -7   2  12         38.19         33.12         3.62 o
  -6   2  12        331.92        313.11         6.72 o
  -5   2  12         11.27         12.53         2.05 o
  -4   2  12        201.89        183.89         4.83 o
  -3   2  12         30.20         24.35         1.94 o
  -2   2  12          2.10          1.24         1.18 o
  -1   2  12        197.53        168.35         3.61 o
   0   2  12        171.43        165.82         3.99 o
   1   2  12         21.77         20.69         2.30 o
   2   2  12        168.78        162.74         4.21 o
   3   2  12          4.64          3.26         1.54 o
   4   2  12        636.44        660.45         9.23 o
   5   2  12        195.12        206.27         5.53 o
   6   2  12         80.98         75.32         3.95 o
   7   2  12          0.10         -2.04         2.14 o
   8   2  12        154.64        162.80         8.06 o
   9   2  12          5.51          4.44         2.91 o
  10   2  12         10.05          7.47         3.61 o
  11   2  12          0.06         -0.53         3.70 o
  12   2  12         13.46          5.69         4.77 o
 -13   3  12         13.37          7.83         6.88 o
 -12   3  12          7.04         13.48         5.64 o
 -11   3  12         13.61          8.37         5.11 o
 -10   3  12         10.64         11.40         6.61 o
  -9   3  12          0.16          2.57         4.15 o
  -8   3  12        149.95        145.86         6.57 o
  -7   3  12          5.91          7.12         2.71 o
  -6   3  12          0.28          4.05         1.80 o
  -5   3  12        260.73        253.12         8.66 o
  -4   3  12        164.55        161.64         4.73 o
  -3   3  12         46.27         40.29         3.04 o
  -2   3  12        298.83        279.93         5.34 o
  -1   3  12        117.71        109.32         3.17 o
   0   3  12        452.78        436.95         6.36 o
   1   3  12        751.56        716.06         8.81 o
   2   3  12        132.79        123.51         3.90 o
   3   3  12         21.42         21.51         2.15 o
   4   3  12          0.60          0.90         1.35 o
   5   3  12        308.25        306.31         6.35 o
   6   3  12          3.02          2.93         1.86 o
   7   3  12        180.85        194.64         7.28 o
   8   3  12         47.32         50.34         4.47 o
   9   3  12          3.53          3.53         2.79 o
  10   3  12          0.15          4.72         3.09 o
  11   3  12          2.42          1.18         3.75 o
 -13   4  12         16.66         11.74        10.28 o
 -12   4  12          0.54          5.10         5.11 o
 -11   4  12         31.84         34.44         6.61 o
 -10   4  12         55.34         66.71         7.73 o
  -9   4  12          4.85          2.94         2.97 o
  -8   4  12        195.14        211.03         7.22 o
  -7   4  12        275.38        278.60         7.16 o
  -6   4  12          1.26          1.00         1.67 o
  -5   4  12          3.55          0.86         1.67 o
  -4   4  12        366.30        356.94         7.27 o
  -3   4  12         44.14         47.26         3.20 o
  -2   4  12          5.68          2.24         2.12 o
  -1   4  12        146.31        137.64         4.03 o
   0   4  12          1.82         -0.72         1.16 o
   1   4  12        451.61        433.32         6.69 o
   2   4  12        195.03        183.83         4.45 o
   3   4  12        883.10        861.91        10.61 o
   4   4  12        164.78        172.91         6.02 o
   5   4  12         48.28         48.56         3.18 o
   6   4  12          0.11          2.43         2.02 o
   7   4  12         48.56         48.15         4.43 o
   8   4  12          1.11          3.05         2.58 o
   9   4  12          2.70          1.05         2.63 o
  10   4  12          8.67          5.22         3.32 o
  11   4  12          0.08          2.08         3.67 o
 -13   5  12          7.03         17.61         9.54 o
 -12   5  12         22.45         22.02         9.54 o
 -11   5  12         25.48         23.54         6.16 o
 -10   5  12          7.30          3.19         4.39 o
  -9   5  12          3.35          0.40         3.37 o
  -8   5  12         11.09         11.51         2.80 o
  -7   5  12          0.05         -0.89         1.85 o
  -6   5  12         21.68         27.50         3.02 o
  -5   5  12        158.41        152.55         7.20 o
  -4   5  12        795.71        804.12        12.11 o
  -3   5  12          6.30         10.05         2.12 o
  -2   5  12         69.88         75.46         4.30 o
  -1   5  12        585.62        561.05         8.99 o
   0   5  12        370.20        367.64         5.96 o
   1   5  12          0.31          0.81         1.28 o
   2   5  12         51.91         51.54         2.94 o
   3   5  12         11.35         12.53         1.85 o
   4   5  12          3.84          1.42         1.57 o
   5   5  12          0.17         -1.99         1.99 o
   6   5  12         51.12         45.07         4.28 o
   7   5  12        129.47        135.08         6.38 o
   8   5  12         82.23         90.05         5.80 o
   9   5  12         16.63         11.48         3.35 o
  10   5  12          0.33          0.32         3.19 o
  11   5  12          1.01          5.09         4.12 o
 -12   6  12         51.16         60.92        13.21 o
 -11   6  12         16.02         39.63        11.74 o
 -10   6  12          1.94          2.47         3.18 o
  -9   6  12         12.09          8.80         2.98 o
  -8   6  12         29.04         27.28         3.50 o
  -7   6  12        387.25        374.41         8.61 o
  -6   6  12          3.12          8.55         2.36 o
  -5   6  12         19.79         13.65         2.53 o
  -4   6  12         19.77         23.95         2.73 o
  -3   6  12        130.66        126.37         5.39 o
  -2   6  12        244.67        242.48         6.49 o
  -1   6  12          1.50          1.48         1.67 o
   0   6  12         22.63         21.86         2.27 o
   1   6  12        218.27        220.70         4.89 o
   2   6  12        684.11        694.94        10.36 o
   3   6  12        236.76        227.36         5.81 o
   4   6  12        193.74        190.61         6.82 o
   5   6  12         20.85         17.06         2.67 o
   6   6  12        119.17        136.68         7.09 o
   7   6  12          4.90          2.86         2.80 o
   8   6  12         24.32         21.98         4.77 o
   9   6  12         12.42         16.13         4.12 o
  10   6  12          9.16          6.40         3.70 o
  11   6  12          2.03          2.95         6.25 o
 -12   7  12          4.79         11.01         9.54 o
 -11   7  12          1.86          5.87         8.07 o
 -10   7  12         33.05         27.85         4.58 o
  -9   7  12        133.58        130.90         6.61 o
  -8   7  12         13.62          9.41         2.80 o
  -7   7  12         19.17         17.28         4.03 o
  -6   7  12        131.02        122.84         7.73 o
  -5   7  12         35.98         40.24         3.61 o
  -4   7  12        113.01        105.48         5.14 o
  -3   7  12         18.41         17.55         2.97 o
  -2   7  12        174.66        173.72         5.74 o
  -1   7  12        190.92        191.72         5.96 o
   0   7  12        242.22        245.87         6.02 o
   1   7  12        403.72        399.92         7.54 o
   2   7  12        120.59        120.64         5.18 o
   3   7  12         49.78         57.71         3.99 o
   4   7  12         73.02         71.17         4.41 o
   5   7  12          6.47          3.67         2.42 o
   6   7  12        360.96        393.97         9.31 o
   7   7  12         10.33          5.58         2.86 o
   8   7  12         37.23         37.01         4.25 o
   9   7  12          4.98         10.55         3.74 o
  10   7  12          1.55         -1.38         4.19 o
 -11   8  12        176.46        169.57        11.99 o
 -10   8  12         38.10         29.17         6.18 o
  -9   8  12        196.37        201.35         8.00 o
  -8   8  12         26.04         26.16         3.56 o
  -7   8  12         65.68         66.96         4.83 o
  -6   8  12         14.74         15.06         2.98 o
  -5   8  12         86.60         85.30         5.12 o
  -4   8  12         18.89         21.65         2.98 o
  -3   8  12          0.78         -0.94         1.62 o
  -2   8  12         58.69         70.54         4.49 o
  -1   8  12         15.88         11.28         2.28 o
   0   8  12         31.21         34.71         3.30 o
   1   8  12          5.68          4.51         1.70 o
   2   8  12          6.99          6.61         2.08 o
   3   8  12        410.88        418.47        12.34 o
   4   8  12          5.84          5.08         2.35 o
   5   8  12         72.79         78.23         5.03 o
   6   8  12         45.34         44.99         4.50 o
   7   8  12        121.23        124.29         6.71 o
   8   8  12          0.60         -0.53         2.84 o
   9   8  12         89.50         85.45         6.20 o
  10   8  12          5.04          1.45         4.24 o
 -11   9  12          0.02         -5.11         5.11 o
 -10   9  12          1.74          2.84         5.34 o
  -9   9  12         27.90         22.43         4.62 o
  -8   9  12         75.85         79.57         7.19 o
  -7   9  12          4.38          3.54         2.60 o
  -6   9  12        110.72        123.86         6.31 o
  -5   9  12         70.56         80.11         5.17 o
  -4   9  12          3.63          5.83         3.18 o
  -3   9  12          1.76         18.47         2.83 o
  -2   9  12          3.10          5.69         2.20 o
  -1   9  12         26.12         25.66         4.24 o
   0   9  12         19.70         37.93         3.57 o
   1   9  12         29.56         35.08         4.71 o
   2   9  12         17.79         18.37         3.52 o
   3   9  12         36.61         52.01         4.55 o
   4   9  12         90.14         91.77         5.72 o
   5   9  12          4.58          3.21         2.48 o
   6   9  12        174.73        187.16         7.86 o
   7   9  12          9.48         11.09         3.40 o
   8   9  12          0.58         -0.16         3.21 o
   9   9  12          0.17          6.86         3.64 o
 -10  10  12         12.50         12.28         4.90 o
  -9  10  12         13.04         18.19         4.51 o
  -8  10  12          0.63          1.23         3.23 o
  -7  10  12         14.59         10.43         4.24 o
  -6  10  12          3.76          3.95         2.65 o
  -5  10  12        194.39        208.43         8.37 o
  -4  10  12          0.02         -1.68         2.09 o
  -3  10  12        130.57        155.15         6.94 o
  -2  10  12         41.73         46.33         4.01 o
  -1  10  12         19.66         19.75         3.10 o
   0  10  12        119.16        123.39         7.34 o
   1  10  12        223.21        261.52         9.30 o
   2  10  12          4.53          5.57         3.23 o
   3  10  12        128.59        151.01        12.61 o
   4  10  12         31.04         25.08         6.46 o
   5  10  12          1.88         -1.06         2.80 o
   6  10  12          2.21         -2.43         2.87 o
   7  10  12          1.00          1.44         3.41 o
   8  10  12          8.26          6.54         3.99 o
   9  10  12          5.42          3.29         4.14 o
  -9  11  12          2.37         -2.57         3.65 o
  -8  11  12         32.86         20.63         4.72 o
  -7  11  12          8.78         14.76         4.08 o
  -6  11  12         11.75          8.81         3.08 o
  -5  11  12         11.02          6.09         2.73 o
  -4  11  12          5.61          7.51         2.73 o
  -3  11  12         49.01         50.46         4.45 o
  -2  11  12          0.00          1.95         3.28 o
  -1  11  12         46.62         43.14         4.39 o
   0  11  12         52.02         57.57         6.30 o
   1  11  12          1.84          5.20         3.45 o
   2  11  12          0.01         -1.32         2.66 o
   3  11  12          6.98         11.71         3.77 o
   4  11  12         35.73         38.98         4.98 o
   5  11  12         22.52         19.45         3.91 o
   6  11  12         32.12         27.98         4.54 o
   7  11  12          0.40         -0.70         3.14 o
   8  11  12          0.68         -1.58         3.39 o
  -8  12  12         14.11         21.37         4.94 o
  -7  12  12         89.03         88.37         7.43 o
  -6  12  12         12.12         11.32         4.08 o
  -5  12  12        213.49        229.73         8.93 o
  -4  12  12         73.30         83.39         6.36 o
  -3  12  12         73.89         68.47         5.12 o
  -2  12  12          4.62          2.78         2.80 o
  -1  12  12         14.66         16.88         4.08 o
   0  12  12          6.09         19.71         4.19 o
   1  12  12         18.85         15.36         3.86 o
   2  12  12        149.60        181.50        10.26 o
   3  12  12         88.47        109.99         7.93 o
   4  12  12          2.37          1.96         3.81 o
   5  12  12          1.06          4.06         4.77 o
   6  12  12          0.10          3.79         3.50 o
   7  12  12         69.48         68.92         6.27 o
  -7  13  12          0.14         -3.43         4.04 o
  -6  13  12          0.36          0.21         3.66 o
  -5  13  12         15.81         23.56         4.79 o
  -4  13  12         95.64        110.33         8.12 o
  -3  13  12          0.01          0.73         3.23 o
  -2  13  12         26.29         14.68         4.24 o
  -1  13  12         69.50         82.60         9.78 o
   0  13  12         38.53         49.40         8.18 o
   1  13  12         38.22         38.13         5.22 o
   2  13  12         56.77         51.12         6.33 o
   3  13  12          8.36          2.56         6.66 o
   4  13  12          0.73         -1.16         3.91 o
   5  13  12          0.26         11.45         4.79 o
   6  13  12         64.88         72.42         7.88 o
  -6  14  12         28.14         39.02         5.90 o
  -5  14  12         31.91         38.25         5.90 o
  -4  14  12          1.30          0.00         4.67 o
  -3  14  12         45.87         49.11         6.03 o
  -2  14  12          0.00          0.37         3.52 o
  -1  14  12         28.09         25.73         4.90 o
   0  14  12         19.73         12.22         5.42 o
   1  14  12          0.81          2.44         3.66 o
   2  14  12        300.51        344.74        12.79 o
   3  14  12         37.20         31.61         5.90 o
   4  14  12        103.15        117.96        11.29 o
  -3  15  12        230.68        267.94        35.60 o
  -2  15  12        125.58        129.36        13.36 o
  -1  15  12        105.29        136.42         9.17 o
   0  15  12         47.54         63.35         7.00 o
   1  15  12          0.02          2.15         3.99 o
   2  15  12          8.23         -0.09         4.69 o
 -13   0  13          0.34          2.94         8.07 o
 -11   0  13          3.01          2.20         7.34 o
  -9   0  13          0.16          1.47         5.87 o
  -7   0  13         64.89         55.78         9.54 o
  -5   0  13         69.42         78.53        10.28 o
  -3   0  13        245.26        185.67         8.13 o
  -1   0  13       2642.67       2222.84        26.98 o
   1   0  13        381.34        333.24         8.28 o
   3   0  13         85.82         77.95         5.15 o
   5   0  13         17.13         19.48         3.18 o
   7   0  13          0.60         -0.81         2.47 o
   9   0  13         12.04         10.04         4.91 o
  11   0  13         16.99         24.03         6.99 o
 -13   1  13         24.57         21.53         6.99 o
 -12   1  13          1.12         -4.77         4.77 o
 -11   1  13          8.01          4.66         8.44 o
 -10   1  13         47.00         49.14        16.15 o
  -9   1  13         17.61         23.66         9.91 o
  -8   1  13          0.93          0.73         3.63 o
  -7   1  13          3.25          0.37         3.11 o
  -6   1  13          3.40          4.77         3.11 o
  -5   1  13         29.05         22.14         3.02 o
  -4   1  13        281.64        256.40         5.18 o
  -3   1  13        173.62        155.79         4.05 o
  -2   1  13        367.39        337.54         5.30 o
  -1   1  13          2.11         -0.98         1.02 o
   0   1  13          0.60         -0.97         0.97 o
   1   1  13         19.54         23.58         2.63 o
   2   1  13        490.50        412.15         7.43 o
   3   1  13          0.78         -0.28         1.30 o
   4   1  13         31.55         27.40         2.40 o
   5   1  13         13.44         12.55         2.05 o
   6   1  13          2.56          2.11         1.81 o
   7   1  13          9.89          8.00         2.20 o
   8   1  13         61.18         62.89         4.85 o
   9   1  13          1.45          3.96         3.20 o
  10   1  13          2.40          8.70         3.63 o
  11   1  13         18.44         33.28         5.47 o
 -13   2  13         34.59         17.94        10.28 o
 -12   2  13          0.77          4.40         5.19 o
 -11   2  13         42.34         32.76         8.07 o
 -10   2  13         14.99         20.10         5.43 o
  -9   2  13         15.35         11.82         5.87 o
  -8   2  13        107.22        112.02        11.01 o
  -7   2  13          2.37          4.23         3.34 o
  -6   2  13        303.99        273.38         7.83 o
  -5   2  13        146.91        131.91         4.88 o
  -4   2  13        126.34        105.75         6.25 o
  -3   2  13        398.03        367.10         6.28 o
  -2   2  13         21.45         13.26         1.82 o
  -1   2  13          0.01         -0.51         1.04 o
   0   2  13          0.10         -1.13         1.13 o
   1   2  13         60.69         55.78         3.01 o
   2   2  13        177.54        165.96         5.09 o
   3   2  13        251.55        245.71         5.51 o
   4   2  13         59.70         52.92         3.24 o
   5   2  13         58.46         50.02         3.31 o
   6   2  13          8.09          7.47         1.99 o
   7   2  13         17.25         19.29         3.18 o
   8   2  13         38.79         47.24         5.46 o
   9   2  13         33.49         40.31         4.44 o
  10   2  13          1.26         -3.71         3.71 o
  11   2  13          7.97          5.51         4.25 o
 -13   3  13          0.27          3.14         5.64 o
 -12   3  13          0.16         -0.27         4.91 o
 -11   3  13          0.03          2.79         5.11 o
 -10   3  13          9.77         12.48         7.34 o
  -9   3  13        153.29        155.27        10.86 o
  -8   3  13          0.50          1.99         6.61 o
  -7   3  13        429.46        411.56        10.47 o
  -6   3  13         81.40         80.03         4.66 o
  -5   3  13          0.55          0.89         1.49 o
  -4   3  13         63.73         62.09         3.72 o
  -3   3  13          1.53         -0.10         1.53 o
  -2   3  13        159.52        141.33         4.22 o
  -1   3  13          3.64          4.79         1.52 o
   0   3  13          7.47          6.19         1.48 o
   1   3  13        167.85        162.11         4.34 o
   2   3  13          7.00          5.50         1.64 o
   3   3  13          0.01         -0.54         1.41 o
   4   3  13         70.81         81.14         4.38 o
   5   3  13         25.12         21.44         2.81 o
   6   3  13         50.93         44.63         3.91 o
   7   3  13         72.01         69.00         6.68 o
   8   3  13         27.41         29.04         3.74 o
   9   3  13          1.81          3.63         3.03 o
  10   3  13          1.59         -1.41         3.26 o
  11   3  13          3.35          1.97         4.28 o
 -12   4  13          0.31          0.44         5.11 o
 -11   4  13          9.47          4.83         4.91 o
 -10   4  13        217.13        220.70        12.70 o
  -9   4  13          6.58          3.67         4.15 o
  -8   4  13          0.15         -2.37         2.37 o
  -7   4  13         83.25         74.09         5.40 o
  -6   4  13         20.28         18.06         2.49 o
  -5   4  13         32.32         33.70         3.17 o
  -4   4  13        152.39        144.35         5.21 o
  -3   4  13          0.32         -1.23         1.46 o
  -2   4  13        266.33        246.11         6.39 o
  -1   4  13          3.40          1.05         1.44 o
   0   4  13          0.05         -1.31         1.31 o
   1   4  13          8.71          7.48         1.58 o
   2   4  13          1.76          0.96         1.37 o
   3   4  13         48.89         46.52         3.07 o
   4   4  13         72.87         74.07         4.05 o
   5   4  13          0.32          0.11         1.89 o
   6   4  13          4.14          4.71         2.40 o
   7   4  13          8.14         12.95         3.09 o
   8   4  13         18.00         14.80         3.23 o
   9   4  13         25.26         26.33         3.95 o
  10   4  13        139.18        152.54         8.18 o
  11   4  13         11.20          7.73         4.45 o
 -12   5  13          0.11         -0.73         8.07 o
 -11   5  13          0.11         -3.87         3.87 o
 -10   5  13          5.84          1.51         8.07 o
  -9   5  13         38.12         43.87        16.88 o
  -8   5  13          0.02          0.09         2.58 o
  -7   5  13        154.97        147.12         6.17 o
  -6   5  13         94.82         98.90         6.78 o
  -5   5  13         25.40         20.99         2.72 o
  -4   5  13         10.61         10.23         2.33 o
  -3   5  13        142.38        135.94         5.27 o
  -2   5  13         26.53         21.75         2.60 o
  -1   5  13          4.57          5.50         1.99 o
   0   5  13        278.03        267.38         6.01 o
   1   5  13        328.40        330.92         6.09 o
   2   5  13        147.78        156.08         4.64 o
   3   5  13          8.54          8.45         2.35 o
   4   5  13          4.09          1.99         1.81 o
   5   5  13          5.40          1.99         2.27 o
   6   5  13         49.71         47.53         4.09 o
   7   5  13         30.16         26.74         4.14 o
   8   5  13         19.08         12.55         3.43 o
   9   5  13          3.24          3.54         3.24 o
  10   5  13          7.44          4.73         3.68 o
 -12   6  13         15.52          5.87         8.07 o
 -11   6  13         27.48         17.61         8.07 o
 -10   6  13         62.35         55.19         7.40 o
  -9   6  13          0.49          2.46         2.91 o
  -8   6  13          0.17          2.31         2.53 o
  -7   6  13         13.80         10.74         2.65 o
  -6   6  13         37.95         31.10         3.35 o
  -5   6  13        107.79        108.91         5.39 o
  -4   6  13         34.79         33.49         3.27 o
  -3   6  13        686.68        676.26        11.41 o
  -2   6  13         13.57         10.59         2.36 o
  -1   6  13         27.73         26.01         2.90 o
   0   6  13          5.76          7.21         1.79 o
   1   6  13         13.76         11.74         2.12 o
   2   6  13         79.27         84.33         4.05 o
   3   6  13          5.44          4.72         1.72 o
   4   6  13          1.77          2.33         3.22 o
   5   6  13         21.07         16.26         3.31 o
   6   6  13         22.97         22.63         3.47 o
   7   6  13          0.91          2.35         2.72 o
   8   6  13         10.03         10.56         3.33 o
   9   6  13         67.09         58.67         5.42 o
  10   6  13          1.17          1.05         3.55 o
 -11   7  13          0.11          5.14         8.07 o
 -10   7  13         42.96         49.91        11.74 o
  -9   7  13          0.14         -0.22         3.02 o
  -8   7  13        196.00        196.67         7.50 o
  -7   7  13         26.35         29.33         3.71 o
  -6   7  13         91.67        103.05         5.64 o
  -5   7  13          1.03         -1.43         2.09 o
  -4   7  13         10.31          5.73         2.16 o
  -3   7  13          0.15         -1.54         1.54 o
  -2   7  13         52.57         52.69         4.04 o
  -1   7  13         33.28         31.79         3.20 o
   0   7  13        147.72        147.63         6.09 o
   1   7  13         57.03         58.27         3.65 o
   2   7  13          2.51          1.07         1.75 o
   3   7  13          3.36          4.23         2.46 o
   4   7  13          2.37         -0.87         2.09 o
   5   7  13         26.24         12.39         3.20 o
   6   7  13         23.43         26.85         6.99 o
   7   7  13          9.57          7.50         3.54 o
   8   7  13         47.15         54.65         9.11 o
   9   7  13          4.20          5.98         3.59 o
  10   7  13          5.78          1.12         3.64 o
 -11   8  13         14.96          5.87         8.81 o
 -10   8  13          0.35         -1.20         4.75 o
  -9   8  13         41.35         42.92         4.76 o
  -8   8  13         70.70         74.51         7.52 o
  -7   8  13        144.08        167.18         9.53 o
  -6   8  13         49.59         52.41         4.98 o
  -5   8  13         86.34         93.33         5.50 o
  -4   8  13        126.38        137.80         8.37 o
  -3   8  13         71.21         82.58         5.51 o
  -2   8  13         91.24         84.58         4.98 o
  -1   8  13          3.11          1.60         1.99 o
   0   8  13         27.64         26.53         3.04 o
   1   8  13          2.52          0.02         1.85 o
   2   8  13          4.45          3.73         2.16 o
   3   8  13         30.13         32.01         3.64 o
   4   8  13         12.11         10.08         2.81 o
   5   8  13         81.42         81.33         5.10 o
   6   8  13         33.62         34.52         4.06 o
   7   8  13         16.61         18.77         3.63 o
   8   8  13          4.33          1.28         4.45 o
   9   8  13          7.29          5.05         3.97 o
 -10   9  13          0.27          2.28         4.91 o
  -9   9  13         14.57         10.15         3.93 o
  -8   9  13          7.31          4.95         3.04 o
  -7   9  13          2.95         -0.42         2.53 o
  -6   9  13        109.20        143.26         7.10 o
  -5   9  13        140.04        150.02         6.99 o
  -4   9  13         52.18         55.11         4.98 o
  -3   9  13        233.76        249.87         7.60 o
  -2   9  13          0.05          0.24         2.09 o
  -1   9  13         61.53         69.26         5.48 o
   0   9  13          0.61          0.43         2.05 o
   1   9  13          9.88          9.47         3.23 o
   2   9  13         63.64         60.09         5.51 o
   3   9  13        177.77        191.54        10.06 o
   4   9  13          0.00         -1.64         2.36 o
   5   9  13         20.84         16.29         3.29 o
   6   9  13          4.83          0.64         2.84 o
   7   9  13         14.16         16.15         3.89 o
   8   9  13          1.39          0.69         3.30 o
   9   9  13          2.58          0.68         4.01 o
 -10  10  13          0.49         -1.58         4.75 o
  -9  10  13          0.07          0.98         3.65 o
  -8  10  13         19.82         13.89         4.19 o
  -7  10  13         10.30         15.29         3.57 o
  -6  10  13          0.13         -1.38         2.53 o
  -5  10  13          5.17         11.58         3.02 o
  -4  10  13          4.01          2.57         2.57 o
  -3  10  13        115.05        124.79         6.49 o
  -2  10  13        654.84        719.85        13.19 o
  -1  10  13         46.14         49.97         4.45 o
   0  10  13        616.12        700.01        15.53 o
   1  10  13         41.41         36.91         4.75 o
   2  10  13         69.19         83.57         6.86 o
   3  10  13         23.00         23.95         4.37 o
   4  10  13         40.47         36.70         6.05 o
   5  10  13          1.15         -1.67         4.03 o
   6  10  13          1.25          3.78         3.57 o
   7  10  13          2.11          0.87         3.63 o
   8  10  13          0.15          2.99         4.16 o
  -9  11  13         11.65          9.18         4.62 o
  -8  11  13         11.82         10.39         4.25 o
  -7  11  13          1.70          2.54         3.52 o
  -6  11  13         11.69          6.49         3.08 o
  -5  11  13          0.10         -2.54         2.54 o
  -4  11  13          4.68          7.28         2.90 o
  -3  11  13        168.08        176.48         7.78 o
  -2  11  13        134.88        152.80         7.33 o
  -1  11  13          0.70          0.47         4.95 o
   0  11  13          0.13         -3.08         3.08 o
   1  11  13        219.50        238.28        10.20 o
   2  11  13          4.37          5.80         4.86 o
   3  11  13         24.98         32.69         5.05 o
   4  11  13          3.59          0.53         3.34 o
   5  11  13          0.11         -3.09         3.09 o
   6  11  13         10.26          6.98         3.79 o
   7  11  13          8.25          4.97         4.01 o
  -8  12  13          2.79         11.01         4.66 o
  -7  12  13         93.66         94.59        15.55 o
  -6  12  13         20.72         18.40         4.51 o
  -5  12  13         50.80         75.82         5.85 o
  -4  12  13         77.04         88.83         6.01 o
  -3  12  13          8.11          9.94         3.28 o
  -2  12  13         32.39         25.62         7.11 o
  -1  12  13         54.27         57.63         5.90 o
   0  12  13          4.89          4.12         4.26 o
   1  12  13          1.00          0.78         3.34 o
   2  12  13         40.32         37.58         5.48 o
   3  12  13         35.80         38.31         5.48 o
   4  12  13        180.78        202.64        11.23 o
   5  12  13         47.73         46.53         6.47 o
   6  12  13          1.21         -3.44         4.32 o
  -6  13  13         74.39         76.73         7.18 o
  -5  13  13         38.98         32.88         6.78 o
  -4  13  13          0.04          2.34         3.20 o
  -3  13  13          0.05         -1.16         3.34 o
  -2  13  13          0.02          0.79         3.34 o
  -1  13  13         60.19         64.03         7.40 o
   0  13  13          0.42          7.57         5.42 o
   1  13  13          0.48         -1.89         3.61 o
   2  13  13          3.53          6.32         4.08 o
   3  13  13          0.31          5.01         4.08 o
   4  13  13         11.90         19.30         9.74 o
   5  13  13         38.73         43.48         6.67 o
  -4  14  13          0.59         -6.47         7.71 o
  -3  14  13         65.89         58.75        19.04 o
  -2  14  13          3.78          2.86         3.94 o
  -1  14  13          0.49         -2.15         3.94 o
   0  14  13         10.02         -1.43         4.32 o
   1  14  13          0.06         -0.49         3.81 o
   2  14  13          8.83          5.98         4.29 o
   3  14  13          6.25          4.55         4.53 o
 -12   0  14         43.04         57.25        11.74 o
 -10   0  14         24.88         15.41         8.07 o
  -8   0  14         36.09         40.37         8.81 o
  -6   0  14          9.13          5.87         4.40 o
  -4   0  14        616.01        532.44        31.93 o
  -2   0  14         13.72         16.68         2.47 o
   0   0  14         11.43         22.01         2.91 o
   2   0  14        147.25        140.41         6.44 o
   4   0  14          2.46          2.09         2.97 o
   6   0  14         68.56         90.05         6.46 o
   8   0  14          0.49          4.81         4.58 o
  10   0  14         13.30         18.74         6.69 o
 -12   1  14          4.67          0.93         5.87 o
 -11   1  14         12.87         14.65         9.17 o
 -10   1  14          0.02          1.99         4.39 o
  -9   1  14         26.72         21.97         9.91 o
  -8   1  14         24.08         27.33         5.71 o
  -7   1  14         85.43         69.99         9.17 o
  -6   1  14          1.95         -2.82         2.82 o
  -5   1  14          5.31          1.38         2.37 o
  -4   1  14         45.28         27.91         6.06 o
  -3   1  14         48.83         46.40         3.01 o
  -2   1  14          1.35         -1.06         1.22 o
  -1   1  14        114.38         93.69         3.33 o
   0   1  14         94.79         75.51         3.23 o
   1   1  14          0.19          1.24         1.33 o
   2   1  14        299.75        275.10         7.62 o
   3   1  14          2.98          6.22         1.81 o
   4   1  14        136.71        119.04         4.85 o
   5   1  14         80.73         85.46         4.34 o
   6   1  14         10.11          5.84         2.15 o
   7   1  14          0.33          0.26         2.38 o
   8   1  14          1.64         -1.47         2.60 o
   9   1  14          1.29          0.26         3.27 o
  10   1  14          0.33         -2.63         3.47 o
 -12   2  14          1.24          1.26         5.43 o
 -11   2  14          6.33          3.82         4.91 o
 -10   2  14          0.16         -2.33         4.39 o
  -9   2  14         30.45         16.38         4.91 o
  -8   2  14         11.34          9.58         4.39 o
  -7   2  14        106.73         86.40         7.71 o
  -6   2  14          3.50          3.84         3.34 o
  -5   2  14        257.67        205.57         9.01 o
  -4   2  14         72.14         53.96        11.85 o
  -3   2  14         63.09         59.23         3.63 o
  -2   2  14          5.52          3.80         1.48 o
  -1   2  14        136.85        129.84         4.34 o
   0   2  14         53.77         52.06         2.80 o
   1   2  14        275.55        254.29         5.35 o
   2   2  14         19.65         16.51         2.00 o
   3   2  14          6.36          5.71         1.74 o
   4   2  14         42.09         37.00         2.87 o
   5   2  14         19.80         21.03         2.56 o
   6   2  14        147.03        149.38         5.79 o
   7   2  14         55.25         50.44         4.48 o
   8   2  14          3.71          3.88         2.81 o
   9   2  14          0.39         -0.21         3.33 o
  10   2  14         20.26         15.80         4.42 o
 -12   3  14         43.74         42.18         7.51 o
 -11   3  14          6.41          6.40         5.28 o
 -10   3  14        105.78         95.61        15.41 o
  -9   3  14          0.19          0.78         4.77 o
  -8   3  14         58.64         46.36         7.34 o
  -7   3  14          1.91         -2.82         2.82 o
  -6   3  14         46.37         44.23         4.89 o
  -5   3  14          2.14         -1.47         1.94 o
  -4   3  14          7.90          2.52         1.78 o
  -3   3  14          9.57          8.10         2.33 o
  -2   3  14         22.16         16.51         2.44 o
  -1   3  14          3.60          4.01         1.60 o
   0   3  14        129.94        120.73         4.73 o
   1   3  14          0.05         -0.63         1.32 o
   2   3  14          2.89          1.71         1.41 o
   3   3  14         59.73         62.92         3.53 o
   4   3  14        283.25        291.87         6.41 o
   5   3  14         55.64         49.25         3.46 o
   6   3  14          2.64          0.90         2.12 o
   7   3  14        144.44        139.00         6.74 o
   8   3  14          3.30          6.85         3.50 o
   9   3  14         69.19         74.51         5.87 o
  10   3  14          6.17          9.00         4.28 o
 -12   4  14         87.97         86.99        10.11 o
 -11   4  14          1.17         -1.51         4.91 o
 -10   4  14          0.98         -0.22         4.39 o
  -9   4  14          0.34         -3.63         3.63 o
  -8   4  14          0.67         -3.11         3.11 o
  -7   4  14          0.04          1.60         2.47 o
  -6   4  14         12.44         10.20         3.02 o
  -5   4  14        128.26        132.91         5.51 o
  -4   4  14         23.98         27.43         2.94 o
  -3   4  14         26.47         25.75         2.72 o
  -2   4  14         34.01         30.56         2.98 o
  -1   4  14         12.23         12.34         2.16 o
   0   4  14          9.24          6.70         1.81 o
   1   4  14         44.43         41.80         3.07 o
   2   4  14          9.75          5.89         1.64 o
   3   4  14        128.03        140.69         6.95 o
   4   4  14          0.12          0.02         1.59 o
   5   4  14         89.42         95.85         5.27 o
   6   4  14         87.20         71.90         7.56 o
   7   4  14         24.74         26.12         3.69 o
   8   4  14          6.51          0.71         2.91 o
   9   4  14          0.55          4.17         3.43 o
  10   4  14         38.45         41.27         5.24 o
 -11   5  14          0.18          0.50         4.91 o
 -10   5  14          2.45         -4.39         4.39 o
  -9   5  14         91.97         88.66        20.18 o
  -8   5  14         30.37         21.75         6.97 o
  -7   5  14         15.19          8.39         2.98 o
  -6   5  14         13.53         12.16         2.66 o
  -5   5  14         10.41         11.07         2.53 o
  -4   5  14         12.19         15.70         2.66 o
  -3   5  14          5.44          6.04         2.16 o
  -2   5  14         24.57         27.57         3.39 o
  -1   5  14          6.21          3.41         2.12 o
   0   5  14         36.90         32.83         2.83 o
   1   5  14        137.82        142.59         6.29 o
   2   5  14        104.09        120.36         4.81 o
   3   5  14          0.40         -0.19         1.59 o
   4   5  14         27.07         26.93         3.03 o
   5   5  14          6.35          6.83         2.46 o
   6   5  14          0.74          2.24         2.36 o
   7   5  14          0.93          0.71         2.37 o
   8   5  14          0.66          3.87         2.98 o
   9   5  14          5.52          8.84         3.57 o
  10   5  14          0.32          0.27         3.80 o
 -11   6  14         70.61         66.78         8.64 o
 -10   6  14         28.75         11.88         5.43 o
  -9   6  14          0.60         -4.04         4.04 o
  -8   6  14          0.21         -1.12         2.98 o
  -7   6  14         52.04         49.90         5.18 o
  -6   6  14        185.02        186.10         7.63 o
  -5   6  14         10.40          9.26         2.43 o
  -4   6  14          6.93          9.42         2.33 o
  -3   6  14          0.20         -0.03         1.91 o
  -2   6  14         24.15         25.50         3.04 o
  -1   6  14         38.98         43.99         3.79 o
   0   6  14         97.46        105.03         5.31 o
   1   6  14         19.46         11.71         2.72 o
   2   6  14         32.94         32.51         3.05 o
   3   6  14          1.80          1.27         2.04 o
   4   6  14         86.76         88.01         5.08 o
   5   6  14         45.94         45.51         5.80 o
   6   6  14         45.33         41.71         4.18 o
   7   6  14         15.46         12.46         3.38 o
   8   6  14          9.96         11.80         3.59 o
   9   6  14         28.61         22.98         5.70 o
 -11   7  14         36.70         32.29        11.74 o
 -10   7  14          0.33          4.73         5.11 o
  -9   7  14        199.22        220.48        10.10 o
  -8   7  14          0.47          2.74         3.09 o
  -7   7  14         74.75         81.77         5.34 o
  -6   7  14          3.32          5.63         2.71 o
  -5   7  14         16.33         12.69         2.73 o
  -4   7  14          0.00         -1.74         1.78 o
  -3   7  14          0.02         -1.02         1.91 o
  -2   7  14         19.82         21.53         4.03 o
  -1   7  14         12.26         10.13         3.60 o
   0   7  14         52.70         47.15         4.01 o
   1   7  14          8.88          3.48         2.28 o
   2   7  14         19.91         18.73         3.20 o
   3   7  14         34.70         33.57         3.93 o
   4   7  14          7.06          3.80         2.68 o
   5   7  14         54.01         53.66         4.66 o
   6   7  14         39.40         32.82         4.04 o
   7   7  14          7.83          8.01         3.75 o
   8   7  14        136.34        142.14         7.70 o
   9   7  14          4.74          3.62         3.76 o
 -10   8  14          8.84         16.15         8.81 o
  -9   8  14          5.64          8.59         4.04 o
  -8   8  14         16.71         19.39         3.95 o
  -7   8  14         11.70         10.93         3.35 o
  -6   8  14        292.78        308.65         8.82 o
  -5   8  14         47.64         41.56         4.01 o
  -4   8  14        101.41        101.33         5.57 o
  -3   8  14          7.56          7.79         2.65 o
  -2   8  14         12.89         11.86         2.60 o
  -1   8  14          0.40          1.56         2.16 o
   0   8  14        162.30        186.02         6.99 o
   1   8  14          3.68          1.62         2.80 o
   2   8  14         70.57         68.62         6.83 o
   3   8  14         48.68         45.59         4.56 o
   4   8  14         11.86         11.51         3.27 o
   5   8  14         90.14         91.10         6.29 o
   6   8  14         30.86         30.84         4.53 o
   7   8  14          7.30         11.78         3.50 o
   8   8  14          0.00         -2.63         3.12 o
 -10   9  14         15.71         11.01         9.54 o
  -9   9  14          0.87         -0.49         4.58 o
  -8   9  14          1.21          2.16         2.98 o
  -7   9  14          5.41          5.88         2.96 o
  -6   9  14          0.00         -2.65         2.65 o
  -5   9  14         37.05         39.88         4.21 o
  -4   9  14         21.55         22.66         3.27 o
  -3   9  14        159.19        189.30         7.20 o
  -2   9  14          6.06          4.28         2.60 o
  -1   9  14          0.76         -1.03         2.28 o
   0   9  14         32.25         35.21         4.01 o
   1   9  14         29.32         32.15         4.88 o
   2   9  14          8.29          5.38         3.39 o
   3   9  14        308.64        343.81        11.50 o
   4   9  14          1.14          0.34         2.97 o
   5   9  14          0.29          1.61         3.02 o
   6   9  14         10.03          9.67         3.50 o
   7   9  14          4.79          4.50         3.67 o
   8   9  14          0.00         -2.61         3.79 o
  -9  10  14          2.79          3.67         7.34 o
  -8  10  14          0.16          4.69         3.89 o
  -7  10  14          7.36          6.47         3.20 o
  -6  10  14          1.87          4.60         4.03 o
  -5  10  14        108.13        129.06         6.97 o
  -4  10  14         80.38        104.15         6.32 o
  -3  10  14         78.10         91.16         5.88 o
  -2  10  14         44.65         51.91         4.65 o
  -1  10  14          2.06          1.90         2.83 o
   0  10  14         28.46         34.58         4.62 o
   1  10  14         38.04         33.46         4.79 o
   2  10  14          0.01          0.89         3.50 o
   3  10  14          9.88          7.86         3.77 o
   4  10  14          0.25          1.72         3.55 o
   5  10  14         10.20          2.45         3.92 o
   6  10  14         64.35         50.77         6.46 o
   7  10  14         11.53         14.47         5.15 o
  -8  11  14          0.92          2.76         4.19 o
  -7  11  14         22.49         10.22         4.19 o
  -6  11  14         74.34         66.07         5.68 o
  -5  11  14         10.96          9.55         3.71 o
  -4  11  14          3.77          1.97         2.83 o
  -3  11  14         10.15         11.54         3.20 o
  -2  11  14        157.83        188.45         8.92 o
  -1  11  14         69.87         98.97         7.55 o
   0  11  14         10.47         16.63         3.94 o
   1  11  14        173.23        195.56        14.61 o
   2  11  14          0.27         -2.45         2.97 o
   3  11  14         27.33         30.70         8.27 o
   4  11  14         35.01         33.70         5.36 o
   5  11  14         46.83         46.24         6.53 o
   6  11  14          0.06         -1.80         3.94 o
  -7  12  14         18.02         21.61         5.05 o
  -6  12  14          5.19         10.83         3.98 o
  -5  12  14         47.13         47.87         5.22 o
  -4  12  14        118.66        123.57         7.33 o
  -3  12  14         30.82         37.77         5.18 o
  -2  12  14         16.02         23.19         4.79 o
  -1  12  14          0.77          0.14         3.52 o
   0  12  14         35.71         31.27         4.99 o
   1  12  14         59.64         75.19        11.17 o
   2  12  14         53.29         44.54         6.06 o
   3  12  14         11.12         11.66         5.00 o
   4  12  14         17.71         13.64         6.82 o
   5  12  14         19.52         22.93         7.31 o
  -5  13  14          2.21          1.55         3.83 o
  -4  13  14          5.97          5.22         4.08 o
  -3  13  14          0.55         -0.58         3.67 o
  -2  13  14         29.39         24.48         4.93 o
  -1  13  14          8.75          4.52         6.72 o
   0  13  14          0.16         -0.56         3.52 o
   1  13  14          5.52          1.59         3.77 o
   2  13  14          0.01          0.26         4.19 o
   3  13  14         16.09         13.43         4.90 o
  -2  14  14          4.01          5.30         4.37 o
  -1  14  14          0.24         -3.73         3.73 o
   0  14  14          1.76          8.52         4.51 o
 -11   0  15          0.00          0.73         6.61 o
  -9   0  15         10.43         13.94         7.34 o
  -7   0  15        142.83        126.24        13.94 o
  -5   0  15         25.41         19.82         6.61 o
  -3   0  15          2.10          6.18         4.77 o
  -1   0  15         33.18         30.86         4.85 o
   1   0  15        516.30        467.31        11.37 o
   3   0  15          0.53          1.12         2.32 o
   5   0  15          5.97          0.85         3.78 o
   7   0  15         50.96         46.08         5.60 o
   9   0  15          1.06          0.11         5.11 o
 -12   1  15          1.48          4.40         6.23 o
 -11   1  15          5.18          7.06         5.43 o
 -10   1  15          3.99         -4.63         4.77 o
  -9   1  15         22.67         14.41         6.97 o
  -8   1  15          7.79         11.86         4.91 o
  -7   1  15         70.63         56.88         6.75 o
  -6   1  15         12.81         15.02         4.39 o
  -5   1  15         30.75         33.43         5.19 o
  -4   1  15         58.64         48.58         4.51 o
  -3   1  15         68.30         64.04         9.56 o
  -2   1  15        259.41        201.05         8.05 o
  -1   1  15         15.20          8.54         2.47 o
   0   1  15         19.24         13.23         1.80 o
   1   1  15         42.34         30.39         2.58 o
   2   1  15          0.16          1.19         1.48 o
   3   1  15         21.73         15.39         2.15 o
   4   1  15          8.68         12.28         2.28 o
   5   1  15         44.50         38.35         3.20 o
   6   1  15          3.89          1.54         1.93 o
   7   1  15          1.50          2.50         2.47 o
   8   1  15          2.83          2.29         3.54 o
   9   1  15          1.41          3.15         3.57 o
  10   1  15         13.70         12.75         4.62 o
 -12   2  15          9.42          9.17         5.71 o
 -11   2  15         19.58         14.46         5.95 o
 -10   2  15         35.00         36.70         6.99 o
  -9   2  15          1.49          2.63         5.14 o
  -8   2  15         16.16          8.24         5.14 o
  -7   2  15          0.74         -0.51         3.34 o
  -6   2  15         86.37         81.11         7.78 o
  -5   2  15          3.74         -2.20         2.59 o
  -4   2  15         14.86         12.57         4.00 o
  -3   2  15          3.65          2.72         2.24 o
  -2   2  15        168.99        140.18         5.15 o
  -1   2  15         23.06         22.92         4.68 o
   0   2  15         47.84         40.51         3.16 o
   1   2  15          4.53          0.41         1.38 o
   2   2  15          0.17         -1.44         1.44 o
   3   2  15          5.33          1.18         1.66 o
   4   2  15          9.96          6.41         2.08 o
   5   2  15          1.27          1.23         1.88 o
   6   2  15          1.66          2.82         2.46 o
   7   2  15          1.18          1.69         2.63 o
   8   2  15         10.87          9.23         3.21 o
   9   2  15         12.21          8.70         3.97 o
  10   2  15         38.45         43.00         5.88 o
 -11   3  15          6.94          2.06         5.43 o
 -10   3  15          0.46          4.13         5.14 o
  -9   3  15          2.39          2.50         4.39 o
  -8   3  15          1.62          5.14         4.67 o
  -7   3  15         14.48         13.94         4.67 o
  -6   3  15          1.79         -0.17         3.34 o
  -5   3  15          0.21         -2.03         2.03 o
  -4   3  15         66.18         63.99         5.29 o
  -3   3  15         87.80         88.77         4.70 o
  -2   3  15         44.99         45.06         3.50 o
  -1   3  15          0.46         -1.08         1.72 o
   0   3  15         27.21         31.41         2.74 o
   1   3  15         76.14         71.06         5.27 o
   2   3  15          1.78          0.82         1.44 o
   3   3  15         33.27         30.95         3.43 o
   4   3  15          0.19         -0.14         1.68 o
   5   3  15          1.44          0.37         2.23 o
   6   3  15         13.95         18.65         3.29 o
   7   3  15         23.11         25.36         3.59 o
   8   3  15          0.15          0.05         2.86 o
   9   3  15          4.97          8.48         3.68 o
 -11   4  15          0.26          6.24         5.71 o
 -10   4  15          2.90          2.85         4.58 o
  -9   4  15         45.66         41.29         7.34 o
  -8   4  15          7.31          1.96         3.87 o
  -7   4  15         12.53          1.66         3.87 o
  -6   4  15         29.88         30.62         3.99 o
  -5   4  15          1.03         -2.37         2.37 o
  -4   4  15          4.23          1.81         1.85 o
  -3   4  15          1.12         -0.82         1.67 o
  -2   4  15          3.54          2.86         1.89 o
  -1   4  15          0.67          0.39         1.78 o
   0   4  15         29.20         26.17         2.81 o
   1   4  15         87.02         99.74         4.76 o
   2   4  15          0.68          1.01         1.82 o
   3   4  15          3.97          1.28         1.68 o
   4   4  15          1.22          1.36         1.96 o
   5   4  15          0.69          1.81         2.46 o
   6   4  15         21.54         20.40         4.13 o
   7   4  15         74.15         58.39         7.45 o
   8   4  15         12.94         12.96         3.68 o
   9   4  15          5.77          6.40         3.71 o
 -11   5  15          0.77         -1.47         4.91 o
 -10   5  15          0.82         -4.15         4.15 o
  -9   5  15          3.24          0.09         4.77 o
  -8   5  15         18.92         15.86         9.17 o
  -7   5  15         26.86         28.57         4.07 o
  -6   5  15         76.35         80.57         6.20 o
  -5   5  15          2.06          1.07         2.36 o
  -4   5  15         10.45         11.51         2.60 o
  -3   5  15         21.88         25.72         3.10 o
  -2   5  15         77.10         77.48         5.21 o
  -1   5  15         76.74         85.89         6.04 o
   0   5  15         45.23         50.41         4.04 o
   1   5  15          0.01          1.81         1.75 o
   2   5  15         16.13         15.88         2.42 o
   3   5  15         86.51         92.61         4.91 o
   4   5  15         49.82         51.45         4.13 o
   5   5  15         12.18          9.17         2.81 o
   6   5  15          0.09         -0.27         2.58 o
   7   5  15          5.49          3.40         2.97 o
   8   5  15          1.04         -2.62         3.09 o
   9   5  15          0.28          0.63         3.42 o
 -10   6  15         21.11          8.07         5.64 o
  -9   6  15          0.13          3.67         4.67 o
  -8   6  15         34.93         17.61         5.19 o
  -7   6  15          6.51          7.63         3.34 o
  -6   6  15          0.01          1.30         2.91 o
  -5   6  15         33.41         37.02         4.45 o
  -4   6  15         17.41         16.81         2.92 o
  -3   6  15         12.58          9.18         2.53 o
  -2   6  15          7.10          6.52         2.36 o
  -1   6  15         62.47         70.63         4.65 o
   0   6  15         60.29         68.56         4.60 o
   1   6  15          6.19          7.08         2.49 o
   2   6  15          4.69          3.98         2.02 o
   3   6  15         86.99         94.96         5.91 o
   4   6  15          0.25          0.40         2.65 o
   5   6  15          2.85         -0.81         2.53 o
   6   6  15         50.91         51.25         4.81 o
   7   6  15          4.12          1.95         3.05 o
   8   6  15          1.39         -2.00         3.50 o
   9   6  15          7.79          5.84         3.98 o
 -10   7  15         11.75         18.50         6.16 o
  -9   7  15          0.03         -1.42         4.21 o
  -8   7  15         23.08         22.95         5.93 o
  -7   7  15          2.73          2.43         3.09 o
  -6   7  15         14.28         13.22         3.20 o
  -5   7  15         22.61         22.16         4.34 o
  -4   7  15          0.99         -0.52         2.23 o
  -3   7  15         14.09         15.54         2.98 o
  -2   7  15         10.15          8.17         2.43 o
  -1   7  15          2.05          0.70         2.09 o
   0   7  15         10.75          7.27         2.65 o
   1   7  15          0.22          1.50         2.36 o
   2   7  15          3.22          6.36         3.39 o
   3   7  15         44.35         45.11         4.71 o
   4   7  15          0.54          2.33         2.83 o
   5   7  15          5.55          4.90         3.04 o
   6   7  15         10.69          9.03         3.21 o
   7   7  15          0.03          1.54         3.03 o
   8   7  15          3.39         -0.53         5.63 o
  -9   8  15         54.84         62.67         8.64 o
  -8   8  15          3.99         -1.63         5.57 o
  -7   8  15          8.17          7.85         4.38 o
  -6   8  15         41.56         41.50         4.34 o
  -5   8  15         66.96         70.88         5.29 o
  -4   8  15         21.20         19.05         3.27 o
  -3   8  15         81.30        108.28         6.11 o
  -2   8  15          0.86          1.02         2.36 o
  -1   8  15         32.36         36.15         4.01 o
   0   8  15         33.07         30.15         3.63 o
   1   8  15          0.84          0.87         2.91 o
   2   8  15         23.80         14.65         3.94 o
   3   8  15          1.79         -0.38         3.09 o
   4   8  15         15.15          6.89         3.24 o
   5   8  15          0.14         -0.40         3.82 o
   6   8  15          0.69         -0.49         3.24 o
   7   8  15          5.89          2.23         4.45 o
   8   8  15          0.15          2.22         3.71 o
  -9   9  15          1.78          0.85         4.91 o
  -8   9  15         59.81         64.84        10.61 o
  -7   9  15         15.21         12.00         5.61 o
  -6   9  15         19.04         19.04         3.64 o
  -5   9  15          5.37          3.44         2.90 o
  -4   9  15         40.70         35.08         3.95 o
  -3   9  15        140.70        163.76         7.68 o
  -2   9  15          0.00         -0.76         2.46 o
  -1   9  15        121.57        121.08         6.78 o
   0   9  15        256.59        293.71        10.54 o
   1   9  15          3.38          6.04         3.52 o
   2   9  15          5.18          2.37         3.34 o
   3   9  15          8.16          8.20         3.94 o
   4   9  15          0.06         -3.06         3.11 o
   5   9  15          3.01          1.53         3.59 o
   6   9  15         33.43         30.59         5.30 o
   7   9  15          2.66          2.16         3.91 o
  -8  10  15         30.74         21.11         6.47 o
  -7  10  15          3.55          7.90         3.44 o
  -6  10  15         87.00         91.56         6.46 o
  -5  10  15          2.17          7.30         3.10 o
  -4  10  15          0.28         -1.07         2.65 o
  -3  10  15         33.37         33.02         7.84 o
  -2  10  15          0.02         -2.43         2.43 o
  -1  10  15          0.14         -0.37         2.91 o
   0  10  15        113.36        138.82         8.75 o
   1  10  15         29.69         23.78         4.51 o
   2  10  15         63.02         80.29         7.03 o
   3  10  15         72.73         86.19         7.69 o
   4  10  15          2.13          0.95         3.77 o
   5  10  15          0.03         -3.55         4.87 o
   6  10  15         13.46         13.34         6.60 o
  -7  11  15          0.16          0.48         3.75 o
  -6  11  15          0.14         -3.10         3.10 o
  -5  11  15         35.10         36.68         4.62 o
  -4  11  15          5.91          0.43         3.10 o
  -3  11  15         51.04         56.75         5.20 o
  -2  11  15          5.47         -2.07         3.09 o
  -1  11  15          2.33          5.50         3.72 o
   0  11  15         23.78         20.23         5.63 o
   1  11  15          3.27          3.00         3.93 o
   2  11  15         39.19         36.21         9.46 o
   3  11  15         25.54         30.32         5.51 o
   4  11  15         32.96         27.26         7.76 o
   5  11  15          0.09         -1.95         4.32 o
  -5  12  15          6.91          9.02         3.84 o
  -4  12  15          0.68          1.43         3.50 o
  -3  12  15         13.06         10.46         4.08 o
  -2  12  15          0.97          3.32         3.77 o
  -1  12  15        134.79        147.38         9.30 o
   0  12  15         10.28         16.85         5.53 o
   1  12  15          0.07          0.90         3.52 o
   2  12  15          5.23          2.07         5.68 o
   3  12  15          7.90          3.37         4.29 o
   4  12  15          2.07          2.94         7.34 o
  -3  13  15          4.36         10.37         4.37 o
  -2  13  15          4.34          9.89         4.37 o
  -1  13  15          4.21          0.50         3.77 o
   0  13  15         15.96         19.70         8.28 o
   1  13  15          4.27         -0.13         3.94 o
 -10   0  16          3.21          1.47         6.61 o
  -8   0  16          4.79         -5.14         5.14 o
  -6   0  16          1.91          5.14         5.14 o
  -4   0  16         18.24         10.28         5.14 o
  -2   0  16         69.01         57.59         5.95 o
   0   0  16        115.49        127.11         9.54 o
   2   0  16          3.94          9.37         3.15 o
   4   0  16        127.43        134.32         9.86 o
   6   0  16          7.79          5.38         3.34 o
   8   0  16          1.90         -4.58         4.58 o
 -11   1  16          0.66          7.09         5.43 o
 -10   1  16         19.17         22.67         5.95 o
  -9   1  16          8.83          9.12         4.91 o
  -8   1  16          0.43          2.24         4.39 o
  -7   1  16          9.67         16.30         4.91 o
  -6   1  16          0.21         -1.13         5.14 o
  -5   1  16         56.02         35.96         5.43 o
  -4   1  16          2.63          6.55         3.34 o
  -3   1  16         17.33         14.29         4.42 o
  -2   1  16          2.72         -1.08         2.24 o
  -1   1  16         11.68         12.58         2.57 o
   0   1  16         24.23         18.07         2.65 o
   1   1  16         11.44          8.12         2.04 o
   2   1  16         10.77         10.43         2.35 o
   3   1  16         21.54         20.29         2.56 o
   4   1  16         64.73         69.64         4.18 o
   5   1  16          0.17          1.25         2.05 o
   6   1  16         28.12         30.74         3.61 o
   7   1  16         20.66         16.62         3.37 o
   8   1  16         22.13         15.86         4.17 o
   9   1  16          1.68         -0.20         4.24 o
 -11   2  16          0.60          4.33         5.43 o
 -10   2  16          1.42          7.71         5.19 o
  -9   2  16         10.12          5.50         4.67 o
  -8   2  16         21.59         18.63         5.43 o
  -7   2  16         51.05         56.11         7.71 o
  -6   2  16          0.11         -2.20         3.11 o
  -5   2  16         16.07         12.84         4.15 o
  -4   2  16          1.32         -0.83         2.37 o
  -3   2  16         57.38         47.13         4.51 o
  -2   2  16          2.47          0.09         2.24 o
  -1   2  16         32.42         41.76         3.64 o
   0   2  16          1.45          1.03         1.82 o
   1   2  16         37.36         32.02         3.11 o
   2   2  16          0.12          0.47         1.84 o
   3   2  16          7.96          6.16         2.02 o
   4   2  16          2.30          1.09         1.86 o
   5   2  16         12.05          9.79         2.48 o
   6   2  16          5.17          3.23         2.70 o
   7   2  16          0.04         -1.72         2.68 o
   8   2  16          3.89          2.63         3.24 o
   9   2  16          2.45          2.72         3.72 o
 -11   3  16         42.65         34.46        18.35 o
 -10   3  16         37.50         20.08         6.97 o
  -9   3  16          9.12          9.54         5.43 o
  -8   3  16         25.09         18.07         5.43 o
  -7   3  16          4.90          2.94         4.15 o
  -6   3  16          0.66         -3.30         3.30 o
  -5   3  16         29.55         31.51         5.43 o
  -4   3  16          3.00         -1.73         2.83 o
  -3   3  16          1.16          2.16         2.37 o
  -2   3  16          1.29         -1.69         1.69 o
  -1   3  16          1.16         -1.03         1.91 o
   0   3  16         45.50         46.98         3.88 o
   1   3  16          1.81          0.29         1.86 o
   2   3  16          1.78          3.24         1.95 o
   3   3  16          5.58          5.51         2.24 o
   4   3  16          0.67          0.64         2.00 o
   5   3  16          0.32         -2.24         2.24 o
   6   3  16         20.57         16.95         3.34 o
   7   3  16         29.38         25.15         3.91 o
   8   3  16          0.12         -3.04         3.04 o
   9   3  16         62.08         56.11         6.42 o
 -10   4  16          6.96         -0.08         5.50 o
  -9   4  16         78.26         71.41        19.45 o
  -8   4  16          4.44          6.24         4.67 o
  -7   4  16         18.09         20.79         5.43 o
  -6   4  16          0.17         -3.11         3.11 o
  -5   4  16         24.11         25.84         4.08 o
  -4   4  16         14.81         17.56         3.52 o
  -3   4  16         93.30        107.73         6.14 o
  -2   4  16        183.89        215.60         6.70 o
  -1   4  16          6.36          6.96         2.28 o
   0   4  16         22.38         33.40         3.54 o
   1   4  16          1.36          0.92         1.94 o
   2   4  16          3.12          3.51         2.11 o
   3   4  16          0.28         -0.93         2.03 o
   4   4  16        136.79        154.92         7.30 o
   5   4  16          2.37          4.69         2.61 o
   6   4  16          0.25          3.56         2.81 o
   7   4  16         50.78         49.52         4.84 o
   8   4  16          3.24          0.25         3.31 o
 -10   5  16         11.23          5.17         9.91 o
  -9   5  16          1.06          9.54         7.34 o
  -8   5  16         23.99         26.32         8.07 o
  -7   5  16         19.11         12.90         5.87 o
  -6   5  16         18.94         13.37         3.77 o
  -5   5  16         64.53         66.48         5.75 o
  -4   5  16         45.85         36.60         4.62 o
  -3   5  16         58.62         76.26         6.25 o
  -2   5  16         30.57         28.19         3.35 o
  -1   5  16          4.01          1.17         1.99 o
   0   5  16         72.80         81.33         6.14 o
   1   5  16         24.09         19.81         3.13 o
   2   5  16          0.64          0.30         2.04 o
   3   5  16         16.40         15.85         3.33 o
   4   5  16         92.67         98.97         6.46 o
   5   5  16         11.65          6.63         3.13 o
   6   5  16          0.90          1.60         2.92 o
   7   5  16          1.40         -2.12         2.93 o
   8   5  16          0.62         -2.57         3.37 o
 -10   6  16          0.14         -3.79         4.91 o
  -9   6  16          7.35          6.20         5.11 o
  -8   6  16         66.34         76.29         8.55 o
  -7   6  16          6.70          6.97         4.67 o
  -6   6  16         25.73         22.84         4.24 o
  -5   6  16         18.80         19.47         4.42 o
  -4   6  16         56.45         62.38         4.75 o
  -3   6  16         85.43         86.03         5.30 o
  -2   6  16         83.31         99.13         5.76 o
  -1   6  16         19.01         17.22         2.98 o
   0   6  16         18.67         16.83         3.08 o
   1   6  16          0.47         -0.29         2.28 o
   2   6  16          3.17          4.60         3.59 o
   3   6  16        165.94        175.49         8.25 o
   4   6  16          6.72          6.89         3.20 o
   5   6  16         29.63         29.86         4.41 o
   6   6  16          2.54          7.12         3.45 o
   7   6  16          0.71         -2.93         2.93 o
   8   6  16         19.37          7.19         3.87 o
  -9   7  16          0.35          2.20         5.11 o
  -8   7  16          5.44          2.09         4.91 o
  -7   7  16         54.51         54.92         5.90 o
  -6   7  16         38.89         29.93         4.66 o
  -5   7  16         44.31         43.80         5.76 o
  -4   7  16          3.88          4.50         2.65 o
  -3   7  16         16.19         17.59         3.27 o
  -2   7  16          6.16          2.40         2.73 o
  -1   7  16          2.47          1.33         2.36 o
   0   7  16         13.21          9.62         2.83 o
   1   7  16         29.67         29.29         4.53 o
   2   7  16          6.68          2.45         3.39 o
   3   7  16         13.02          8.07         3.81 o
   4   7  16          1.73         -1.61         3.06 o
   5   7  16          1.76          2.89         3.41 o
   6   7  16         77.68         76.72         6.38 o
   7   7  16          3.77          0.61         3.95 o
  -9   8  16          4.28          4.58         5.43 o
  -8   8  16          5.50          5.32         9.17 o
  -7   8  16          1.35          2.01         3.77 o
  -6   8  16          0.03          1.11         3.34 o
  -5   8  16          2.45          2.90         2.80 o
  -4   8  16         41.22         40.15         4.34 o
  -3   8  16         94.19        102.06         6.08 o
  -2   8  16         98.60         95.68         5.96 o
  -1   8  16          0.59         -2.16         2.16 o
   0   8  16          5.68          3.87         2.83 o
   1   8  16         11.58          8.78         3.77 o
   2   8  16         39.29         36.12         5.18 o
   3   8  16          8.61          4.29         3.66 o
   4   8  16          0.11          6.04         3.99 o
   5   8  16          2.50          2.01         3.86 o
   6   8  16          8.27          7.53         3.95 o
   7   8  16          0.15         -0.03         4.42 o
  -8   9  16          0.58          3.19         3.94 o
  -7   9  16          1.68          3.98         3.65 o
  -6   9  16          0.36         -0.88         3.66 o
  -5   9  16          0.10         -2.65         2.65 o
  -4   9  16          0.00          0.73         2.83 o
  -3   9  16          5.87          1.57         2.83 o
  -2   9  16          5.11          5.92         2.98 o
  -1   9  16          4.54          1.24         3.60 o
   0   9  16         20.89         20.91         4.47 o
   1   9  16          6.07          6.92         3.46 o
   2   9  16          9.57          8.63         3.94 o
   3   9  16          0.23          0.79         3.61 o
   4   9  16          0.79         -1.31         3.77 o
   5   9  16         61.13         60.11         7.77 o
   6   9  16          0.03          2.62         4.51 o
  -7  10  16          6.24         15.83         4.75 o
  -6  10  16          7.63          5.43         3.61 o
  -5  10  16          1.98          9.43         3.47 o
  -4  10  16          2.37         -0.69         3.02 o
  -3  10  16          9.44          9.62         3.47 o
  -2  10  16         16.20         20.00         4.24 o
  -1  10  16          5.52          4.33         4.34 o
   0  10  16          6.66          2.37         3.52 o
   1  10  16         41.95         49.92         6.04 o
   2  10  16          0.50         -3.34         3.34 o
   3  10  16         32.60         27.73         5.33 o
   4  10  16          4.46          5.69         4.37 o
   5  10  16         20.05         13.27         6.91 o
  -5  11  16          1.83          6.57         3.72 o
  -4  11  16          1.98         -0.65         3.02 o
  -3  11  16          0.87         -3.58         3.58 o
  -2  11  16          1.19         -0.48         3.52 o
  -1  11  16          3.72          3.87         3.94 o
   0  11  16          7.23          5.52         3.94 o
   1  11  16         52.82         57.06        10.85 o
   2  11  16          1.04          2.73         3.61 o
   3  11  16         22.11         22.15         5.22 o
  -3  12  16         39.79         44.91         6.33 o
  -2  12  16         15.57         18.76         4.93 o
  -1  12  16          1.07          0.49         3.81 o
   0  12  16         44.50         60.64         6.60 o
   1  12  16          3.11          1.87         3.55 o
  -9   0  17          3.34         -2.20         5.87 o
  -7   0  17          8.73          2.94         5.14 o
  -5   0  17         23.33         10.28         5.87 o
  -3   0  17         16.97         19.08         6.61 o
  -1   0  17         10.98          5.25         3.34 o
   1   0  17         24.98         24.83         5.11 o
   3   0  17        164.36        161.41         8.49 o
   5   0  17          1.13         -2.43         3.09 o
   7   0  17          0.05          3.67         4.58 o
 -10   1  17          2.30          9.26         5.43 o
  -9   1  17          0.85         -2.04         5.14 o
  -8   1  17          4.11         11.32         4.91 o
  -7   1  17          2.64          5.79         4.58 o
  -6   1  17         51.92         41.81         6.47 o
  -5   1  17          7.45          4.21         3.87 o
  -4   1  17          0.05         -2.82         2.82 o
  -3   1  17          3.87          6.24         3.63 o
  -2   1  17         26.53         20.17         6.49 o
  -1   1  17          7.68          8.56         2.97 o
   0   1  17         22.52         18.52         3.97 o
   1   1  17          3.69          0.36         2.08 o
   2   1  17          2.88          4.65         2.30 o
   3   1  17         49.32         45.58         4.05 o
   4   1  17          0.02         -0.97         2.04 o
   5   1  17          0.91          1.51         2.35 o
   6   1  17         30.16         32.83         4.03 o
   7   1  17         12.53         11.62         3.79 o
   8   1  17          0.67          0.03         3.64 o
 -10   2  17         70.93         79.60         9.34 o
  -9   2  17         92.22         79.58         9.07 o
  -8   2  17         41.07         39.64        11.01 o
  -7   2  17         11.32         19.08         5.19 o
  -6   2  17          1.44          0.73         3.63 o
  -5   2  17         16.95         11.70         4.39 o
  -4   2  17          1.18          0.68         3.34 o
  -3   2  17         10.21         22.31         4.04 o
  -2   2  17         15.38          9.94         3.23 o
  -1   2  17          1.02         -0.73         2.54 o
   0   2  17         39.56         34.23         3.93 o
   1   2  17          0.13         -0.64         1.83 o
   2   2  17          0.19         -0.33         2.04 o
   3   2  17          0.16         -1.42         2.12 o
   4   2  17         11.57         13.37         2.65 o
   5   2  17          0.33         -2.37         2.37 o
   6   2  17          0.50         -2.28         2.70 o
   7   2  17          8.49         11.80         3.59 o
   8   2  17          6.01          0.54         3.95 o
 -10   3  17          0.13          1.08         4.91 o
  -9   3  17          5.81         13.94         7.34 o
  -8   3  17        134.00        132.57        11.08 o
  -7   3  17          3.45         -3.26         5.50 o
  -6   3  17         83.25         91.79         8.82 o
  -5   3  17          5.48          7.71         4.15 o
  -4   3  17          0.11         -1.13         5.14 o
  -3   3  17          5.76          6.61         4.84 o
  -2   3  17          1.77         -0.04         2.66 o
  -1   3  17         24.43         21.92         3.94 o
   0   3  17         34.33         40.86         3.95 o
   1   3  17          0.95          1.63         2.43 o
   2   3  17          0.23         -0.79         2.08 o
   3   3  17          6.80          5.55         2.56 o
   4   3  17          3.43         -1.83         2.87 o
   5   3  17          0.40          0.62         2.74 o
   6   3  17         21.22         25.63         3.83 o
   7   3  17         19.02         16.38         3.76 o
   8   3  17          3.84          2.48         3.52 o
 -10   4  17          0.79          2.35         5.87 o
  -9   4  17          0.14          3.36         4.91 o
  -8   4  17         12.51          7.38         5.11 o
  -7   4  17         32.13         26.82        10.28 o
  -6   4  17         65.55         73.05         8.03 o
  -5   4  17         81.46         93.86         8.55 o
  -4   4  17          4.91          5.68         3.09 o
  -3   4  17         68.96         72.25         5.93 o
  -2   4  17         24.76         16.67         3.86 o
  -1   4  17         13.15         19.24         3.02 o
   0   4  17          0.34         -0.62         2.36 o
   1   4  17         83.21        100.86         5.84 o
   2   4  17         35.30         32.17         3.79 o
   3   4  17          0.83          1.39         2.35 o
   4   4  17         82.27         86.91         6.11 o
   5   4  17          0.23         -3.10         3.10 o
   6   4  17         48.57         47.65         8.91 o
   7   4  17         18.87         18.87         4.43 o
  -9   5  17          1.79         -1.24         5.50 o
  -8   5  17         14.98          5.50         5.19 o
  -7   5  17         19.48         13.77         5.43 o
  -6   5  17         13.71         14.33         6.61 o
  -5   5  17        209.61        226.07         9.69 o
  -4   5  17         75.47         73.47         6.36 o
  -3   5  17         21.45         25.92         4.38 o
  -2   5  17          6.73          5.04         2.53 o
  -1   5  17         19.06         20.63         3.50 o
   0   5  17          8.87          7.45         2.86 o
   1   5  17        258.56        296.18        11.76 o
   2   5  17         85.58         87.79         5.93 o
   3   5  17         39.34         30.59         4.26 o
   4   5  17          5.02          3.12         3.13 o
   5   5  17         24.66         26.99         4.22 o
   6   5  17          9.35         -0.47         3.25 o
   7   5  17          4.64          2.00         3.99 o
  -9   6  17          0.22         -2.57         7.71 o
  -8   6  17         53.29         48.27         7.51 o
  -7   6  17          1.27          3.59         7.34 o
  -6   6  17         38.31         34.78         6.47 o
  -5   6  17         78.69         88.30         6.88 o
  -4   6  17         78.04         80.27         7.50 o
  -3   6  17         33.33         28.01         5.74 o
  -2   6  17         58.61         72.83         5.22 o
  -1   6  17          6.43          3.00         2.58 o
   0   6  17        158.19        180.74         7.60 o
   1   6  17          4.14          6.11         2.75 o
   2   6  17         41.75         50.28         7.01 o
   3   6  17          0.40          2.98         3.55 o
   4   6  17          8.72          5.04         3.62 o
   5   6  17        101.69        111.87         7.43 o
   6   6  17          2.24          0.90         3.61 o
   7   6  17         16.71         13.44         4.59 o
  -8   7  17         15.68         11.74         6.61 o
  -7   7  17         53.02         57.21         8.03 o
  -6   7  17          3.54         -1.13         3.52 o
  -5   7  17         21.51         22.94         4.79 o
  -4   7  17          9.99         10.55         3.77 o
  -3   7  17          3.42          5.86         2.96 o
  -2   7  17          1.37          7.64         3.10 o
  -1   7  17          5.43          0.97         2.65 o
   0   7  17         44.79         42.56         7.20 o
   1   7  17          3.25          0.10         3.34 o
   2   7  17          6.64          6.12         3.77 o
   3   7  17         23.70         25.90         4.85 o
   4   7  17          0.12         -1.41         3.66 o
   5   7  17          5.50          8.01         4.86 o
   6   7  17         25.03         19.89         4.66 o
  -7   8  17          7.70          6.61         5.19 o
  -6   8  17          3.31          1.43         4.16 o
  -5   8  17          0.35          0.79         4.34 o
  -4   8  17          0.98          0.92         2.94 o
  -3   8  17          2.00          1.04         2.80 o
  -2   8  17          4.17          4.88         2.85 o
  -1   8  17         51.09         41.69         5.93 o
   0   8  17          4.42          2.64         3.23 o
   1   8  17          4.04          4.30         3.66 o
   2   8  17          0.57         -3.23         3.23 o
   3   8  17          2.57          0.93         3.77 o
   4   8  17          0.00         -1.87         3.77 o
   5   8  17         30.85         20.48         5.24 o
  -7   9  17          0.30         -1.90         3.94 o
  -6   9  17          6.45          9.14         4.32 o
  -5   9  17         23.28         14.92         4.62 o
  -4   9  17          1.26         -2.90         2.90 o
  -3   9  17          5.81          7.01         3.24 o
  -2   9  17          2.68          5.06         3.08 o
  -1   9  17         25.42         24.33         4.75 o
   0   9  17          5.83          2.97         3.66 o
   1   9  17          4.41          6.12         3.81 o
   2   9  17         44.10         35.37         5.50 o
   3   9  17          1.71         -3.81         3.81 o
   4   9  17          0.12          0.05         5.72 o
  -5  10  17         31.26         38.56         5.40 o
  -4  10  17         22.34         16.47         4.21 o
  -3  10  17          3.83          7.55         3.38 o
  -2  10  17         67.89         82.54         7.10 o
  -1  10  17          2.13          0.15         3.34 o
   0  10  17          3.39          5.27         6.08 o
   1  10  17          5.19          2.67         3.99 o
   2  10  17         21.87         20.26         5.18 o
   3  10  17         19.65         11.27         4.62 o
  -3  11  17          1.52         -1.32         3.94 o
  -2  11  17          5.49          6.06         5.41 o
  -1  11  17         22.05         30.28         5.29 o
   0  11  17         38.46         39.95         5.90 o
   1  11  17         14.65          6.91         4.62 o
  -8   0  18         10.09          4.40         7.34 o
  -6   0  18          6.62          9.54         7.34 o
  -4   0  18        112.17        103.48        12.48 o
  -2   0  18          4.46          5.87         5.87 o
   0   0  18         90.58        109.48         8.82 o
   2   0  18         13.22         13.21         4.67 o
   4   0  18          0.53         -2.91         2.91 o
   6   0  18          0.69          3.95         8.07 o
  -9   1  18          5.55          5.61         6.24 o
  -8   1  18         34.33         28.88         6.69 o
  -7   1  18          1.09         -0.37         4.15 o
  -6   1  18         21.33         25.28         5.95 o
  -5   1  18         48.69         41.88         7.34 o
  -4   1  18         32.31         30.98         5.64 o
  -3   1  18          9.32          7.34         4.15 o
  -2   1  18         42.00         39.65         5.71 o
  -1   1  18         90.33         92.43         6.63 o
   0   1  18          1.94          5.14         2.97 o
   1   1  18          9.79          8.23         3.20 o
   2   1  18         21.15         24.16         3.97 o
   3   1  18         31.01         33.76         3.86 o
   4   1  18         23.62         30.16         3.93 o
   5   1  18         41.42         32.40         3.83 o
   6   1  18          0.02         -2.38         2.95 o
   7   1  18          4.22          5.60         3.97 o
  -9   2  18          5.40          1.39         4.91 o
  -8   2  18         28.51         15.68         9.17 o
  -7   2  18         12.70         15.10         7.34 o
  -6   2  18         22.36         21.18         5.43 o
  -5   2  18          2.10          2.10         6.97 o
  -4   2  18          1.31          0.83         4.04 o
  -3   2  18          1.45         -0.73         5.14 o
  -2   2  18          0.14         -1.43         2.91 o
  -1   2  18          0.53          0.89         3.09 o
   0   2  18          0.36         -2.66         2.66 o
   1   2  18         23.85         26.50         7.59 o
   2   2  18          0.68          2.15         2.46 o
   3   2  18          6.79          7.76         2.93 o
   4   2  18          1.26          0.27         2.65 o
   5   2  18          0.77         -1.33         3.10 o
   6   2  18         37.83         41.51         4.76 o
   7   2  18         18.90         16.07         4.05 o
  -9   3  18         12.85         14.43         6.16 o
  -8   3  18          7.79         14.68         5.71 o
  -7   3  18          0.53         -2.24         4.39 o
  -6   3  18         21.19         31.58         6.23 o
  -5   3  18         55.05         52.18        11.74 o
  -4   3  18         25.74         35.92         7.71 o
  -3   3  18         15.30         22.72         5.43 o
  -2   3  18         58.02         48.47         5.36 o
  -1   3  18          0.23         -1.04         2.91 o
   0   3  18         16.74         18.21         4.29 o
   1   3  18         34.06         29.47         3.86 o
   2   3  18          0.09         -2.46         2.58 o
   3   3  18          1.61          2.90         2.57 o
   4   3  18          9.18          9.24         3.35 o
   5   3  18         14.45         16.93         4.33 o
   6   3  18         33.07         27.75         5.44 o
   7   3  18          0.03         -1.08         3.88 o
  -9   4  18          0.20          2.20         5.19 o
  -8   4  18          0.08          0.00         4.91 o
  -7   4  18         10.14         10.28         5.19 o
  -6   4  18         16.53         16.21         5.64 o
  -5   4  18        116.15        138.37        10.90 o
  -4   4  18         53.67         68.04        12.84 o
  -3   4  18         32.51         32.04         4.62 o
  -2   4  18         23.12         19.78         4.08 o
  -1   4  18         91.79        115.36        10.93 o
   0   4  18          2.00          0.64         2.87 o
   1   4  18         66.32         64.94         6.25 o
   2   4  18          0.00         -2.49         2.49 o
   3   4  18        112.94        129.00         8.58 o
   4   4  18         20.34         23.21         4.22 o
   5   4  18          0.02          3.18         3.34 o
   6   4  18          3.03          0.89         3.59 o
  -8   5  18         18.83         19.82         6.23 o
  -7   5  18          5.73          6.41         4.91 o
  -6   5  18          2.23          2.20         4.67 o
  -5   5  18          3.58         -0.37         4.15 o
  -4   5  18         79.86         72.54         8.45 o
  -3   5  18         38.17         43.28         6.40 o
  -2   5  18        335.11        362.28        14.46 o
  -1   5  18        246.70        299.47        10.70 o
   0   5  18         74.27         89.02         5.80 o
   1   5  18         51.83         61.43         6.89 o
   2   5  18         40.90         48.08         5.60 o
   3   5  18          7.74          4.80         3.77 o
   4   5  18         59.05         67.82        10.10 o
   5   5  18          0.48          2.63         3.64 o
   6   5  18         12.32         15.89         4.50 o
  -8   6  18         20.15         26.57         6.97 o
  -7   6  18          2.62         -2.36         4.91 o
  -6   6  18          4.81          2.57         4.67 o
  -5   6  18         37.00         43.46         6.99 o
  -4   6  18         42.37         58.67         7.10 o
  -3   6  18         28.43         38.14         5.22 o
  -2   6  18         24.75         19.72         4.37 o
  -1   6  18         83.33         88.47         5.82 o
   0   6  18          0.16          1.08         2.80 o
   1   6  18         10.52         11.97         4.37 o
   2   6  18        128.62        137.64         9.08 o
   3   6  18          2.06          8.30         3.93 o
   4   6  18         58.52         64.50         7.10 o
   5   6  18          0.62          2.73         4.29 o
  -7   7  18          0.18          0.22         5.14 o
  -6   7  18         17.28         25.80         6.75 o
  -5   7  18          7.37          7.78         4.08 o
  -4   7  18         10.95         13.74         4.37 o
  -3   7  18         34.19         32.64         5.05 o
  -2   7  18         28.42         28.19         4.16 o
  -1   7  18         33.61         37.48         4.77 o
   0   7  18          5.83          5.88         3.77 o
   1   7  18         22.89         23.99         5.31 o
   2   7  18          0.46         -1.94         3.55 o
   3   7  18         19.16         23.82         4.94 o
   4   7  18          2.77          2.73         4.32 o
   5   7  18         25.66         27.45         5.81 o
  -6   8  18         27.43         29.64         6.75 o
  -5   8  18         12.85         19.06         5.19 o
  -4   8  18          4.75          4.64         4.08 o
  -3   8  18          0.50          1.50         3.66 o
  -2   8  18          6.08          5.53         4.45 o
  -1   8  18         14.84         16.34         4.51 o
   0   8  18          0.40          1.16         3.55 o
   1   8  18          1.14          5.59         3.94 o
   2   8  18         37.90         33.88         5.72 o
   3   8  18          0.62          0.43         4.04 o
   4   8  18          0.28          1.79         5.44 o
  -5   9  18          2.01          1.13         5.27 o
  -4   9  18          1.52         -0.08         3.94 o
  -3   9  18          8.77          6.78         3.47 o
  -2   9  18          5.10          6.66         4.09 o
  -1   9  18          3.41         17.01         4.42 o
   0   9  18          1.02         -3.89         3.89 o
   1   9  18          7.24         12.62         4.72 o
   2   9  18          2.79          2.76         3.94 o
   3   9  18          2.33          1.83         7.71 o
  -3  10  18         11.29         21.51         5.48 o
  -2  10  18         11.08         13.33         4.85 o
  -1  10  18          0.95          6.50         4.56 o
   0  10  18         23.98         26.77         7.52 o
  -7   0  19         29.34         25.69         9.54 o
  -5   0  19        167.80        175.41        17.61 o
  -3   0  19         28.79         20.55         8.07 o
  -1   0  19         12.90         14.68         7.34 o
   1   0  19        107.07        114.72         9.86 o
   3   0  19         84.64        110.56        15.78 o
   5   0  19        305.34        364.56        16.72 o
  -8   1  19          1.46          1.20         4.91 o
  -7   1  19        170.14        175.05        12.97 o
  -6   1  19         10.81         12.97         5.43 o
  -5   1  19        295.28        339.00        14.78 o
  -4   1  19         77.31         81.05         8.55 o
  -3   1  19        140.88        171.72        15.41 o
  -2   1  19         13.82         -2.40         3.87 o
  -1   1  19         86.23        113.70         9.59 o
   0   1  19        105.27        143.96        14.90 o
   1   1  19         73.72         79.74        10.49 o
   2   1  19        277.64        308.84        10.17 o
   3   1  19          3.26          2.69         3.54 o
   4   1  19         42.07         44.98         5.39 o
   5   1  19         53.76         55.12         7.73 o
   6   1  19          6.20          5.00         4.75 o
  -8   2  19        126.17        153.97        12.19 o
  -7   2  19        167.68        187.25        13.46 o
  -6   2  19         51.14         66.45         8.30 o
  -5   2  19          3.71          5.50         4.67 o
  -4   2  19         10.31          4.77         4.15 o
  -3   2  19          6.44          3.67         4.15 o
  -2   2  19         25.57         24.38         5.43 o
  -1   2  19         17.21         17.50         5.11 o
   0   2  19         79.49         82.90         7.79 o
   1   2  19          0.00          4.37         3.86 o
   2   2  19         20.98         24.22         5.18 o
   3   2  19         21.65         28.97         4.58 o
   4   2  19         38.39         36.26         5.04 o
   5   2  19         59.41         55.52         5.71 o
   6   2  19         19.58         16.17         5.72 o
  -8   3  19         10.26         11.08         7.34 o
  -7   3  19         28.51         26.42         6.47 o
  -6   3  19          0.86         -0.73         4.67 o
  -5   3  19          4.96          6.97         4.67 o
  -4   3  19         26.68         18.95         5.64 o
  -3   3  19         14.81         10.93         4.91 o
  -2   3  19         37.48         27.64         5.71 o
  -1   3  19          2.00         -1.80         3.23 o
   0   3  19         41.85         38.24         5.15 o
   1   3  19         16.87         12.99         4.19 o
   2   3  19         11.31         10.07         4.29 o
   3   3  19         20.49         27.45         5.78 o
   4   3  19         11.21         14.82         4.21 o
   5   3  19          0.45          3.81         3.86 o
  -7   4  19         81.65         78.72         9.07 o
  -6   4  19         25.00         23.49         6.23 o
  -5   4  19          1.10         -3.87         3.87 o
  -4   4  19        105.93        109.67         9.86 o
  -3   4  19          0.38         -1.32         3.87 o
  -2   4  19        138.36        155.24        10.86 o
  -1   4  19         14.26         12.18         4.37 o
   0   4  19          5.88          3.10         3.62 o
   1   4  19          8.84          3.17         3.77 o
   2   4  19          3.14          2.42         3.92 o
   3   4  19          1.77          1.93         3.77 o
   4   4  19          0.09         -1.39         4.19 o
   5   4  19          0.01         -2.24         3.71 o
  -7   5  19        171.62        192.88        17.98 o
  -6   5  19         34.94         41.63         9.17 o
  -5   5  19          0.15          6.72         4.91 o
  -4   5  19          6.43          0.00         4.15 o
  -3   5  19          2.91          1.61         3.66 o
  -2   5  19         12.56         10.90         3.89 o
  -1   5  19          0.00          1.56         3.66 o
   0   5  19          6.28         10.30         4.32 o
   1   5  19        142.74        160.56         8.75 o
   2   5  19         29.49         40.30         5.74 o
   3   5  19         14.83         15.03         4.62 o
   4   5  19          1.38          6.99         4.29 o
  -6   6  19          3.18         10.45         5.43 o
  -5   6  19        100.54         96.35        11.01 o
  -4   6  19          2.06          3.10         4.58 o
  -3   6  19         45.36         40.68         5.78 o
  -2   6  19         20.12         25.15         4.62 o
  -1   6  19          0.62         -0.03         3.66 o
   0   6  19          4.57          0.62         3.66 o
   1   6  19          1.96          1.91         5.09 o
   2   6  19          0.08          0.24         3.77 o
   3   6  19          4.73         -0.30         4.25 o
   4   6  19          3.02          1.56         4.19 o
  -5   7  19          0.00          1.06         4.58 o
  -4   7  19         19.03         21.01         5.08 o
  -3   7  19          5.57          2.81         6.03 o
  -2   7  19         12.77          9.31         4.37 o
  -1   7  19          2.02          5.29         4.08 o
   0   7  19          1.54         -1.09         3.66 o
   1   7  19          8.62          5.98         4.70 o
   2   7  19          4.54          4.12         4.51 o
   3   7  19          0.37          4.07         4.37 o
  -4   8  19          2.28          5.34         4.32 o
  -3   8  19         31.41         30.20         5.60 o
  -2   8  19          2.20          5.04         4.19 o
  -1   8  19         70.95         85.91        14.87 o
   0   8  19          0.13         -1.49         4.08 o
   1   8  19         19.14         10.78         4.79 o
   2   8  19         11.26          5.14         9.54 o
  -6   0  20          2.67          0.73         7.34 o
  -4   0  20          0.70         -5.14         5.87 o
  -2   0  20        779.29        873.38        33.76 o
   0   0  20        233.47        391.19        22.75 o
   2   0  20        436.18        533.57        26.42 o
   4   0  20        143.86        159.69        12.64 o
  -7   1  20         32.29         38.22         7.78 o
  -6   1  20         26.79         30.16         6.69 o
  -5   1  20         41.34         29.06         6.47 o
  -4   1  20         87.33         92.50         9.34 o
  -3   1  20        161.57        209.23        13.23 o
  -2   1  20         79.88         90.12         9.34 o
  -1   1  20        317.14        333.52        14.78 o
   0   1  20         15.12         15.78         5.71 o
   1   1  20         45.97         49.55        11.01 o
   2   1  20         91.90        112.28         9.52 o
   3   1  20          8.60         13.17         4.90 o
   4   1  20         48.32         39.21         6.53 o
  -6   2  20         36.20         39.48         7.21 o
  -5   2  20         14.54         17.14         5.95 o
  -4   2  20        308.86        341.22        15.30 o
  -3   2  20         65.62         62.91         8.07 o
  -2   2  20          1.35          2.94         4.39 o
  -1   2  20         43.83         36.70         6.99 o
   0   2  20          5.68          5.50         4.67 o
   1   2  20          3.36          0.25         3.77 o
   2   2  20          6.78          4.96         4.47 o
   3   2  20         77.52         82.01         8.19 o
   4   2  20          5.24          0.73         5.64 o
  -6   3  20         29.74         22.02         6.75 o
  -5   3  20          5.86          5.50         5.19 o
  -4   3  20         15.09          7.02         5.28 o
  -3   3  20         11.16          5.72         5.11 o
  -2   3  20          0.11         -1.51         4.39 o
  -1   3  20         45.60         47.83         7.21 o
   0   3  20         27.50         32.57         9.58 o
   1   3  20          0.98         -1.63         3.77 o
   2   3  20          7.43         -4.24         4.24 o
   3   3  20          8.47         14.80         6.35 o
   4   3  20         25.54         30.09         7.73 o
  -6   4  20          9.86         -3.40         4.91 o
  -5   4  20         26.73         28.79        15.78 o
  -4   4  20         66.56         53.19        12.48 o
  -3   4  20         25.68         25.45         6.16 o
  -2   4  20          0.06          0.82         4.39 o
  -1   4  20         14.98          9.90         4.51 o
   0   4  20          1.01          4.13         3.86 o
   1   4  20         76.15         89.35         7.98 o
   2   4  20         32.56         37.77         8.03 o
   3   4  20         30.83         31.49         7.58 o
  -5   5  20          1.00         -1.30         4.58 o
  -4   5  20          7.00          6.61         5.19 o
  -3   5  20         14.44         24.25         6.16 o
  -2   5  20          2.03          0.65         4.58 o
  -1   5  20          9.82         13.14         5.21 o
   0   5  20         45.88         48.14         6.48 o
   1   5  20         26.63         20.66         6.99 o
   2   5  20         54.00         81.35        10.03 o
  -4   6  20          5.81          2.20         5.19 o
  -3   6  20          2.09          4.51         6.97 o
  -2   6  20          4.48          0.61         3.94 o
  -1   6  20         11.33         16.77         4.97 o
   0   6  20          0.00         -2.66         5.43 o
   1   6  20          7.77          8.07         6.23 o
  -2   7  20          3.91          2.20         8.07 o
  -1   7  20          0.51         -2.76         5.43 o
  -3   0  21         47.13         54.31        11.74 o
  -1   0  21        429.19        516.69        26.42 o
   1   0  21        755.57       1058.33        38.90 o
  -4   1  21        199.57        187.83        13.23 o
  -3   1  21         48.15         47.17         7.73 o
  -2   1  21         45.69         39.45         7.21 o
  -1   1  21          0.01          0.73         4.67 o
   0   1  21          0.00         -2.43         4.91 o
   1   1  21         12.10          5.94         6.24 o
   2   1  21          8.06         17.61         6.16 o
  -4   2  21         74.72         82.93        16.51 o
  -3   2  21          0.00          4.06         6.61 o
  -2   2  21         21.99         23.87         6.47 o
  -1   2  21         66.55         67.46         8.55 o
   0   2  21         15.06         18.38         6.16 o
   1   2  21          8.72         10.28         5.71 o
  -3   3  21          0.32         -4.40         4.67 o
  -2   3  21          2.70          2.47         4.91 o
  -1   3  21          0.04          3.12         5.11 o
   0   3  21          8.31         14.68         5.71 o
   1   3  21         14.85         11.53         5.61 o
  -2   4  21          4.93          3.15         5.43 o
  -1   4  21         77.41         84.67        19.45 o
   0   4  21          1.26         -0.73         5.19 o
                                                
